# Supplementary material for: Eukaryotic domestication of a bacterial immune protein following horizontal transfer
Source: bioRxiv. 2026 May 22:2026.04.30.722052. Preprint. [Version 3] doi: 10.64898/2026.04.30.722052 (PMC13142454; doi:10.64898/2026.04.30.722052)
Supplement: Supplement 1 [file media-1.xlsx]

## Sheet: Sheet1
Sequence Name	Amino Acid sequence	Domains	Clade in Tree	Taxonomy	Taxonomy (Domain)
1FYV_1_TOLL-LIKE_RECEPTOR_1_Homo_sapiens	NIPLEELQRNLQFHAFISYSGHDSFWVKNELLPNLEKEGMQICLHERNFVPGKSIVENIITCIEKSYKSIFVLSPNFVQSEWCHYELYFAHHNLFHEGSNSLILILLEPIPQYSIPSSYHKLKSLMARRTYLEWPKEKSKRGLFWANLRAAINIKLTEQAK	1FYV_1_TOLL-LIKE_RECEPTOR_1_Homo_sapiens,161,13|153|TIR|PF01582.23,	Clade_1	Eukaryota;Amorphea;Obazoa;Opisthokonta;Holozoa;Choanozoa;Metazoa;Animalia;'parahoxozoa';Bilateria;Deuterostomia;Chordata;Vertebrata;Gnathostomata;Teleostomi;Sarcopterygii;Tetrapoda;Amniota;Mammalia;Theria;Eutheria;Primates;Catarrhini;Hominidae;Homo;Homo sapiens	Eukaryota
1T3G_1__B_X-linked_interleukin-1_receptor_accessory_protein-like_1_Homo_sapiens	KDYDAYLSYTKVDPDQWNQETGEEERFALEILPDMLEKHYGYKLFIPDRDLIPTGTYIEDVARCVDQSKRLIIVMTPNYVVRRGWSIFELETRLRNMLVTGEIKVILIECSELRGIMNYQEVEALKHTIKLLTVIKWHGPKCNKLNSKFWKRLQYEMPF	1T3G_1__B_X-linked_interleukin-1_receptor_accessory_protein-like_1_Homo_sapiens,159,6|157|TIR|PF01582.23,	Clade_1	Eukaryota;Amorphea;Obazoa;Opisthokonta;Holozoa;Choanozoa;Metazoa;Animalia;'parahoxozoa';Bilateria;Deuterostomia;Chordata;Vertebrata;Gnathostomata;Teleostomi;Sarcopterygii;Tetrapoda;Amniota;Mammalia;Theria;Eutheria;Primates;Catarrhini;Hominidae;Homo;Homo sapiens	Eukaryota
2631381587_Ga0081119_102185__tested_in_vitro	MIERFSGEAGKRLRVEALTGQKLVGGDKGLAAELADMAELISVKAGDVIIQQDGTDNDLYFIITGAFDIVVNATPIRRRFPGDSVGEMAAVEPVQKRSATVSAAADSLVAKITEQQLSELGSRYPDIWRRMAKELSKRLIERNQFVNAKREKIRVFVISSAEALGVAHLLQSMFAHDKFLTVPWNQGVFKVANYTLDDIERELDQCDFAVAIAHGDDVTNARGTEWPAPRDNVVFELGLFMGRLGRKRAILMEPRGEGVKLPSDMAGVTTIPYVYDEKNDTEAKFGPAATALRKHIMSLGTIS	2631381587_Ga0081119_102185__tested_in_vitro,303,42|122|cNMP_binding|PF00027.32,154|273|TIR-like|PF10137.12	Clade_6	Bacteria (bacteria);Pseudomonadati;Pseudomonadota (proteobacteria);Betaproteobacteria (b-proteobacteria);Burkholderiales;Burkholderiaceae;Burkholderia;Burkholderia cepacia complex;Burkholderia cepacia (Pseudomonas cepacia)	Bacteria (bacteria)
2637229924_Ga0077655_116122__tested_as_an_operon	MIERFQGDEGRRRLVATLTEHRLVANRQELAERLVAVGELMEAPAGTTFINQGDQTSEVFFIIAGKVEVRVNGKVVANRFPGDSVGEMAAIEPSQPRAASVIPVEDTVLIKVSEAEFSAAAEQFPDVWRRIAATLARRLAERNHLVTAQRERVRVFIMSSVEALPIVDLLIKQFAHDPFLAVAWKNGVFRASQYTLDELEAELDDSDFAVAVAHGDDVLITRDDEWPTIRDNVILEFGLFMGRLGRRRAFLMEPRDVDLKLPSDLAGLTTIPYRYVKGKDAEHYIAPACARLRELILAAGAKD	2637229924_Ga0077655_116122__tested_as_an_operon,303,43|123|cNMP_binding|PF00027.32,154|273|TIR-like|PF10137.12	Clade_6	Bacteria (bacteria);Pseudomonadati;Pseudomonadota (proteobacteria);Gammaproteobacteria (g-proteobacteria);Lysobacterales;Lysobacteraceae;Xanthomonas;Xanthomonas perforans	Bacteria (bacteria)
4LQC_1__B_TcpB_Brucella_melitensis	MEAEEEYDFFIAHAIEDKEAFVQDLVAALRDLGAKIFYDAYTLKVGDSLRRKIDQGLANSKFGIVVLSEHFFSKQWPARELDGLTAMEIGGQTRILPIWHKVSYDEVRRFSPSLADKVALNTSLKSVEEIAKELHSLISAWSHPQFEK	4LQC_1__B_TcpB_Brucella_melitensis,148,9|103|TIR_2|PF13676.9,	Clade_2	Bacteria; Pseudomonadati; Pseudomonadota; Alphaproteobacteria; Hyphomicrobiales; Brucellaceae; Brucella/Ochrobactrum group; Brucella	Bacteria
4W8G_1_Toll-receptor-related_2_Hydra_vulgaris	MGKTYDVNICYAPEDREWVINTLVFKLERAGIKTFVNIRDDTPGNFFAENIMDAIENSNRTIVVMSPDFFKNNICDKTLQIGLSHQIIPILYRPCEVPYFLNHMTYLDWCDKDVRPVFWRNLFRDIRNNHHHHHH	4W8G_1_Toll-receptor-related_2_Hydra_vulgaris,135,7|111|TIR_2|PF13676.9,	Clade_1	Eukaryota; Opisthokonta; Metazoa; Eumetazoa; Cnidaria; Hydrozoa; Hydroidolina; Anthoathecata; Aplanulata; Hydridae; Hydra	Eukaryota
5TEB_1_Chains_Recognition_of_Peronospora_parasitica_1_Arabidopsis_thaliana	SNAKHDVFPSFHGADVRRTFLSHILESFRRKGIDTFIDNNIERSKSIGPELKEAIKGSKIAIVLLSRKYASSSWCLDELAEIMICREVLGQIVMTIFYEVDPTDIKKQTGEFGKAFTKTCRGKPKEQVERWRKALEDVATIAGYHSHKWCDEAEMIEKISTDVSNMLD	5TEB_1_Chains_Recognition_of_Peronospora_parasitica_1_Arabidopsis_thaliana,168,4|166|TIR|PF01582.23,	Clade_4	Eukaryota;Diaphoretickes;Archaeplastida;Chloroplastida;Streptophyta;'core streptophytes';Phragmoplastophyta;Embryophyta;Tracheophyta;Euphyllophyta;Spermatophyta;Magnoliopsida;Mesangiospermae;'eudicotyledons';Pentapetalae;'rosids';'malvids';Brassicales;Brassicaceae;Arabidopsis;Arabidopsis thaliana;strain Columbia	Eukaryota
5UZB_1_Chains_Toll/interleukin-1_receptor_domain-containing_adapter_protein_Homo_sapiens	MHHHHHHSSGVDLGTENLYFQSNAEQKLISEEDLSSRWSKDYDVCVCHSEEDLVAAQDLVSYLEGSTASLRCFLQLRDATPGGAIVSELCQALSSSHCRVLLITPGFLQDPWCKYQMLQALTEAPGAEGCTIPLLSGLSRAAYPPELRFMYYVDGRGPDGGFRQVKEAVMRYLQTLS	5UZB_1_Chains_Toll/interleukin-1_receptor_domain-containing_adapter_protein_Homo_sapiens,177,44|162|TIR_2|PF13676.9,	Clade_1	Eukaryota;Amorphea;Obazoa;Opisthokonta;Holozoa;Choanozoa;Metazoa;Animalia;'parahoxozoa';Bilateria;Deuterostomia;Chordata;Vertebrata;Gnathostomata;Teleostomi;Sarcopterygii;Tetrapoda;Amniota;Mammalia;Theria;Eutheria;Primates;Catarrhini;Hominidae;Homo;Homo sapiens	Eukaryota
6O0Q_1__B_Sterile_alpha_and_TIR_motif-containing_protein_1_Homo_sapiens	SNADTPDVFISYRRNSGSQLASLLKVHLQLHGFSVFIDVEKLEAGKFEDKLIQSVMGARNFVLVLSPGALDKCMQDHDCKDWVHKEIVTALSCGKNIVPIIDGFEWPEPQVLPEDMQAVLTFNGIKWSHEYQEATIEKIIRFLQ	6O0Q_1__B_Sterile_alpha_and_TIR_motif-containing_protein_1_Homo_sapiens,144,8|137|TIR_2|PF13676.9,	Clade_8	Eukaryota;Amorphea;Obazoa;Opisthokonta;Holozoa;Choanozoa;Metazoa;Animalia;'parahoxozoa';Bilateria;Deuterostomia;Chordata;Vertebrata;Gnathostomata;Teleostomi;Sarcopterygii;Tetrapoda;Amniota;Mammalia;Theria;Eutheria;Primates;Catarrhini;Hominidae;Homo;Homo sapiens	Eukaryota
7BEQ_1_Myeloid_differentiation_primary_response_protein_MyD88_Homo_sapiens	MGHMPERFDAFICYCPSDIQFVQEMIRQLEQTNYRLKLCVSDRDVLPGTCVWSIASELIEKRCRRMVVVVSDDYLQSKECDFQTKFALSLSPGAHQKRLIPIKYKAMKKEFPSILRFITVCDYTNPCTKSWFWTRLAKALSLPLEHHHHHH	7BEQ_1_Myeloid_differentiation_primary_response_protein_MyD88_Homo_sapiens,151,20|110|TIR|PF01582.23,	Clade_1	Eukaryota;Amorphea;Obazoa;Opisthokonta;Holozoa;Choanozoa;Metazoa;Animalia;'parahoxozoa';Bilateria;Deuterostomia;Chordata;Vertebrata;Gnathostomata;Teleostomi;Sarcopterygii;Tetrapoda;Amniota;Mammalia;Theria;Eutheria;Primates;Catarrhini;Hominidae;Homo;Homo sapiens	Eukaryota
7DFV_1|Chains_A	MGSAMSLGCSKRKATNQDVDSESRKRRKICSTNDAENCRFIQDESSWKHPWSLCANSVVNDTKDTKSSALSLPSPPTSVSRIWKHQVFPSFHGADVRKTILSHILESFRRKGIDPFIDNNIERSKSIGHELKEAIKGSKIAIVLLSKNYASSSWCLDELAEIMKCRELLGQIVMTIFYEVDPTDIKKQTGEFGKAFTKTCKGKTKEYVERWRKALEDVATIAGYHSHKWRNEADMIEKIATDVSNMLNSFKPSRDFNGLVGMRAHMDMLEQLLRLVLDEVRMIGIWGPPGIGKTTIARFLFNQVSDRFQLSAIMVNIKGCYPRPCFDEYSAQLQLQNQMLSQMINHKDIMISHLGVAQERLRDKKVFLVLDEVDQLGQLDALAKETRWFGPGSRIIITT…	7DFV_1|Chains_A,1221,84|261|TIR|PF01582.23,271|499|NB-ARC|PF00931.25,677|696|LRR_3|PF07725.15,722|759|LRR_4|PF12799.10,839|879|LRR_4|PF12799.10,998|1039|LRR_4|PF12799.10,1072|1164|C-JID|PF20160.2	Clade_4	Eukaryota (eukaryotes);Viridiplantae;Streptophyta;Streptophytina;Embryophyta (land plants);Tracheophyta;Euphyllophyta;Spermatophyta;Magnoliopsida (flowering plants);Mesangiospermae;eudicotyledons;Gunneridae;Pentapetalae;rosids;malvids;Brassicales;Brassicaceae (mustard family);Camelineae;Arabidopsis	Eukaryota (eukaryotes)
7JLX_1_Disease_resistance_protein_Roq1_Nicotiana_benthamiana	MLTSSSHHGRSYDVFLSFRGEDTRKTFVGHLFNALIEKGIHTFMDDKELKRGKSISSELMKAIGESRFAVVVFSKNYASSTWCLEELVKILEIHEKFELIVVPVFYDVDPSTVRKQNGEYAVCFTKFEANLVDDRDKVLRWREALTKVANISGHDLRNTYNGDESKCIQQILKDIFDKFCFSISITNRDLVGIESQIKKLSSLLRMDLKGVRLVGIWGMGGVGKTTAARALFNRYYQNFESACFLEDVKEYLQHHTLLYLQKTLLSKLLKVEFVDCTDTEEMCVILKRRLCSKKVLVVLDDVNHNDQLDKLVGAEDWFGSGSRIVITTRDMKLLKNHDVHETYEIKVLEKDEAIELFNLHAFKRSSPEKEFKELLNLVVDYTGGLPLALKVLGSLLYKE…	7JLX_1_Disease_resistance_protein_Roq1_Nicotiana_benthamiana,1328,12|178|TIR|PF01582.23,198|417|NB-ARC|PF00931.25,695|752|LRR_8|PF13855.9,808|853|LRR_4|PF12799.10,1120|1294|C-JID|PF20160.2,	Clade_4	Eukaryota;Diaphoretickes;Archaeplastida;Chloroplastida;Streptophyta;'core streptophytes';Phragmoplastophyta;Charophyceae;Chara;Chara vulgaris;strain CCAC-3183B	Eukaryota
7UN8_1_CD-NTase-associated_protein_12_Sphingobacterium_faecium	MHHHHHHGSKKRIFIGSSSEQLTILNEIVDLLGDDVECIPWTDAFALNKSGLDSLIKQTRLADYSILIATKDDLTKQRGESLTKPRDNVVFEFGLFLGAAGPEKCYLIAEEDTDLPTDLDGITVAKFTRNSGQYNSLDKIVESIRTHLVKIAEMSQLGLLPSTALAIGYYNSFIKRVCEEIHGSECVELEGKKIKVKSFRVDVVIPETLDDNGVGNFTTLYNKRYGLSKATTCTNPALLGTRGFPFHFKVDPPDANQESPVDIHLLDIPSTLSTIVESLKLYLPSNQVGQDFDMDYLEMRELENFAKVLKYLIGRNAATKGYVNVLTNVKL	7UN8_1_CD-NTase-associated_protein_12_Sphingobacterium_faecium,331,12|128|TIR-like|PF10137.12,161|310|prok_STING|PF20300.1,	Clade_6	Bacteria (bacteria);Pseudomonadati;FCB group;Bacteroidota/Chlorobiota group;Bacteroidota (CFB group bacteria);Sphingobacteriia;Sphingobacteriales;Sphingobacteriaceae;Sphingobacterium;Sphingobacterium faecium	Bacteria (bacteria)
A0A009HHN3|unreviewed|TIR	MTPPKVFISYAHADKKLADDVLEFSNYLRFRGIDAEIDQYEEAPPQGWPLWMASQIDQADFVLILATKTYYERSKDFIKDPKSGLGSKWETLHILQKVYENAFNNTKYIPIFFGHENSEYILDSLKPYTHYDINNANLKEKLVKRLLGQSASIRPELGQQPNNIEDNLPLQPRSRKNLFITNLINLELWDKAHWCGVAFSFGYDENKEEFAIIGLGFRKPKIGKQIFDELNKNLGNNDIKNHIRLTIIRDIDPLNPFHYKMLIGPNEEYLNEMSDRIKSQEPSIDLSDESTVFMGINRVLELHPKNGDNVKKFIEVFNEKKFFYLTNMKEKLDLNTNPSLYSSQLKLDIPEEHIDLENAIIKKDINIKTLNELKAENPKSLDHAALHTIDTRKLRKKLI…	A0A009HHN3|unreviewed|TIR,429,6|146|TIR_2|PF13676.9,	Clade_SEFIR	Bacteria; Pseudomonadati; Pseudomonadota; Gammaproteobacteria; Moraxellales; Moraxellaceae; Acinetobacter; Acinetobacter calcoaceticus/baumannii complex	Bacteria
A0A011Q5R6|unreviewed|TIR	MKPIFISYSSKHRDLTRALAGVIEEQYGAGSVWWDHALESRSSYSKQIKAALEEARVVVVLWTEGAMISDYVYAEAVVGQAQGKLVNVRPADMRFSDIPEPFNIHHIDDAEDHARVLATIAKVMTGEPIPTRVPLHEIYFRQHGHRLIDAKQRRLARDPREIAPTELLQAKFEVVGYLDATGIGAQLIDWCSGERPTAARLIHGPGGLGKTRLMIEVATKLRQQAWTAGFLDPPHEPLDATLKQRWQALDQLLAHGDDRGLLIVLDYAEGRQDEVKRIAERLSARPENDTRPVRLVLLARSAGEWWSTLHDDTPELQRVFRGTAGGPDVAALPELSTGQQRLDLFDASREVFAPLLRAQGYVLPSGEFPQERRLRIESGAGYARPLAIQMEALLWLASA…	A0A011Q5R6|unreviewed|TIR,1258,4|91|TIR_2|PF13676.9,199|259|AAA_16|PF13191.9,659|693|TPR_10|PF13374.9,705|783|TPR_12|PF13424.9,797|830|TPR_10|PF13374.9,843|878|TPR_10|PF13374.9,888|967|TPR_12|PF13424.9,980|1059|TPR_12|PF13424.9,1073|1105|TPR_10|PF13374.9,1119|1154|TPR_10|PF13374.9,	Not in supported Clade	Bacteria; Pseudomonadati; Pseudomonadota; Betaproteobacteria; Candidatus Accumulibacter	Bacteria
A0A068NQ77|unreviewed|TIR	MELPLFFLSHSGADADADLLEFRSELCKKVYSNLSMDRVPSADSLAYFDRDRGSDNWKREIGLALQRTRCFVCVLSGAYFAHERDCRKEFLTFKARLEFAKRADGSPPVIIPVLWADPEFYREELGAGGLLESVRGWDGGFDSQYTKSGLLFLKGEADKTSYRRVATAIASAVTRAVKSNPVLPAHPAASHWYDAFIDPADAAVIACTEKLDGDPEAVVDRDLTSSIADRESRERSIAEKIDRYVRDLHLADFQNLNEVVVRVIGEPGRKVRAALLMAERSVGRRADICFQRLEVEARGVFKRPDVVPEPQISLVGAPISRMTVLTKLAERYDVPNPGNDAAALQSQVIKAIATDVGEGIFHVVHIRWWTIASSGEVLHWFVETFWKDLLTSLGNQPSS…	A0A068NQ77|unreviewed|TIR,498,6|117|TIR_2|PF13676.9,328|407|iSTAND|PF19995.2,	Not in supported Clade	Bacteria; Bacillati; Armatimonadota; Fimbriimonadia; Fimbriimonadales; Fimbriimonadaceae; Fimbriimonas	Bacteria
A0A074LRM8|unreviewed|CD-NTase-associated	MTLPKLFIGSSTEGLTLAQGLRVGLSHDYDAHLWTEGIFRPSSIPIVDLAEATSKFEVAVFVFTPDDLVESRDKVSFAVRDNVLFELGLFMGLLGLQRTFFVVPRGEKDLHLPSDLHGVQPLEYIFDRGAHPTHMMGNAISELSMRKAAILATPKAYTRL	A0A074LRM8|unreviewed|CD-NTase-associated,160,5|124|TIR-like|PF10137.12,	Not in supported Clade	Bacteria; Bacillati; Bacillota; Bacilli; Bacillales; Alicyclobacillaceae; Tumebacillus	Bacteria
A0A075JX45|unreviewed|Thoeris	MEDAPLAIRIATRLRDNHKVESYLDVMDDGAKDGHQLAMHLREKMRGCSHLLAVVSGSTQRSWWVPWEIGVASERDLPLATFSEGGASLPTYLQKWPYLSRAEHLDSYVAAAQQAGLTAILESRGVHKEEAVVKRHSTDLFYEDLRRRLGQ	A0A075JX45|unreviewed|Thoeris,151,2|74|TIR_2|PF13676.9,109|146|Hydrolase_like|PF13242.9,	Not in supported Clade	Bacteria; Pseudomonadati; Pseudomonadota; Gammaproteobacteria; Lysobacterales; Rhodanobacteraceae; Dyella	Bacteria
A0A080LWZ7|unreviewed|Patatin-like	MKAHLVLGAGGMKTLGYAGALAALADRGVDYASISACSAGTFFGACLCAGVPPAKLVDSVLSTDLRRYLGEPVGGPLLGWFGWGNWRWPRARFKEAGMVALFRELAGGDPTFDDLGLPFATIGVDLISSRLLVYSKASTPQMKVSEAVRIATAVPLLYPPHATPERVVVDGALASQCPVWLATQYPNDLPIVAMIPRRSLVHPRELGLGGFIGALVGLGGASRDLQLIQQMQRTLLVEIDAADVRYDEFDLSAEKRGMLIAAGRLAVENCLGHLLAVAAGSGALDGEPEVTVRPSSYDALAESGASEVMARANSRLSSEVRDRVFISYARDDRSWVDRFQVALKGTLRNKPVLVWDDSQLRGGSVWRQEIERQLKSTKVALLLVTNSFLASDFIKDVEL…	A0A080LWZ7|unreviewed|Patatin-like,465,5|182|Patatin|PF01734.25,324|433|TIR_2|PF13676.9,	Not in supported Clade	Bacteria; Pseudomonadati; Pseudomonadota; Betaproteobacteria; Candidatus Accumulibacter	Bacteria
A0A081BUX0|unreviewed|TIR	MHSIFLSYSTKDVEFAQKLKETLKEREVDVEIDSEKIESGDNVETKIREAIEGMNVSITIVSQESLASTSVIWEFVETLKFQEVIGREKFIPISLDKFGFEMENTGIVAVVGLIEEFEQAGIHLHTILQSHQPAVFFNAAIFADAQEDQAVNRALHRKIEFAPGHTRITQGNIPR	A0A081BUX0|unreviewed|TIR,175,4|97|TIR_2|PF13676.9,	Not in supported Clade	Bacteria; Candidatus Moduliflexota; Candidatus Vecturitrichia; Candidatus Vecturitrichales; Candidatus Vecturitrichaceae; Candidatus Vecturithrix	Bacteria
A0A087S6Y3|unreviewed|TIR	MIRVFIIYGGSEGESIGRKLEIYFKSNGIKSFLASPTSPEILPSEKFEERIDYELKNANFVIIVVTESINSSEPAKNEIHRVLNELKYPYIPFVKEDSTIPSNLQDRWNVSFSDGNIDEKMIEIELKMWRYYDRIPTLETSVKSENDEITAKKYTGFK	A0A087S6Y3|unreviewed|TIR,158,4|118|TIR_2|PF13676.9,	Not in supported Clade	Archaea; Nitrososphaerota; Marine Group I	Archaea
A0A089YPW1|unreviewed|TIR	MSVFIGYQHVDHPQALRIRKQLRRAGIEVRMDVMDFESLTTLHVTETLTAHIRDCTHLILMMSHSSARRWWIPFCIGEATSWDRRICLYRLGDQALPEYLAHWPTLTRTQQLDFLIEAYHREAAMRMLAGRCETSLPVRARDIHRGLRERIGRGF	A0A089YPW1|unreviewed|TIR,155,3|115|TIR_2|PF13676.9,	Not in supported Clade	Bacteria; Pseudomonadati; Pseudomonadota; Gammaproteobacteria; Pseudomonadales; Pseudomonadaceae; Pseudomonas	Bacteria
A0A090AJQ0|unreviewed|TIR	MLIHAPKAYVPNCKHDIFVSYARVDDEPFAGADKGWVTTLITGLKILLGKKLGSPELFSLWMDHELRGNTPTTPHICKQLETSALFVLILSPAYEVSQWCQFELNTLLAIAGKDSGRIFVVEHDIVEERSPDLSDLLGYKFWVRNEFGQPRILAIPKPNPEEFEYYQKLDDLARQLVEKLKELKQEAQAKLATTPTLPSDYADLIAATTTLTTRLPADEADPTPTITSPPTTTVFLAKVSENLEKHRQEVKGYLEQQGVRILPTKEYAFATLQQSLDQDLKECQLFVQLLNDNSGGFINYPLFQYQRAQAASLPILQWRDPRLNLTTVTDSVQRTLLEASTVMAVHLFEFQTYIIKYLTPAPVEIPKPTTAGDILVFINAAPEDMTLAHRIKDILDAHG…	A0A090AJQ0|unreviewed|TIR,505,17|142|TIR_2|PF13676.9,164|278|NIT|PF08376.13,376|477|TIR_2|PF13676.9,	Not in supported Clade	Bacteria; Pseudomonadati; Pseudomonadota; Gammaproteobacteria; Thiotrichales; Thiotrichaceae; Thioploca	Bacteria
A0A099KD41|unreviewed|TIR	MKVFLGGTVNGSSWRSYVIPRLNIAYFNPVVKVWSEAALDRELYERRHSDFCLYVITPKLTGFYALAEVIDDSIKRPDRTIYCFLSEDGGDTFSDNDCKILTTIGEQVAGNGGYNCRSLDGVVNLLNNDQRKKSFENSPVIDKHHDVYISYGRNDSKTLAKHVSDSLTKKHYSVWYDNAAIPQEIAFLAQINQIIRQCHCFIFIFSAHAAHSEYCLRELEFARLLGKNIIFLFEHALPVEQQIEQATETSLFVDMNASFHIDLTKDANLNAVITYLSTSLEHLTPHTQWLNKTHHWQESQQDDDLLLYGRQRISACKWLSTEVDGLGADLYSVSDNVRGYINKSAEQAFSKRCLYYFNQWLSPVIHHKRFDAFIGSSSIANPLALLPQLWVLFMATSAE…	A0A099KD41|unreviewed|TIR,450,2|68|Nuc_deoxyri_tr2|PF15891.8,147|256|TIR_2|PF13676.9,262|299|LIF_OSM|PF01291.20,	Not in supported Clade	Bacteria; Pseudomonadati; Pseudomonadota; Gammaproteobacteria; Alteromonadales; Colwelliaceae; Colwellia	Bacteria
A0A099SHA4|unreviewed|TIR	MKKIFISHSSVDKEMCDAFVDVLEQLGVPEADILYTSSERHGLPGDEDIFEYLNKHIKQRLNVFYMLSNNYFKNIHCIHEMRAAWRAQNEYSIYILPNLNYVMKGLNSKKGYNLTSAIELTNLKDRITKMYNTSIPENKWEEVKNKFLEVVLR	A0A099SHA4|unreviewed|TIR,153,4|97|TIR_2|PF13676.9,	Not in supported Clade	Bacteria; Bacillati; Bacillota; Clostridia; Eubacteriales; Desulfitobacteriaceae; Desulfosporosinus; unclassified Desulfosporosinus	Bacteria
A0A0A7LCT1|unreviewed|Thoeris	MGKNTLGRNKCGRHLNPNPSRARVFFSSRNCDAGQVGFLKSQRRTTKSLDFIDYGIKNPYLLGWKNSAKYRIRNSDAVVVGIGKTTYKSKSVNWEVKTAKKFNKPIIGVKLSKGVKVPDTIRKNGKIINWECNTIQREIDKSKNKRT	A0A0A7LCT1|unreviewed|Thoeris,147,70|119|DUF1863|PF08937.14,	Clade_7	Archaea; Methanobacteriati; Thermoplasmatota; Thermoplasmata; Methanomassiliicoccales; Methanomassiliicoccaceae; Candidatus Methanoplasma	Archaea
A0A0C2ZXX0|unreviewed|TIR	TLNLSDNYIEKIENLEKLSSLATLNLSDNQIEKIKNLEKLSSLATLNLSDNKIEKIENLEKSSSLNELDLSFNEIAKIENIEKLSSLTILDLSYNKIAEIENLEALNSLVNLDLSSNIIKSIDELKNIIFLLKKIKIDNNPFESYTSNIKLYSSLERNHIEAIKNYFELLRATDIVLIKEIKKVMLVGNHASGKSTFLDYFMNGIKTNHSNDSTHILSIERYPKDSEPTAIFYDFGGQDYYHGIYKAFMTNDTTNLIFWKLKTDKNKIGNDSKSENGTLMFNRPYWIRQVKHYGKENKSWLIQTHRDRDKRLALSNPLLQEDIEDEYNVELTMPEKPNLEALRKNLLEEINKTKNIEMSKSYVDFINELFNIGVNEGADELETIEKQFEKVKTQSNTNI…	A0A0C2ZXX0|unreviewed|TIR,875,1|39|LRR_4|PF12799.10,42|84|LRR_4|PF12799.10,86|127|LRR_4|PF12799.10,183|307|Roc|PF08477.16,387|549|COR|PF16095.8,701|796|TIR_2|PF13676.9,	Not in supported Clade	Bacteria; Pseudomonadati; Campylobacterota; Epsilonproteobacteria; Campylobacterales; Sulfurimonadaceae; Sulfuricurvum; unclassified Sulfuricurvum	Bacteria
A0A0C3IT59|unreviewed|Putative	MPRFNIFLASSTEQLGFASKVADALSRAGHVPIRWWTSFDPSTYNLEALEEALQKADAGVFLCFGDDQATIRKNQQLIPRDNVIFELGFFLSALGRRRCFVVAPSDNQLRLPTDLAGLTRVCATTDPDSIASLVLNGINISLDGEKKHTKNNCINIRADAEVAAKINSIKMPVEWHQRALYCGTEGAKAWLAYADDEFNNVQTSNDRDLDREKTLAALDGVGWRSFISLGPGDARRDRDIYEKLQTPSSIVQYVPVDISEGLIHHAARTLGLSGALVPFGILGDFEDGQDFVFEHLNHSVPRPWLIGLLGNTIGNLDVGAETFLRRIAVRMQAGDELLLDIATTQAQWNFDPYHRYFQSPIRRQFIAQGLARQLGQKTEEILSQFESRVAAKRIQGPEH…	A0A0C3IT59|unreviewed|Putative,460,5|121|TIR-like|PF10137.12,223|340|Methyltransf_33|PF10017.12,	Clade_6	Bacteria; Pseudomonadati; Pseudomonadota; Betaproteobacteria; Rhodocyclales; Zoogloeaceae; Thauera; unclassified Thauera	Bacteria
A0A0D2J782|unreviewed|SEFIR	MSNETVEHPKVFISYSWTTHEYGEKVVALAEKLVEMGVDVVMDKWDLVEGAEINAYMEKMVTDKSISKVLILCDKAYAEKADNRKGGVGTETLIIPPNYIGRQTLPARSNSLSRCSWSVMSMIKRAAQPSFPAETT	A0A0D2J782|unreviewed|SEFIR,136,9|93|SEFIR|PF08357.14,	Clade_SEFIR	Bacteria; Pseudomonadati; Thermodesulfobacteriota; Desulfarculia; Desulfarculales; Desulfarculaceae; Dethiosulfatarculus	Bacteria
A0A0D6JME8|unreviewed|Thoeris	MVRRVFFSFHFKRDAWRAGQVRNSWLTQPNRESAGFIEGSDWEEVERQGDAAIRRWIDGQLNGTSVTAVLIGKETSERPWVNYEIVESVKKGNGLVGIYIDNIKDKNGLRDTRGINPLSQHQFSDTGGRFSDAYNTYDWVLDRGYDNFGDWVEEAANIAGR	A0A0D6JME8|unreviewed|Thoeris,161,3|106|DUF1863|PF08937.14,	Clade_7	Archaea; Methanobacteriati; Methanobacteriota; Stenosarchaea group; Halobacteria; Halobacteriales; Haloferacaceae; Haloferax	Archaea
A0A0E3L2T3|unreviewed|CD-NTase-associated	MYYHVKIRQKSSKVTDELKLDLSEEKLLSQFIVPYENGENIFVNGKSIPPEDIERIKINKTEMNSAELIPIIRAKRPKKAVAPQISTEWLVTKEGEDVTDDLIKGEPGYKKKKFGEKMGEVKPKGNQIFVVHGRDDGMKQAVARTLEKLELKPIVLHEQPNQGRTIFEKFAEYADSVSFAVVLLSPDDIGYRKDQSSEAAKFRARQNVILELGFFLGKLGRHNVAALFKNDPDFEGPSDYDGILYTPFDNSGRWQFDLVRELKAVGYDIDANKLV	A0A0E3L2T3|unreviewed|CD-NTase-associated,275,127|250|TIR-like|PF10137.12,	Not in supported Clade	Archaea; Methanobacteriati; Methanobacteriota; Stenosarchaea group; Methanomicrobia; Methanosarcinales; Methanosarcinaceae; Methanosarcina; unclassified Methanosarcina	Archaea
A0A0E3LVW0|unreviewed|CD-NTase-associated	MYYHVIIKVNSGAITDGEKQLNLSEEILRNRFLEPYERGASLIIDGSIIKVENIVKIKILKTSSPKDKHQIPNIDMIGYFGYNGEIEDVTDYFIQWGPGYKKEGSSERIIKPIIKSNQVFVVHGHDNEMKETVARVLKNIGLEPIILHEQGNLGKTIIEKFESCSENVSFAVVLLSPDDLGYKKDKTPETAMLRARQNVILELGYFMGKLGRKKVVALNKGGTDLEVPSDILGIVYIPFDPYNGWKLALAKEIKAAGYDIDFGKL	A0A0E3LVW0|unreviewed|CD-NTase-associated,265,118|240|TIR-like|PF10137.12,	Not in supported Clade	Archaea; Methanobacteriati; Methanobacteriota; Stenosarchaea group; Methanomicrobia; Methanosarcinales; Methanosarcinaceae; Methanosarcina	Archaea
A0A0E3PD85|unreviewed|CD-NTase-associated	MYYHIRITQKSNRRDELKLDLNEEKLRNQFIAPYENGENIIVNGKTISSDDIERIKINKTEVNSAKLIPIIRAKMTKKAAATLLPKEWYVTKEGEDVTDDFIKGEPGYKKKKPGEKMVEVKPKGDHIFVVHGHDEGMKQAVARTLEKLDLKPIILHEQPNQGRTIIEKFAEYANSVSFAVVLLSPDDIGYRKDQSSEAAKFRARQNVILELGFFLGTLGRHNVVTLFKNDLNFEGPSDYDGVLYMPFDNSGRWQFDLVRELKSAGYNVDANKLV	A0A0E3PD85|unreviewed|CD-NTase-associated,274,127|249|TIR-like|PF10137.12,	Not in supported Clade	Archaea; Methanobacteriati; Methanobacteriota; Stenosarchaea group; Methanomicrobia; Methanosarcinales; Methanosarcinaceae; Methanosarcina	Archaea
A0A0E3PES1|unreviewed|Thoeris	MVTLLNKRPYFDYKNYSVPKDNPIHTTGNDRELYEAIKNKVIFCNVVIILAGVYSSYSKWINKEIEIAEYFGKPIIAVEPWGSERTSRIVKEHADRIVKWNTESIVGAIRDLA	A0A0E3PES1|unreviewed|Thoeris,113,11|87|DUF1863|PF08937.14,	Not in supported Clade	Archaea; Methanobacteriati; Methanobacteriota; Stenosarchaea group; Methanomicrobia; Methanosarcinales; Methanosarcinaceae; Methanosarcina	Archaea
A0A0E3PZ14|unreviewed|SEFIR	MKHFLVGGKKITSSGPKSSKVFISYSHDSSKHKQRVLQLSNRLRSEGIDCNIDQYEASPSIGWPLWMKKQIKEADFVLVVCTDVYEKRFEREEETETGLGAKWESSILAQELYDAEAKNNKFIPIVFSFEDLEYIPVVLRGATHYNLDNGEAYEELYARLTGQKLILKPNIGKLRHISPRRYTSHGNVQDKESGSTKNKQKPKIGGLRTVTNKNEMKMSKDTQDKLERKETEINLCYLTNDHVRHTWYGYRNKGEPFNESLLRMLENDADELNKLKIEIYNFVNQIENARGEIEFDFRTVELEQYLEGLDLDPFIENLLAEDAIKEINEVSINLFKEMISS	A0A0E3PZ14|unreviewed|SEFIR,341,20|160|SEFIR|PF08357.14,259|290|SNAPC5|PF15497.9,	Clade_SEFIR	Archaea; Methanobacteriati; Methanobacteriota; Stenosarchaea group; Methanomicrobia; Methanosarcinales; Methanosarcinaceae; Methanosarcina	Archaea
A0A0E3QWB4|unreviewed|Serine/threonine	MSTLKEQEFPITDPSLNEIHYNNVPKSSRVFISYSHDSNKHKKSVLLLSNRLRREGIDCNIDQYETSPPEGWFCWMSNQIEEADFVLIVCTENYEKRFKGKDEVGKGMGAKWEGAIITQELYYSGANNKCIPIVFSPQDSEYIPSILKSATYYVLNMEEINDEIYDELYARLTYQKLVIKPDIGKLRPITSKYCSASVSTQKKKGGIVESHQKPMIGELRKITTEPQSSKIHETFTSPSTGMEFVLIPAGEFMMGSMKVAAGKPVHKVTIKNSFYMGIYPVTQKQWTAIMNNNPSHVKGNDLPVEHVSWNDAQEFIKKLNENEDTDKYRLPSEAEWEYACRSGTQTKYYFGDDASELRNYAWYCRNSRDTTHPVAQKMPNFWGLYDMHGNIWEWVQDSR…	A0A0E3QWB4|unreviewed|Serine/threonine,459,29|155|SEFIR|PF08357.14,243|455|FGE-sulfatase|PF03781.19,	Clade_SEFIR	Archaea; Methanobacteriati; Methanobacteriota; Stenosarchaea group; Methanomicrobia; Methanosarcinales; Methanosarcinaceae; Methanosarcina	Archaea
A0A0E3QXK9|unreviewed|CD-NTase-associated	MVYHIIIKTYSGSTINNEEKQLNLSEEVLRSRFLEPYEKGASLIIDGNIIKVDNIERIKILRTESNKREYEVPNINSIGYLGINGEIEDVTDDFIQWGPGYKKDDSNKQTASLKPQSNQVFVVHGHDNEMKETVARVLKNVGLEPIILHEQDNIGKTIIEKFESCSQNVSFAVVLLSPDDFGYKKDQLPESAIPRARQNVILELGYFMGKLGRKNVVALNKGGINFEVPSDILGIVYIPFDPYNGWKLALAKEIKAAGYDIDFGKL	A0A0E3QXK9|unreviewed|CD-NTase-associated,266,119|241|TIR-like|PF10137.12,	Not in supported Clade	Archaea; Methanobacteriati; Methanobacteriota; Stenosarchaea group; Methanomicrobia; Methanosarcinales; Methanosarcinaceae; Methanosarcina	Archaea
A0A0E3R978|unreviewed|Thoeris	MADPRAFISFDFDHNETEKNLFVGQSKNSKTPFSIEDWSSKSSLPQTQWEKLIKEKINKCNMLIVLVGKYMASATGVAKEIKFAKDQNIPVFGVYVGGADSSSNLPDGLQRNRTISWDWGKIAAAIDQMMDEGKNK	A0A0E3R978|unreviewed|Thoeris,136,5|103|DUF1863|PF08937.14,	Clade_7	Archaea; Methanobacteriati; Methanobacteriota; Stenosarchaea group; Methanomicrobia; Methanosarcinales; Methanosarcinaceae; Methanosarcina	Archaea
A0A0F2R913|unreviewed|TIR	MGYVPNYKNDIFVSYAHVDDVPVPFVQTGWVTTLIGCIKTRLAQRLGRSDAYTLWMDYELAKHVKLTPQIMDALQQTAIMIVVLSPGYLASDWCQREKATFMQLIKAHDSRVFIIERDMIEAEDCPAEFQDLIPFRFWVREREGKPPRILGDPIPDKEDRAYYSGVDEITYELANALRALKKKAHTGTDDEGHQREHLPMVYLAEVTDDLEQDRLGIKTYLNQFGIDVLPNTCYSQDPAQFRQCVGRDLEKCAAFVQLLSAYAGKKPPDLPQGYVHLQFELAQSGGKPIFQWRSPLLDSSAIADANHRALVFEAPTVRAEGIEDFKRTIKEYVLARSVPEKLKPLDAFVFVNMETADRPLADSVCEVLRRHGIGYSLPLITGDPAEIRHDLEENLIDSN…	A0A0F2R913|unreviewed|TIR,484,41|138|TIR_2|PF13676.9,201|282|DUF4062|PF13271.9,349|465|TIR_2|PF13676.9,	Not in supported Clade	Bacteria; Pseudomonadati; Thermodesulfobacteriota; Desulfobacteria; Desulfobacterales; Desulfosarcinaceae; Desulfatitalea; unclassified Desulfatitalea	Bacteria
A0A0F8HCT7|unreviewed|SEFIR	MKHFLVGGKKITSSGPKSSKVFISYSHDSSKHKQRVLQLSNRLRSEGIDCNIDQYEASPSIGWPLWMKKQIKEADFVLVVCTDVYEKRFEREEEPETGLGAKWESSILAQELYDSEAKNNKLIPVVFSFEDLKYIPVVLRGATHYNLDNREAYEELYARLTGQKLILKPNIGKLRHISPRHYTSCDNAQDKESGSTKNKQKPKIGELRTVTNKNEIKMSKDIQEKLRRKQTEINLCFLTNDLVRHTWYGYRNKGEPFNESLLRMLENDADKLNKLKVEIYNFVDKIENTRDEIEFDFLTVELEQYLEVLDLDPFIENLLAEDAIKEIDEVSINLFKEIISS	A0A0F8HCT7|unreviewed|SEFIR,341,20|160|SEFIR|PF08357.14,	Clade_SEFIR	Archaea; Methanobacteriati; Methanobacteriota; Stenosarchaea group; Methanomicrobia; Methanosarcinales; Methanosarcinaceae; Methanosarcina	Archaea
A0A0F8I2A9|unreviewed|TIR	MFDYDVFISYSSKDKNTIHDLAKRLKNDGLRVWLDQWEIQPGDSVPIKIEHGLEKSRTLVMCMSPAYFESEWGKLEHNTILFRDPTNKGRRLIPLIIEDCNLPDILAHFAYIDWRIPSNKEYERLFTSCLKNNSIHSPTNLSSHIQSPSPKYNLDNKEGILMPCFFNFQVPPPSNWQDFESLCWDLWRGIWEEPYIQKNGRQGQQQNGVDIYGRLHNGILWGGIQCKLKSNDTNKSLTESDVKEEVEKAKNFKPKLSKFIIATTAPKDAKIEEYARKVTEDHLKEGLFSVHIMGWEDIKERLDDYPRVRDKYYPQKESNLTEIKENDIFFKRENAAKITEELIKPLRDCASCIKLYFQNGDYILNLENRAIKLNLKFNGYEFIEICVGSNRFRYKDGGL…	A0A0F8I2A9|unreviewed|TIR,552,6|125|TIR_2|PF13676.9,	Not in supported Clade	Archaea; Methanobacteriati; Methanobacteriota; Stenosarchaea group; Methanomicrobia; Methanosarcinales; Methanosarcinaceae; Methanosarcina	Archaea
A0A0F8MV36|unreviewed|SEFIR	MKHFLVGGKKITSSGPKSSKVFISYSHDSSKHKQRVLQLSNRLRSEGIDCNIDQYEASPSIGWPLWMKKQIKEADFVLVVCTDVYEKRFEREEETETGLGAKWESSILAQELYDAEAKNNKFIPIVFSFEDLEYIPVVLRGATHYNLDNGEAYEELYARLTGQKLILKPNIGKLRHISPRRYTSHGNVQDKESGSTKNKQKPKIGGLRTVTNKNEMKMSKDTQDKLERKETEINLCYLTNDHVRHTWYGYRNKGEPFNESLLRMLENDADELNKLKIEIYNFVNQIENARGEIEFDFRTVELEQYLEGLDLDPFIENLLAEDAIKEINEVSINLFKEMISS	A0A0F8MV36|unreviewed|SEFIR,341,20|160|SEFIR|PF08357.14,259|290|SNAPC5|PF15497.9,	Clade_SEFIR	Archaea; Methanobacteriati; Methanobacteriota; Stenosarchaea group; Methanomicrobia; Methanosarcinales; Methanosarcinaceae; Methanosarcina	Archaea
A0A0F8RAR0|unreviewed|SEFIR	MKHFLVGGKKITSSGPKSSKVFISYSHDLSKHKQRVLQLSNRLRSEGIDCNIDQYEASPSIGWPLWMKKQIKEADFVLVVCTDVYEKRFEREEETETGLGAKWESSILAQELYDAEAKNNKFIPIVFSFEDLEYIPVVLRGATHYNLDNGEAYEELYARLTGQKLILKPNIGKLRHISPRRYTSHGNVQDKESGSTKNKQKPKIGGLRTVTNKNEMKMSKDTQDKLERKETEINLCYLTNDHVRHTWYGYRNKGEPFNESLLRMLENDADELNKLKIEIYNFVNQIENARGEIEFDFRTVELEQYLEGLDLDPFIENLLAEDAIKEINEVSINLFKEMISS	A0A0F8RAR0|unreviewed|SEFIR,341,20|160|SEFIR|PF08357.14,259|290|SNAPC5|PF15497.9,	Clade_SEFIR	Archaea; Methanobacteriati; Methanobacteriota; Stenosarchaea group; Methanomicrobia; Methanosarcinales; Methanosarcinaceae; Methanosarcina	Archaea
A0A0F8SBS5|unreviewed|Thoeris	MSRKVFFSFHYGGDAWRAAQIRNCGVTKERNARGYMDAVAWEEVKKKGDKAVKNWIDNQLRGTSVTVVLIGKETSERKYVQYEIEQSYKKGNGIIGIRINDLKDQNGEVDLQGKNPFETCMVDKYGKKVPIPNRYQIYNWTKEDGYNNFPKWVEAAATQGR	A0A0F8SBS5|unreviewed|Thoeris,161,3|106|DUF1863|PF08937.14,	Clade_7	Archaea; Methanobacteriati; Methanobacteriota; Stenosarchaea group; Methanomicrobia; Methanosarcinales; Methanosarcinaceae; Methanosarcina; unclassified Methanosarcina	Archaea
A0A0F8ST40|unreviewed|Thoeris	MAYRNGTYIAFDGLGQTNPILSDFKYYGNIQAWAANKNIDFKYVDSHDKTCAVKDSSLRTTLEDRIRERLSNSKNMIVILSSDTRKTGSYLSYEIEKAVDYYEIPLIIAYVDYRVVANPSQLSEYWPDVLSSRVENGTAKAIHIPFVKDAILDSIGQFNISNMPATAKNYYSKEAHQAFGVLSSTSNFTNTLK	A0A0F8ST40|unreviewed|Thoeris,193,34|118|DUF1863|PF08937.14,	Clade_7	Archaea; Methanobacteriati; Methanobacteriota; Stenosarchaea group; Methanomicrobia; Methanosarcinales; Methanosarcinaceae; Methanosarcina	Archaea
A0A0F8UI28|unreviewed|CD-NTase-associated	MYYHVKIRQKSSKVTDELKLDLSEEKLLSQFIVPYENGENIFVNGKSIPPEDIERIKINKTEMNSAELIPIIRTKRPKKAVAPQISNEWLVTKEGEDVTEDLIKGEPGYKNKKFGEKMEEVKPKTNQIFVVHGHDDGMKEAVARTLKNIGFEPIILHEQANRGKTIIEKFESCSENVSFAVVLLSPDDKGYKKDQEPESASYRARQNVILELGYFLGKLGRENVCALLKTGENFEFPSDIFGSLYTLYDSNNGWKLALAKELGAAGYDIDYTKL	A0A0F8UI28|unreviewed|CD-NTase-associated,274,127|249|TIR-like|PF10137.12,	Not in supported Clade	Archaea; Methanobacteriati; Methanobacteriota; Stenosarchaea group; Methanomicrobia; Methanosarcinales; Methanosarcinaceae; Methanosarcina; unclassified Methanosarcina	Archaea
A0A0G3C5Z4|unreviewed|Uncharacterized	MSTLKEQEFPITDPSLNEIHYNNVPKSSRVFISYSHDSNKHKKSVLLLSNRLRREGIDCNIDQYETSPPEGWFCWMSNQIEEADFVLIVCTENYEKRFKGKDEVGKGMGAKWEGAIITQELYYSGANNKCIPIVFSPQDSEYIPSILKSATYYVLNMEEINDEIYDELYARLTYQKLVIKPDIGKLRPITSKYCSASVSTQKKKGGIVESHQKPMIGELRKITTEPQSSKIHETFTSPSTGMEFVLIPAGEFMMGSMKVAAGKPVHKVTIKNSFYMGIYPVTQKQWTAIMNNNPSHVKGNDLPVEHVSWNDAQEFIKKLNENEDTDKYRLPSEAEWEYACRSGTQTKYYFGDDASELRNYAWYCRNSRDTTHPVAQKMPNFWGLYDMHGNIWEWVQDSR…	A0A0G3C5Z4|unreviewed|Uncharacterized,459,29|155|SEFIR|PF08357.14,243|455|FGE-sulfatase|PF03781.19,	Clade_SEFIR	Archaea; Methanobacteriati; Methanobacteriota; Stenosarchaea group; Methanomicrobia; Methanosarcinales; Methanosarcinaceae; Methanosarcina	Archaea
A0A0G3C989|unreviewed|TIR	MSEEIDITESPWKGDKDEFRVFLSYEDSFHSETNQLATYLKFYGVDCFVAKYAPTPGEWLEQIKKALSTMDAFIPLITDTYHQKYWTNQEIGFAFAKEALIIPIKFESKNPEGFIFTKTAILSEWNTAPHQIVQELLKSSKSSKMIDALIKALEQNCGTFNQASIIKRLLDNTPNLKFSNQQAQNLIFAFYQNDQVGGCDDFCGKYQEKYGKPLIELLQRLTHDVYNIEEEGVVSRTDRAKRIKKVT	A0A0G3C989|unreviewed|TIR,247,21|112|TIR_2|PF13676.9,143|213|DUF5623|PF18536.4,	Not in supported Clade	Archaea; Methanobacteriati; Methanobacteriota; Stenosarchaea group; Methanomicrobia; Methanosarcinales; Methanosarcinaceae; Methanosarcina	Archaea
A0A0H5S4U3|unreviewed|Response	MPIATTNNAPQAFLSYTRIDDEAFGGAITSLRRLLELRVQSVAGSREFTIFQDVEGIELGQKWQKRLDEAVSSSMFLIPIVTPLFFTSEPCRDELSKFIAHEKTLGRDDLILPIYFVTAPNLEKEEERKDDSLAKEIASRQLYDWRDAVDLPLDDPQIRKAIRKLAEGVASALGRSISPVPVEDGREELSELAKTLELQRAAPTRHRRVLWVDDRPTNNVLERKSMAAYNIDFSLAKSTGQALAELTNGSFDAIISDMGRPPDGRAGYTLLEALRESGDRTPYFIYAGSNAAKHKEEALDRGAQGSTNRSDELIHMVLQALERRP	A0A0H5S4U3|unreviewed|Response,325,47|147|TIR_2|PF13676.9,209|305|Response_reg|PF00072.27,	Not in supported Clade	Bacteria; Bacillati; Actinomycetota; Actinomycetes; Mycobacteriales; Mycobacteriaceae; Mycolicibacterium	Bacteria
A0A0M8W755|unreviewed|TIR	MTIQTVRIFLSWCRRDKVHKEALLHDLRPALRLFTDLRVEWWGDDRLMVGEEFTPAIVDRIDECDFGLLLTSTHYLVSPYIRKHELPRFAGPAADKGALPVMLGVLPPFGSEIDFGGLAELNMFSREGKSYSATTGPRRAEFAIDLAAEIRRRALGQNGYTAA	A0A0M8W755|unreviewed|TIR,163,8|108|TIR_2|PF13676.9,	Not in supported Clade	Bacteria; Bacillati; Actinomycetota; Actinomycetes; Mycobacteriales; Nocardiaceae; Nocardia; unclassified Nocardia	Bacteria
A0A0M9E2K4|unreviewed|TIR	MKQYLTQIKENISNMGYFLYIIHDPTIFYILDEWICDDKPISIEYISLFDFYFNQTKNLILTSKANDQLSLSISQMEQLKNILLDIHVSRSDYDLILILYYLDHAAFSKDNNYFPDKFHNDSIWEVSYLPEKTDLSDVYIHPSSSDRLFKPFAQCLYDETHYKQIAQKTQPNTEHNTVVELKLHKDMASLYDMIKYDSIRNIQNEKINADMIRSNLASGLLYLMRKTYILKGEYTGALCACADTFDSRSLKRILYHSSNYDDLKNTFHSLFSTFEQLYSLNDTINKNATIEKYIQKIISIPLEIMSFQKPLQSPGKNTQLSVFSWNDLFETNKKEDYIFELFDILPDFKDIDRYQMIFRTQVNILNVSIDCHIHYTDREPMWRENFSAAGIEVGKQYAL…	A0A0M9E2K4|unreviewed|TIR,818,444|603|TCAD9|PF19974.2,676|775|TIR_2|PF13676.9,	Not in supported Clade	Bacteria; Pseudomonadati; Thermodesulfobacteriota; Desulfobacteria; Desulfobacterales; Candidatus Magnetomoraceae; Candidatus Magnetomorum; unclassified Candidatus Magnetomorum	Bacteria
A0A0M9E6I3|unreviewed|TIR	MSKYTKDIFISYSRQDNKKNIISIFLESLWDSMQHHVGRVPPFFLDTADINTGDEWESKLLQTVDTCRLLIAFLSPSYFRSSYCIKEWKRMHKRNYTAIFPVTLIPYQPADTPLKLGQELNAEQTKVFNQANDFQNLNWFNVQDNKQEEELKKFSFLIHNKLIQETDLKDQLPRDNHHIIDESIEENLNDSKKGKITKTILEVNQKRKFNHEPVCVIYT	A0A0M9E6I3|unreviewed|TIR,219,8|142|TIR_2|PF13676.9,	Not in supported Clade	Bacteria; Pseudomonadati; Thermodesulfobacteriota; Desulfobacteria; Desulfobacterales; Candidatus Magnetomoraceae; Candidatus Magnetomorum; unclassified Candidatus Magnetomorum	Bacteria
A0A0M9EA34|unreviewed|1-alkyl-2-acetylglycerophosphocholine	MKEIFFNYARSDNKINSEITGEPDQIISRFKSLFEEIYRRGSGIKDLSNLIFMDVNDIEDGQIVKNVLDHEIKHCSVMFSFYSPTYFESEFCYDEWRLFNNYKENDKKKRKLLIAIEVDPVSKINEDAFQEGKNWFDEITKNIHRNISSNDLRDNSNQNLTEKIKNLVENVKKHISKNKGIIENRELSSNILIIDKKIKDSIKMPEIEKQIIEENSKLKFSSKPVCIIYTGGTIGMIKVGAADELHADYLIAEHVKEIVRPLRTKLSSLPFNMHFFGMEPTIDSSNIKIEDWYKLAKIIEEQIQNYQGFVILHGTNTLAYSSSMLSFLLNDFLNVPVIFTGSEVPLTMPNSDAEHNILNAIRAAAHDSHNGPMLVPEVTVFWNTKLFRGNRVTKKYASD…	A0A0M9EA34|unreviewed|1-alkyl-2-acetylglycerophosphocholine,728,51|137|TIR_2|PF13676.9,225|426|Asparaginase|PF00710.23,453|563|Asparaginase_C|PF17763.4,	Not in supported Clade	Bacteria; Pseudomonadati; Thermodesulfobacteriota; Desulfobacteria; Desulfobacterales; Candidatus Magnetomoraceae; Candidatus Magnetomorum; unclassified Candidatus Magnetomorum	Bacteria
A0A0N0JL66|unreviewed|TIR	MPLTKSFERDIFISYCHADNEDPMGDGWVELFHKNLRVRLTQLLGARAAHEQPVIWRDISLQGNDEFAGVLAEELQKVALVISVLSPSYVRSEWCRREIDTFSAAARARGGMVVGANKGRILKVLKDEVPQDEHPEVLRGQIGFPFYVKDPDRQRPVPFTLTKGDDTIALAKKVIDDLARSIMDTVKALNELQPGPAQPAAAALATRPPPAESPAAASATAAAGTVYLAECEWDDERQQLRRSLEALGVTVLPAGELPLRRADDYKKAVREALAGCDVSVHLIAGRRSMVLGGEVQDTVSLQNELAAERSAQGGLKRLIWMPPGLQVAPDDVLQQAFVTRLQRDPLAQQGAELLSLPLQDLLGQVQDTLAQQVRARAKPRLAPREAGAPPKVYLIADEV…	A0A0N0JL66|unreviewed|TIR,531,11|139|TIR_2|PF13676.9,	Not in supported Clade	Bacteria; Pseudomonadati; Pseudomonadota; Betaproteobacteria; unclassified Betaproteobacteria	Bacteria
A0A0P0RLJ1|unreviewed|TIR	MTESDWKRLLRQIRGGYVVPVLGSQLMAGSNGAFSIQRQVADSLLDQHHVPIDERPPMPEFRELNAAVSYLIGLGKKAQPLYVDVSDIFEALVADPATLPKPVRQLAEITDFRLFVTMTCDTLLAAALRGSRPVREIVHAPKLPTDEWQDLPGNWSAEQGNQAWVLYMFGKARPAPIYAIHDEDVLEYAHNIMARGSNVPVNFLKALQDRSLLLLGCGLPDWLGRFFLRLTNKDRLSEKTRHEWLVEASRSSLPNDELTAFLRHFSEDTECLQLQSPVAFIDELHQRWMSEQGEQGPSPVKQPTPARHGAVFFVSYSRTTDAARAQRLVEALRQLGCAEGEIWFDLNAIEPGEAFSREIISGIDACRYFLPLLSQATVRREEAYVFREWRAAQDRALSL…	A0A0P0RLJ1|unreviewed|TIR,459,114|255|SIR2_2|PF13289.9,312|423|TIR_2|PF13676.9,	Not in supported Clade	Bacteria; Pseudomonadati; Pseudomonadota; Betaproteobacteria; Burkholderiales; Burkholderiaceae; Paraburkholderia	Bacteria
A0A0P7BVI2|unreviewed|TIR	MKDCFLLSSAFDADTPWIRHFHSDLERALRVREGASMTGVLNARPRPGAPDVPVRGIDAAARLPVMVALCRDDFFEDDWCGREWAVFTERLRLRPTNPAQATRGADTPHLLPLVWRRGQSAHWSAVHGLPGNPAERVAARLGRSYAAHDLHTLIRTQQWGKGGYFEVVELIADLVAAARRTPPPVLSTAAAEALPPAFGVPAEGPRPAASLRTTSPWFPPPNPSAVSSPTASSPAGDPADQGPSDTGAGHRAGPAHVAVSPAHVAVSYVGPNQPWADWIRDLLRARGHQVDLIRWNPLRGDRLSETLRAVEQSGADRLICLLSREYCVARADLSAAVTELEQWELLAGEGALRGRILRVVLDPEPLPEPLRSMSTIDLRGASAAALERLLAQVQGQGQG…	A0A0P7BVI2|unreviewed|TIR,1050,54|89|TIR_2|PF13676.9,264|390|TIR_2|PF13676.9,744|825|EAD2|PF19956.2,864|992|TIR_2|PF13676.9,	Not in supported Clade	Bacteria; Bacillati; Actinomycetota; Actinomycetes; Frankiales; Frankiaceae; Frankia; unclassified Frankia	Bacteria
A0A0P7ZG51|unreviewed|CD-NTase-associated	MKENYCFVAHGFSGERSENFQQAINLAFIETGIKALYWDREFKSGEHILKKIEERILTTQFGIYDITNENPNVSLELGLAKGAGKSLYIICRKGTKILSDLQGLERIEYENCEKLTEEIKKKIIEKEFERINEIKAQRKTYENYTMSEENVLKNCVRLYKAELLLHKQGYDVEDKEAHSKKAWFADLSLRKDHIIYGPYEELDEQGNYIAFFNIKINDNQSMEQILLLDVAGAGGGERIVYGTDFNKPFVYQLFGVRFNYLSKGKLEYRVYNLRTQKIEIWVDYVAIVKPSIPIKQ	A0A0P7ZG51|unreviewed|CD-NTase-associated,296,7|110|TIR-like|PF10137.12,111|166|DNAPKcs_CC1-2|PF20502.1,	Not in supported Clade	Archaea; Methanobacteriati; Methanobacteriota; Stenosarchaea group; Methanomicrobia; Methanosarcinales; ANME-2 cluster; Candidatus Methanoperedentaceae; Candidatus Methanoperedens	Archaea
A0A0P8A0G5|unreviewed|TIR	MGQVITFYSYKGGVGRTMALANIATLLVQWGHKVLLVDWDLEAPGLEFYFQDFINVQAVTQQRGLVDLLVDAERDPDDSFSSAAVNWQDMVVEIAVPDARERIHLITAGRRDQSGSYFDRVTQLDWASFYEKKGGFLIERLRSEWKKNYDYVLVDSRTGITDIGGICTIQLPDVLVLLFTSTEQSLKGIVEVASKANAARRELPFDRYSLNCLPVPSRFDSNEEFTISRQWLQRFAEALKDIYDDWLPRSIDRRQFLEVTKIPYSSYFSFGEKLPVIEQGTTDPTGLGYAYENIATILSDKFESVEELLSNRDGLVAEQLPPTSQARIFIAHSSTDKALVLDLYDRLKEAGYRPWLDYKDLLPGQSLPQEIEKAIDHSDVILVCLSSRSMESFDHGYVT…	A0A0P8A0G5|unreviewed|TIR,470,3|198|AAA_31|PF13614.9,328|459|TIR_2|PF13676.9,	Not in supported Clade	Bacteria; Bacillati; Cyanobacteriota; Cyanophyceae; Leptolyngbyales; Leptolyngbyaceae; Phormidesmis	Bacteria
A0A0P8CAI3|unreviewed|Thoeris	MAKVRTFISFAAEDKNYRDLLNGQAKHPDSPFEIADWSVQEPFDEKWKTQCRERIKKTQVMIILISKTTHKAEGACWEVATAKEEGIPVFGVYIDKEDKGQIPKELSSNDVIEWTWDGINNMINKNVNKNTKNNSINITRDRTNKTIRTNRPNIKARSKNISNTVRCRRCHRRLSNPISIQRGYGSFCYNKI	A0A0P8CAI3|unreviewed|Thoeris,192,5|101|DUF1863|PF08937.14,164|191|DUF6011|PF19474.2,	Clade_7	Archaea; Methanobacteriati; Methanobacteriota; Stenosarchaea group; Methanomicrobia; Methanosarcinales; ANME-2 cluster; Candidatus Methanoperedentaceae; Candidatus Methanoperedens	Archaea
A0A0Q0XCI0|unreviewed|Uncharacterized	MPAFGRPGRLPGQSPPVWRSRRENELFAGRDDELERVWDGLXRHGHLVLVPEEDLSDIGRAELAGEYQHRYKLRYDVAWWVDCTRGADIAAQLDELADQARARLADCAADAAPVPGEGWLLVFAGVGSPEEAEPYLPGRGAHCLIVADRTVDSWRDRTVAIGPLRRRESVMLLTSAAPMVDPATAARLGELLGHRPGLLAELAGYLIRETAVTPELCQRLLEMAVPRPTPPAAEPSPTSSGAEPAVAGEPADPDGAVRLSEGNGSAEPRRGRGVPDGPDVSGSRGAPDSRRAAGGPGAAHGSGAAGSIRAAHGGGPGHGGDAAHGGGPGHGGDAAHAQAAAAREVDALVAALMEVEYIAEPAGFEHWLDELTRLLGRTVALTSPWLAVRLTTLVTEAVR…	A0A0Q0XCI0|unreviewed|Uncharacterized,670,113|127|PGPGW|PF09656.13,349|432|EAD2|PF19956.2,485|601|TIR_2|PF13676.9,	Not in supported Clade	Bacteria; Bacillati; Actinomycetota; Actinomycetes; Frankiales; Frankiaceae; Frankia; unclassified Frankia	Bacteria
A0A0Q4IY38|unreviewed|TIR	MARFITRSELRGYAASRSPAEQVAFRRAAANRPPSGATFLSHSSKDDDLVVGATLVLEGHGARVYVDEIDPEMPPYTSAVTASLLKTRVRQSHRFVLLTSKNSKDSRWVPWELGIADGYKTLDEIALFPSSDDAYDMTWASWEYLGLYRRIVWGSMTDRTEPLWMVLDHKANTGVPLDQWLTGK	A0A0Q4IY38|unreviewed|TIR,184,39|118|TIR_2|PF13676.9,	Clade_6	Bacteria; Pseudomonadati; Pseudomonadota; Alphaproteobacteria; Sphingomonadales; Sphingomonadaceae; Sphingomonas; unclassified Sphingomonas	Bacteria
A0A0Q5AEN7|unreviewed|TIR	MFLCHAWPDRQGPAKDVHELMLDRDLSVWFSEVSLRPGTDMRVAIDRGLVSSRMGIVLVTPAMLEKLSTDRSIASNELSALLRRSLLVPIMHGTTFEELDQVTPTLASRGGFSTAEEPMESIIEKIAELVGVVTDEEADELAGISGAR	A0A0Q5AEN7|unreviewed|TIR,148,2|110|TIR_2|PF13676.9,125|145|AbiEi_4|PF13338.9,	Clade_2	Bacteria; Bacillati; Actinomycetota; Actinomycetes; Micrococcales; Microbacteriaceae; Rathayibacter; unclassified Rathayibacter	Bacteria
A0A0R2LY77|unreviewed|Thoeris	MSELFISCQSADPLAHSFRQQLEDWSEQDWEFPTVSFHEQHLPIRFTGFHAAKIKRQLKRDIKRAHRLLVIVSRETWQSEWTDWEIATAIQAGKTVLATKLDSTNIAPLALIAGPSTWVPPFDRSVFTQQRN	A0A0R2LY77|unreviewed|Thoeris,132,3|107|DUF1863|PF08937.14,	Clade_7	Bacteria; Bacillati; Bacillota; Bacilli; Lactobacillales; Lactobacillaceae; Levilactobacillus	Bacteria
A0A0S3U156|unreviewed|TIR	MLKDSKSLPTIFICYARKNNEDPDFKQRWLDKLLEHLKPLEYQNEAIVWCDHRLETGEFWDSEIRSKLQAAKVAIALLSPAFFASRYIRFEEMPLILQQVDQGKTTLLPILLSACDVEGSTFRYDNAEMGERARSLSEFQASNGITQPLMGLPEYEQDQILLRVAERARELVTGKNRKRSTIGSLGTEAPIQRMPRGTETFVGREDVLTELHNRLQTEDAIAICAVSGMGGIGKTELALQYVLRHQRSTQYPGKACWIDARQIVGSQIVEFARVEFGIVPPELPDLKRVVEKCWEQFPAKPTLIVFDDVQAYSEIKDFLPPKESRFKVLLTTRAQMPSEMNPLRIEVLTETAAFELLRRLVADGRIDQELETVKRVCQWLGYLPLGLELVGRYLARKLD…	A0A0S3U156|unreviewed|TIR,916,11|116|TIR_2|PF13676.9,205|414|NB-ARC|PF00931.25,588|655|TPR_12|PF13424.9,664|739|TPR_12|PF13424.9,749|789|TPR_10|PF13374.9,791|863|TPR_12|PF13424.9,	Not in supported Clade	Bacteria; Bacillati; Cyanobacteriota/Melainabacteria group; Cyanobacteriota; Cyanophyceae; Leptolyngbyales; Leptolyngbyaceae; Leptolyngbya group; Leptolyngbya; unclassified Leptolyngbya	Bacteria
A0A0S4QKC1|unreviewed|TIR	MKDCFLLSSAFDADTPWIRHFHSDLERALRVREGASMTGVLNARPRPGAPDVPVRGIDAAARLPVMVALCRDDFFEDDWCGREWAVFTERLRLRPTNPAQATRGADTPHLLPLVWRRGQSAHWSAVHGLPGNPAERVAARLGRSYAAHDLHTLIRTQQWGKGGYFEVVELIADLVAAARRTPPPVLSTAAAEALPPAFGVPAEGPRPAASLRTTSPWFPPPNPSAVSSPSASSPASDPADQGPSGTGAGHRAGPVHVAVSYVGPNQPWADWIRDLLRARGHQVDLIRWNPLRGDRLSETLRAVEQSGADRLICLLSREYCVARADLSAAVTELEQWELLAGEGALRGRILRVVLDPEPLPEPLRSMSTIDLRGASAAALERLLAQVQGQGQVQGQVQRQ…	A0A0S4QKC1|unreviewed|TIR,1046,54|89|TIR_2|PF13676.9,257|383|TIR_2|PF13676.9,740|821|EAD2|PF19956.2,860|988|TIR_2|PF13676.9,	Not in supported Clade	Bacteria; Bacillati; Actinomycetota; Actinomycetes; Frankiales; Frankiaceae; Parafrankia	Bacteria
A0A0S4QSK2|unreviewed|Uncharacterized	MSLFDDDRIGGLTGPERGTLGEVLRRAFPARADWERLLLFQLDRHLADYAPEASDLRDITLRVVESATAEGWLLDLVKAAFATSGNRQLREWAQPYLTAGPKPASGPRVRPEAALAAATTPGSRTAAAAPAASGDDPPVVFVSYGHAADDDDQFGLFVDDLRAAIVRVTGVSPARALYVDTSLSVGIEWSPELVEALSGCRVLMPFYSVSLMSSRGCGREWAYFTQRQDEFERATGRPADSILPVLWDNPANYADRLAKPPFPAVQFAPNGAEFRRYRERGLRHLYSRRDTFGTEVRTVRDYLADLVADLTRRPPLPPGPLAVAFDAITPAFGGA	A0A0S4QSK2|unreviewed|Uncharacterized,335,11|96|EAD1|PF19955.2,140|251|TIR_2|PF13676.9,	Not in supported Clade	Bacteria; Bacillati; Actinomycetota; Actinomycetes; Frankiales; Frankiaceae; Parafrankia	Bacteria
A0A0S4QUQ1|unreviewed|TIR	MTTNLPGTPDFPQTAPPPLAPPAGWPADDLPLSREDLQRFRTALAAVAPDRTSAEMLLGEIDVPRTRLPSFHSTPEHAWFEVFQTLEAGVVAQPCRRLLAAVLVRYPANRVFLDLHDRHVAGRRADATGSRPVPAGASTPLPAPTPSPPTVFLSHDRADQGKVQALANLLTDAGLTPWLGSEQVTGGSRRDLAVRRAVLDCDFFVPCLSATALARPSQLHREIRIALDHADELPDHEVFIVPARLDECDPPSALQEYRWVDLFTADGFRQLTRALRAPTPSARNRRSGPSGR	A0A0S4QUQ1|unreviewed|TIR,292,31|118|EAD1|PF19955.2,151|271|TIR_2|PF13676.9,	Not in supported Clade	Bacteria; Bacillati; Actinomycetota; Actinomycetes; Frankiales; Frankiaceae; Parafrankia	Bacteria
A0A0S7YHT3|unreviewed|TIR	MKVFISYTHDGKEYADTLERDLRAQDIDIWIDKRCIRPGHIWLREIDDALSQVDYVLGVLTENYLTSVGGDEAYAIISKGLKEKKVRFISLFFVPPHEVKSVIIPALQGFNFSKDYTQGFSSFLDFLKQEGGKKLVIEKEIILPKETVPAEGKTSISHNLPPQLTPFVGRKDEMAEIEKRLEDPSCRLLTLVGPGGIGKTRLAIKVASEKIGTFAHGVYFVPLAPLPSSDLLVSTCADFLGFSFYGQEDPKMQLINYLHEKEILILMDNFEHLLDGTEFLAEILAAAPKIKIIVTSRERLNLKGEWVVEIHGLRFPKSDEDDKVEGYDAVQLFVQSAQRVCPGFVLSENERAFAIRICQLVDGLPLAIELASSWTRVLSCKEIFGEIEHNIDFLATSMR…	A0A0S7YHT3|unreviewed|TIR,909,3|120|TIR_2|PF13676.9,171|400|NB-ARC|PF00931.25,598|661|TPR_12|PF13424.9,668|737|TPR_12|PF13424.9,749|820|TPR_12|PF13424.9,	Not in supported Clade	Bacteria; Bacteria division TA06	Bacteria
A0A0T0M713|unreviewed|Uncharacterized	MSLITRLQRFFTGYDFFISYSRSDCSEYASNLANKLIEEKYSCYLDQWGSLPGKELPLSLKRKIKNSSVLILLGSDASLASIAIEEEINIFTPTKRIIIPVELCDISKANWYKSIEGIALSNEKLNFKNNQISTNLLRRLKNSLNYTRQSVRIRNSIFSFLSLILISIIALIILFLERKKSQSLNHALNDSIRIKTESVNKIENAIKLKEYTLEKMTNQFIGMRKDLDKKEHLLSDTNQELQNVGNELKENQIKLTKSDAGLTRSNMKVNEFTQRTLNNYEPDVNWNCEECMQKEFVILFEKDQFMLRPNYIKSLHKLVNCLNNHEGKIQLESYDFESSGKAYALKLSQRRGSSVATYFISQGISPERIIVKGLGDNDDGKKLLNLVGISRTEVKIK	A0A0T0M713|unreviewed|Uncharacterized,397,16|127|TIR_2|PF13676.9,182|252|RNase_Y_N|PF12072.11,299|378|OmpA|PF00691.23,	Not in supported Clade	Bacteria; Pseudomonadati; FCB group; Bacteroidota/Chlorobiota group; Bacteroidota; Flavobacteriia; Flavobacteriales; Weeksellaceae; Chryseobacterium group; Chryseobacterium; unclassified Chryseobacterium	Bacteria
A0A0T1WAV2|unreviewed|Uncharacterized	MSLYNEEDFRRRVSLTASAAEFSLRTGAKAAAGTFDIFLSHSVRDARVILGLRDWLTSKNLSVYVDWIDDPELDRAAVSHATAARLREQMRNSTSMIYATSRNAKTSRWMPWELGYFDGFKASERVSVMRLDSTSSAKFAGEEYLGLYKQIEQLRVTDGRSLPYAVLPSRKKAEPLSSFGAAAGRYVDMGT	A0A0T1WAV2|unreviewed|Uncharacterized,191,37|145|TIR_2|PF13676.9,	Not in supported Clade	Bacteria; Bacillati; Actinomycetota; Actinomycetes; Mycobacteriales; Mycobacteriaceae; Mycobacterium; unclassified Mycobacterium	Bacteria
A0A0U3I5R4|unreviewed|Uncharacterized	MEPKTVYLACAAEDELYRGLFTTQWSRAGATARFLGPPEEDAPDEDWQREVRGRVRESDGVIALIGGYTETSDEALWPIRCAVAEKKPLLGLWMETQHRVKPTVMGSARCKGWTWENIGEFLEAI	A0A0U3I5R4|unreviewed|Uncharacterized,125,39|101|DUF1863|PF08937.14,	Clade_7	Bacteria; Bacillati; Actinomycetota; Actinomycetes; Micrococcales; Micrococcaceae; Kocuria	Bacteria
A0A0U3N1I2|unreviewed|Thoeris	MNSKSNVFISFSYNQSKDWKDEISEMLVKKDVIVDYSEKTDRDHQNNPAIWNALKLRIAGASVTVVLYSDDFEQGKGGKAMEKKDDANELDPQFNQGWIYKEIRESLVDAQNNPVNGILVIMPDEIYDEYHQVVSCTKTSEPRIQIFADTIPPIIKENILNVHDKFKKSVCSCCCNFIEDSYISIIKYSSFCKNPVYYISETKKKKGRAKEFKIRY	A0A0U3N1I2|unreviewed|Thoeris,216,6|70|DUF1863|PF08937.14,	Clade_7	Bacteria; Bacillati; Mycoplasmatota; Mollicutes; Mycoplasmatales; Mycoplasmataceae; Mycoplasma; unclassified Mycoplasma	Bacteria
A0A0W0RRI8|unreviewed|TIR	MTIKNASIEIIQALEELFHHIYSKTSLTQKQIYFLTLFYQMATNFVSLESLTLKHPLLIKEIHQINKKDFLRYSEQLLELSIKEDKLFDLPLWRETTIHLLNQLIANFKANYPEEKLEEKSDSLESDLAWREQNKIKNPLLNSVFNQTLREVRNWLLAKKYAPKCIFISYAWPLPEKSNEYWINSYLRALVNHLQELGVIVLIDFEKSRWGHGIQEHINKIKQTDAVVLIGTPSLYTKYHHMKYRMVQDEISEIIQSNIPLIPLLIMDSVSQSFPRCIARNLAIEDWRTGNYFDHLKDLLIHLYNLPRSKEFENIWKKLQKLSDSLTGSHPLLAPAAYRTLPWLEKKVFSTSSKSGRFFSSKPVEFATLPDHQNKISPP	A0A0W0RRI8|unreviewed|TIR,379,166|297|TIR_2|PF13676.9,	Clade_SEFIR	Bacteria; Pseudomonadati; Pseudomonadota; Gammaproteobacteria; Legionellales; Legionellaceae; Legionella	Bacteria
A0A0W0XUM5|unreviewed|SEFIR	MNEKTTPRVFISYSHESSSHIEEVRNIADILIQEYGIDVIGDFYEEDNPTGGLLTIFMQGCRQADRIIAILSPTYKTKANEGKGGVGYESSIITDDLYKNILSDKVIPVLINEGHSFEESCPDFLMTTRKAIIKQPNITTTELVEEIARVIHQQPKKPKPPLGRNKLKDEKLEIQVVDDININKLIKDDKRILNTAKYFADREDYQNFNLLFKEIKEYVFKSMNDVKEKTIEIIPKSTDKDLPDIMKHFVDTASPLFLVALGGVISRSKNFQNQEGLLIDLLSMDDWWIQNNYEILRTVPELLAFVYHHVYGALLIYNGRLHEVSSIFKQKIPIRQPSIHYEYLYNVPSVTGFIKSLGRDYTKSFNFMLSSYSNWSWLKLLFKTEEDWMQALVNFQMTM…	A0A0W0XUM5|unreviewed|SEFIR,501,8|105|SEFIR|PF08357.14,	Clade_SEFIR	Bacteria; Pseudomonadati; Pseudomonadota; Gammaproteobacteria; Legionellales; Legionellaceae; Legionella	Bacteria
A0A0W0ZVT2|unreviewed|TIR	MAKLSLLLDKIEINLNQLNLLMQAFKTSNPDSQYLFEVIESLIRAHKRLVEQKFPTLNIKLITRDIEFSLRQCDLLYTYLSDRNQHFFSNMRSRDQAITWLTALEKKYNKIFQVLKVDKPNSLQPQKSTAWVTQGALSDEDLYPLFQQTLYNVRKESLKAECLPPKVFISYAWPLPEHTNEYWVKEYIIQLAKDLKSAGVIVYLDEMDSRYGYSLQDHINHLKESDAVLLIGTPSLKTKYETPANLHMINDEFTEIIHQSKRLKIIPLLLEGRYELSFPRAITRNRSIEDWTNGDYINHFMALLQHLTGLPNHLYEPLWRSVLKAYIRNMEGCLALQTQPTVTDDSSTSKQSDNLNRWSLFNIFASTSITEDQAPYLNYTG	A0A0W0ZVT2|unreviewed|TIR,381,167|294|TIR_2|PF13676.9,	Clade_SEFIR	Bacteria; Pseudomonadati; Pseudomonadota; Gammaproteobacteria; Legionellales; Legionellaceae; Legionella	Bacteria
A0A101IHH3|unreviewed|TIR	MSTIMQPAAFFSYSHHDDNHDHGYLTKLRDRLSGEVRSHHAKEFPIFQDRNSIEWGQNWIERITESLRGVTFLIPIITPNYFASEACLDELRQFAEYGKNVNRNDLILPIYYIRCEQMETNTTPDDELVNLIKDHQYKDWRDLRGKSLKLVKFNERLEELALDITNGTCSIKRCDLPE	A0A101IHH3|unreviewed|TIR,178,10|143|TIR_2|PF13676.9,	Not in supported Clade	Archaea; Methanobacteriati; Methanobacteriota; Stenosarchaea group; Methanomicrobia; Methanotrichales; Methanotrichaceae; Methanothrix	Archaea
A0A101TNE5|unreviewed|TIR	MTTLADNLHRLGLDLWLDQWEMVPGHQVATRLQDGLTEAGAVVAVVSRRWVESGWCGLEFAAAVTAAVEQGKPLIPVVVGEVDLPPFIAARLYVDFRHVASPAQYESLVRQLERALRGRPSTRRPERGGPLVIPDAVAYRPDGPTQAELRIGTSMVTFSTASGEASCRPRGVDHLLEQRLWLLQRSRDRASFGLATRQLPPAEDVTASGGPAGMLTAVGEALSERFVCGEVAAALAEQEELARARHASLRIGLAVDDPQWVDLPWETLSVAGTGPLVLSEQVELYRAVARESAPVAVQVPGPLRILAVVASPEAGGGELLDYERELGRILDAVDPARAGHGAYVRVLNWGSLAEIRAALERERFHVLHLSCHAGPGVLLLEDERGQADEVDAERFLTEG…	A0A101TNE5|unreviewed|TIR,1453,3|108|TIR_2|PF13676.9,245|527|CHAT|PF12770.10,568|727|AAA_16|PF13191.9,1092|1158|TPR_12|PF13424.9,1168|1241|TPR_12|PF13424.9,1252|1321|TPR_12|PF13424.9,1330|1398|TPR_12|PF13424.9,	Not in supported Clade	Bacteria; Bacillati; Actinomycetota; Actinomycetes; Kitasatosporales; Streptomycetaceae; Streptomyces; Streptomyces aurantiacus group	Bacteria
A0A101UIG2|unreviewed|SEFIR	MDALSDRDSLGDIPLYLTPSTKSVETAPNKIAIGVIQLRAWQIHRLTPTPPEWDGQAAYLVRANYEFTLDADAPDLDWAEVGFGFVQEAVVIDAVPRNVTSPSGPEVYALTSQLHFVQRNGDSQGWPPESPATNIAMPAITPRIDCFGLGGDLVKWRHSGKVLAGSHSGCFALVLPAECEEVQVTADGRYDIELDPDLRLRPSSRDDAFRVRLPPASTGRTATAAPTGTRSRPRGSGRRVFLSYAHESEAHKAAVRQLYELLVANGLDVDFDQERLHRRRNWETWVNRRILRADFVLVIASPSYRRAGDGTLPEGTRLGLRSEYRRLVDLQHADPDRWMEKILPVVLPGRSPEEIPLSFTPWTADHYVVDSITQDGAADLLEVLLHEDTAS	A0A101UIG2|unreviewed|SEFIR,391,240|356|TIR_2|PF13676.9,	Clade_SEFIR	Bacteria; Bacillati; Actinomycetota; Actinomycetes; Kitasatosporales; Streptomycetaceae; Streptomyces; unclassified Streptomyces	Bacteria
A0A117LGZ1|unreviewed|TIR	MEIGSYPYRIFIAYSHEDRNLLENAVRVLEENGYHPLCDKNIMVGKPFTDEIKRMIAHAHIFLPLLTENSSLRPWVHQETGYALAMNIPVLPVAVGTAPGEMTAQLHAVAVCDDFSDFPQKVSLQDIENLVMHNPSEEITNLWVTAWAEERTKLLGEYAFWVSNLHYYGRVRQRAALSSFSIPDVDVQEEIWKLRDGNVEHGRYYHSLQRAERQNLQAHAEKSGCDLLIDPDFCLERHGMNATRVRLEILLEFLKDKSKISDVRVVISEKAHQANLTIVGDWFSAESFSPKVGESHSRTIFCRHAPTVLSQMRSFDDQFNKLLLQQGTPSDTSRDWAIGYISEILRKRT	A0A117LGZ1|unreviewed|TIR,349,10|112|TIR_2|PF13676.9,	Clade_6	Bacteria; Bacillati; Chloroflexota; Anaerolineae; Anaerolineales; Anaerolineaceae; Anaerolinea	Bacteria
A0A117QDC3|unreviewed|TIR	MRDTPYRDEVRSSVQRPYGFMSYGRNPWSPESDRPPNERLRRFHTRLTEHLVELTDLDAGIPAVYLDQRIPIGTDWQDELKLRLARCQVLVPVLAPRLFSSRWCELEWDCFERRQQLHRDRGTFIRSAVVPVLWAPLRPADIPRPYSQVQYAHQDFHPDYQRLGLLGLQNHGRHKVFNEVAYQLAQKIVEVAVSARLDPCEPHEFDSLFASANASQGEKHDV	A0A117QDC3|unreviewed|TIR,222,58|152|TIR_2|PF13676.9,	Not in supported Clade	Bacteria; Bacillati; Actinomycetota; Actinomycetes; Kitasatosporales; Streptomycetaceae; Streptomyces	Bacteria
A0A117S0W1|unreviewed|SEFIR	MAIDFVTSFAAEENLMYAARFHQDLATEVAGQLRRPVHAEKCTAELTREARRALVAEARVLVALCSPQYYADPGCGRDWALFQHRLNQTGLSCPADAPTRVLVRWQPVEPPPPGLPMAPVIGAAVVDQYAETGLYGVARAPGMGPESEPYCRAVREIAAGVCKGHAADLPPLPEDDRPDLPPAFPKVAVVRVPKPRKETPSVRPRPRVFISYAQDEENNPGHGARVAAFANLLRRNGVEPILDQDAERRPQNWSRWMQRQCEEADFIIVIASPAYRLRAEHRERRSAVGKGVAWEGGYIWDYAYEHRETWHLRVLRVVFPEHDVEDLPRFPGSGSVSWYPIDPETGKGRLDLLLGYLKGDEE	A0A117S0W1|unreviewed|SEFIR,362,23|84|TIR_2|PF13676.9,207|290|SEFIR|PF08357.14,	Clade_SEFIR	Bacteria; Bacillati; Actinomycetota; Actinomycetes; Kitasatosporales; Streptomycetaceae; Streptomyces	Bacteria
A0A133UDA1|unreviewed|CD-NTase-associated	MKVFISHSGKNTELVNKVQRALRNVSVDPLFAEFEPDEFPPFRKIERMMRSSEAAFLLLTPEIKATEHTQNWVSYEVGLAQAFDKNLYVFEKRNRTQRFPVPYLTHYYLYDPAKSTEISVLEEAAKEVEESGKVGSWFPGMIIGALLGAPFGRRGILAGGTAGATMGEIADEGQASYTVNVKCPRASCRIEFELFAELFDGFTFDCPSCRQEMKISLR	A0A133UDA1|unreviewed|CD-NTase-associated,218,2|77|TIR-like|PF10137.12,140|170|Gly-zipper_YMGG|PF13441.9,181|210|DUF2310|PF10071.12,	Not in supported Clade	Archaea; Methanobacteriati; Methanobacteriota; candidate division MSBL1	Archaea
A0A133UEI8|unreviewed|Thoeris	MTRQIFLSHSKEDQNLISDIESVFSRTNLNLITEYFEQVPSPPSEKIKRDIKNSEAVFVLLGPSTVEPGIHTSNWISWEIGFGTARGKPVWVFEEVNNFVDFPVPDLTDYMIYDRNKLGDIQKIRKQVESEFDASPQWAPGMILGAIIGGALGESMEEGGWAPGALIGGLLGATGADGEPEKNAIQITCPYEDCKQSFKLRGTPVDQFPCPTCRKQNILQNK	A0A133UEI8|unreviewed|Thoeris,222,3|84|DUF1863|PF08937.14,141|175|Gly-zipper_Omp|PF13488.9,	Clade_6	Archaea; Methanobacteriati; Methanobacteriota; candidate division MSBL1	Archaea
A0A136JVW0|unreviewed|TIR	MARSHFAELAGIKLAEAGVNQWRDQGQLRASSDWRGEIERGISKSIAVLVALSESSAESSYVTFEWAYGLGKGKTIVPLKLESCKVHPRLEPIQYFDFDERRGANIPT	A0A136JVW0|unreviewed|TIR,108,6|100|TIR_2|PF13676.9,	Not in supported Clade	Bacteria; Pseudomonadati; Nitrospirota; Nitrospiria; Nitrospirales; Nitrospiraceae; Nitrospira; unclassified Nitrospira	Bacteria
A0A136LB53|unreviewed|TIR	MTNRLFLHCADADRQMADQIKRELVTAGFMVDPYINPFAVVGIYMAPESPYYGADAVVVLLSDHLLKDEAAIALLKNAADTGKPIFPLYTGNLLQLQIKLPDELQYLAGQAWYEAADAPSWLSALLSESEDSFADRITTARDIPDELWNLSGTDDESTSMVGPIASPGMSSSGGDNPKPAEPQPQPRPQQPPPSPIVGAESPSEPILFSSYSPKEAAPNAWLALYGYVYRHSASALVAADADALLGEKAGDYREIEQPAVAPVSEGALITATPTLPGFQFNPPSASIMLLEDWHRFDFKLRAATAPVNQAANGKMTFSVEGVIVADIPLSVFVSPQTQRAGSAASAGQLSAGVSPYRAVFCSYSHKDTAIVERVERAIKLLGYTYLRDATTLRSGEDWN…	A0A136LB53|unreviewed|TIR,474,6|107|TIR_2|PF13676.9,126|195|MSA-2c|PF12238.11,359|458|TIR_2|PF13676.9,	Not in supported Clade	Bacteria; Bacillati; Chloroflexota; unclassified Chloroflexota	Bacteria
A0A139KAC1|unreviewed|SEFIR	MILLMKQEILESYITYIFDFFQKSRCFKAGQGNMLRNFRFAAEKQFTRNQLGILYFLVNTLIDNGYLYLKDRDFIALTENGADVINGGECVIPKISLERTIYEKETSRSDIYEQLWNIIGSNKENDYAPLYVDGPLFYNTIRPYLTTLSLPHTYGEYMAELREKEEFTSRIKWYRTLFLALDENDVQKFLKDLSIKINRLLLMNTPKDAIQEALNPWADVDIPTIDNTPLPEILNKVAEEPIVNKNKPFVLISYAWEVEDNVFMNWIQTFAKDLRRRGIDAQIDQYQPHGTDLPKFMLESIRKATKVLCILTPKYKEKAESGKGGAAYEGGIISHEIYNNQGTTKFIPVVRKGSFETSTPDFISGRKGFDCSTDDKYNSELPNIIKVINEEPLIEIPPVE	A0A139KAC1|unreviewed|SEFIR,400,250|376|TIR_2|PF13676.9,	Clade_SEFIR	Bacteria; Pseudomonadati; Bacteroidota; Bacteroidia; Bacteroidales; Bacteroidaceae; Bacteroides	Bacteria
A0A139M8K3|unreviewed|Thoeris	MATKVFISFRYSDGKNIKDELVDLFDESTEIINRSEDVDRNQMSEETIQKYLYEKLKDTSVTILLLTPEAVSYKKDWYGEYDDWLYDELRYSLEDRTNNRTNGVVAVYTDGARDKLFIEDNHYCSCCQQNQPCKILKDFDNLARKNMLNIKPNFKKELCNNLYSDEYDSYISLVSLEVFKKDYKKYIDNAKEKRDRLEEFEIKKRMD	A0A139M8K3|unreviewed|Thoeris,207,4|74|DUF1863|PF08937.14,	Clade_7	Bacteria; Bacillati; Bacillota; Bacilli; Lactobacillales; Streptococcaceae; Streptococcus	Bacteria
A0A147JCH3|unreviewed|Thoeris	MIAMRRSFYNVFISHAWHRSASYDGVVRLLNEQPRFRWRGYSFGGDRLLAGPDERLPTRTLKALIAGRLGRSNCPVLTASVYIDRRRCVQEEIDLAVEMHKPIVAVLALGQKRLPRRLHVYADHVAR	A0A147JCH3|unreviewed|Thoeris,127,9|115|DUF1863|PF08937.14,	Not in supported Clade	Bacteria; Pseudomonadati; Pseudomonadota; Alphaproteobacteria; Sphingomonadales; Sphingomonadaceae; Sphingomonas	Bacteria
A0A150J419|unreviewed|TIR	MYLCFYKGEYVVNNSPSTTFLSYSHKNRDIAEEIDNFCLSIGKILTKDDRDIRYKDSISGYMKKIRQSDFAILLISDDFLKSINCMYEVYELIKEEDYKDKILPILIEPINIFTYEGILNYINYWDEKEKECRNKLNEKDPLKTIKLREDHKIIDNIGHEIGDFLEILKGIKCKTYEEIKKSGYIDIINIIAIDDKQIAKEIFNIRNLADNEDKELNLESLLTKYPKNKELMFYKALLYSEKKEYKKSKRYYEDLIDSYPNFPSAYNNLGSLLFDHFNEYDKARACYEKAIELDPYYVNAHNNLGILLFTQFKQPGEAKKYYERAIDLDPKFAKTYTNLGILLYTFYNEYDKARACYERAIELDPNLAFAHNNLGNLLFDHFNEYDKARACYEKAIELY…	A0A150J419|unreviewed|TIR,490,20|129|TIR_2|PF13676.9,232|261|TPR_6|PF13174.9,278|311|TPR_11|PF13414.9,320|344|TPR_11|PF13414.9,348|379|TPR_11|PF13414.9,383|414|TPR_11|PF13414.9,427|455|TPR_17|PF13431.9,	Not in supported Clade	Archaea; Methanobacteriati; Methanobacteriota; Stenosarchaea group; Candidatus Methanofastidiosia; Candidatus Methanofastidiosales; Candidatus Methanofastidiosaceae; Candidatus Methanofastidiosum	Archaea
A0A154MIX0|unreviewed|TIR	MSDYKYDVFISYSRHGSAPKWLLNHFYPKLEEYLIDEVYPSPKIFIDKGMSRGVAWSPELKSALRYSKIMIAVLSAPYFGSNWCMAEWGSMAAREKMLGLASDDRPQGLIYPVRYSDSVHFENEGRLRSWWDFKGLDGADRAFHGSKDWHAFQLKVRDCARDLAELLRQVPPWQPDWPIIKEPNPVLVPPPPMPRFDP	A0A154MIX0|unreviewed|TIR,198,5|90|TIR|PF01582.23,	Not in supported Clade	Bacteria; Bacillati; Actinomycetota; Actinomycetes; Pseudonocardiales; Pseudonocardiaceae; Amycolatopsis	Bacteria
A0A158G7I3|unreviewed|TIR	MVYQFFFSYTRNNTDIYLKGFFKDLSNAVRDKLGLGPQDAVGFFDQRELELGEAWDQSIVAALQSTKVFIAVMSPAYLKSEYCGKEWALFEQRIRASFPQGAAPPPVLKPLIWIPFDAAAPLESVGTYQYTLGDPGEVHNQSGLKYMFKQRSKYRPHLIALIESLAQQIVDAQRYDLPALPAVPALADTRSAFAPLEASVDEAGTSGGGTVTRLTSPIPPTLLNLSPTHVRFVYVAADPAQFGNARRSEPYIARGGADWKPYYPASMTRVHRAVQFVASADDLDLTSESLPFSSSLLDDIEDACTRREIVILIVDGWSLYWGAHYRDILMRLDQRLDYHWCVLVPWNEDDPDSMRICDEIRATLGQTFDRHANLSNNPLFYQASITSEEQLKKVLREKL…	A0A158G7I3|unreviewed|TIR,432,39|92|TIR_2|PF13676.9,	Not in supported Clade	Bacteria; Pseudomonadati; Pseudomonadota; Betaproteobacteria; Burkholderiales; Burkholderiaceae; Caballeronia	Bacteria
A0A162F9R6|unreviewed|Thoeris	MFEEEKDNKIYNLLISKGNDENDEYNRFLDAIFEKTDFLWKESFTNSISSVSEEFFNKIDVIVILSGLYTNNKATIKEIIAAAQSHNVPILLVRPYGSEIVPESIENVATSIVGWNGNCIVNTIKDLVCESEGDFCTL	A0A162F9R6|unreviewed|Thoeris,138,11|102|ThsB_TIR|PF08937.15,	Clade_7	Archaea; Methanobacteriati; Methanobacteriota; Methanomada group; Methanobacteria; Methanobacteriales; Methanobacteriaceae; Methanobrevibacter	Archaea
A0A174XC68|unreviewed|Uncharacterized	MKEESNMKYFSESYFRNIANTTPLYEQRTFSEEIKGAPLDKHFDVFLSYNISDLNVVKGIYYVLSKMGLQVYLDCIVDADLKRNETDKNTAKRLQKRLINSKSLIYAQSPEAGRSNWMPWELGVVDGHTGKCMIMPVTKDAQHTSPQREYLLLYPYIMPYGEDQMKVFTESYPYSGEDLKSYIRK	A0A174XC68|unreviewed|Uncharacterized,185,45|146|TIR_2|PF13676.9,	Not in supported Clade	Bacteria; Pseudomonadati; Bacteroidota; Bacteroidia; Bacteroidales; Bacteroidaceae; Bacteroides	Bacteria
A0A177NA44|unreviewed|TIR	MSDYPIHAYLSYRCKLQRDIDARNKLKAICEMQGIKLVYDEDETKEGDSLIEFMDDLTSARFVFLFLSPEYFQSAYTLYELVNINEWAEIEQRFILPIRISPAMTTYQWTAAKTYFENNDAIRNEFKRLLKAQDQSTGDL	A0A177NA44|unreviewed|TIR,140,19|115|TIR_2|PF13676.9,	Not in supported Clade	Bacteria; Pseudomonadati; Pseudomonadota; Gammaproteobacteria; Methylococcales; Methylococcaceae; Methylomonas	Bacteria
A0A178WTZ2|unreviewed|TIR	MPKVFLNYRTGDGEQLATIIDQDLRRRFGDEHIFKDHRSIQAGAVFQKALENGVWGSKVLLCVIGPTWLTAADGTGRRKIDNPEDWIHRELVMAFDHGVRVIPVVDERAKSPLPVKELPQRLKRLADLQYQVYHHRDPDTLLXLNRIAQDVLDFVPELKDLTEPAKQTGESATRNEVHGGGVGGVWRDPSIGTIISGPGNQYNGDVVGGSQFNGPTHAGTGTFNNARTINVREDDGSAEGEGRR	A0A178WTZ2|unreviewed|TIR,244,4|134|TIR_2|PF13676.9,	Clade_7	Bacteria; Bacillati; Actinomycetota; Actinomycetes; Pseudonocardiales; Pseudonocardiaceae; Amycolatopsis; unclassified Amycolatopsis	Bacteria
A0A181ZFW2|unreviewed|TIR	MRRPNRGCRHATVRTVKVFISWSGEAERRVAEALRSAITTVCAGRAQPFVSSQDIPKGERGVPFIDAQLASNDYGIVVLSAANHTKPWINYEGGAMASTLDNPVATVLLDLSLADFDGPLRPRQATKFTDRQDMRDLFIQIAAAADPGMPVSATEILFDSAWPTLQASWTPDSNAPHQPLRTSADMLAEVVDRVRNIEALQRRSSSSSARAREANRRSHFGFAGEAVLPDRIAFGISNTIDEITAAKVRLVSVGTAESGSIRVRLAGTADDQATYGPILQHRLRRLHPEALWHFSWELLLPEVDDLVEPADTDVPAEGQDEPELG	A0A181ZFW2|unreviewed|TIR,325,18|133|TIR_2|PF13676.9,	Not in supported Clade	Bacteria; Bacillati; Actinomycetota; Actinomycetes; Micrococcales; Microbacteriaceae; Curtobacterium; unclassified Curtobacterium	Bacteria
A0A1A6FQS2|unreviewed|TIR	MKFFLSHGQDDRRYAASLAAEIERRGGTVWRDAALSPGSSWEDGLRKAIECSDAMILVLPQTGASGANFAVFEAGAAKALGKKVFVVAPNADGRDLPVNIADVAIFDAANKPLDEVVGALIRYAS	A0A1A6FQS2|unreviewed|TIR,125,3|109|TIR_2|PF13676.9,	Not in supported Clade	Bacteria; Pseudomonadati; Pseudomonadota; Alphaproteobacteria; Hyphomicrobiales; Methylocystaceae; Methylosinus; Methylosinus trichosporium	Bacteria
A0A1A7BTD6|unreviewed|TIR	MDIRYGCFLSYAHGNFAFMNKFKNDLVEALSCYLEPHLDREDALFIDSEQLGGGDDLDLRVARAMCESVCMIVLYTPKYEAHGYTRREFAAMQLIEQERRSWYELPSHLIIPIIMTQHTEGLPAQIAGPGFYVDFSAYTLASGDLKSNPQFLPDIKKIVQRIARHYQLLKRSTPPGHDCSRFVLPEIPPQWRAVPPPHFPR	A0A1A7BTD6|unreviewed|TIR,201,8|136|TIR_2|PF13676.9,	Not in supported Clade	Bacteria; Pseudomonadati; Pseudomonadota; Betaproteobacteria; Burkholderiales; Oxalobacteraceae; Janthinobacterium	Bacteria
A0A1A7RA40|unreviewed|Thoeris	MKAWKKNPHTDFTFIDYQLPTAIRSENIPYIKRICKERIDSVSTFVLLIGKDTKFKTTFVKYEVECAVKKGCRLFALNLNNSRKSDSLCPDFIKDLGFVFLPYSQKALMYCLENIPKHEVGKNYVLSDATYRKLGL	A0A1A7RA40|unreviewed|Thoeris,136,9|86|DUF1863|PF08937.14,	Clade_7	Bacteria; Pseudomonadati; Pseudomonadota; Gammaproteobacteria; Moraxellales; Moraxellaceae; Acinetobacter	Bacteria
A0A1A8XJM7|unreviewed|SEFIR	MIDHPPRVFISYAQESGSHSAWVLALAHRLRQDGVDAVIDRYFPWVEKGWRPWMTAQIEQSDWVLVVCTQEYRQRFDGNAPAGSGRGVRWESQHITQALYDDKFSNKQSSPCGRRPATNASSRCR	A0A1A8XJM7|unreviewed|SEFIR,125,8|98|TIR_2|PF13676.9,	Clade_SEFIR	Bacteria; Pseudomonadati; Pseudomonadota; Betaproteobacteria; Candidatus Accumulibacter	Bacteria
A0A1A9QDH9|unreviewed|CD-NTase-associated	MKKPKNKCWGESIVKIFEDIRAVAENFSQFGITDLTNFWIKKVKFWAEENDDLELLSVVYIFEIWKDKESLKKITLIVSERQQYFLRRKEIKNNIFIAHNHNDPLAKELQMFLFKEKFNPIIMQEQPNTGTTIFDKFTNLEFNIAIILLTEDPNFKKTTKISQFKANVIFEAGYCYSHLDDRANVIIMYDGKVEIPSNIGAIEYIKIDKDWKYNLTNSLKARGLMKS	A0A1A9QDH9|unreviewed|CD-NTase-associated,227,94|208|TIR-like|PF10137.12,	Not in supported Clade	Bacteria; Bacillati; Mycoplasmatota; Mollicutes; Mycoplasmataceae; Mycoplasma	Bacteria
A0A1A9QEV6|unreviewed|CD-NTase-associated	MSFCFKKAFGVILRVKNILDKQTLASNDALFDFLEEELINFVYQLRDKEFTSKVLAFLKSAHLKSDFNKLIAYFEKRKVDFLKKQIFLVFGRNKKHFEIVRDCIEQSGFECDLLSIQKIKGGTKIIFPTLIEKISASFKVIVILSADDKGKLNKSKEKFTLRPRLNVVLEAGLSFGILSEDNVILLWDEKISTRDLISDFGGCYTIDIKENGQWEKDLMKKLEEFSEEWERSLFY	A0A1A9QEV6|unreviewed|CD-NTase-associated,235,85|209|TIR-like|PF10137.12,	Not in supported Clade	Bacteria; Bacillati; Mycoplasmatota; Mollicutes; Mycoplasmataceae; Mycoplasma	Bacteria
A0A1B1AEI3|unreviewed|TIR	MPSVVIIHAAEDTLPARALAEKLRQAQLQVVLEKSPGEELRNAIKGAPVTIALWSPRSSQSAELAEEAKFARGKTTVYHALMQSAQAPEAFRGDRAVNLTGWRGEDEFPAWRELAKLITDKAGVAPLPPPAPKPPSGFFQPGRAPEGVAQPQAGGARQQAPQPQQQARQQAQPQQRAAPQQRPPAPQPQRSIPQHEPEPKKGGGMLVIAAVVVVLVAGLGGGGWWYMNQNSASSTSAAWDAVSRDDADALRQFIDGDPGQYRQDAEQALAALEERQYAAATQTDTIEAYEAFLNDFPDSQHATRTSGRIAELRLAQPPAETTTEEVPLGPETNPDLLPPGVPATTAPAPDTTGGPQQITPPSEEATPPADLPTN	A0A1B1AEI3|unreviewed|TIR,374,4|107|TIR_2|PF13676.9,204|316|TPR_21|PF09976.12,	Not in supported Clade	Bacteria; Pseudomonadati; Pseudomonadota; Alphaproteobacteria; Hyphomonadales; Hyphomonadaceae; Candidatus Viadribacter	Bacteria
A0A1B2HFA8|unreviewed|SEFIR	MRQQVFVVWAHTSPGWDVVRTQAWRDTVHRFAQLLHSLGVDADLDLFHQHEPVDWSTFCLQRMEDADRVVVAVSAGWKAAFRGDSRSSLGAEYELKHLRGMLMRQPDLFQRKVVVVVLPGACVEDIPLSLHCVPYFVVDPAVPASARDLEHLLRGQPLYVKPAGEPRFRELARSGDAGVAAALLGTTVFLPDPGEPGLVTTSVEGYEKAVLVFTGLDRLVAYRRAKGLPWEDRWLEVDGAELLPFVASAELAVVVDAGAAEEETVFLSVRDVGALIK	A0A1B2HFA8|unreviewed|SEFIR,277,23|136|SEFIR|PF08357.14,	Clade_SEFIR	Bacteria; Bacillati; Actinomycetota; Actinomycetes; Pseudonocardiales; Pseudonocardiaceae; Lentzea	Bacteria
A0A1B2HUG0|unreviewed|SEFIR	MIAPALLAYFHVPLEGPHAADGRAWLDEAWRVLGDELGFTEAVPGLGVGVDVREGTGLLAARQRAAEEVWQASVRVEHDVLSLAVMMAPPRDRDCARTWVELENDLATLGRPSHGVLGETRILLALSTGENDLEGALRSAVPGGGTVGWSRRPDRVTVPDGVVKVWETSPPRDDRVVRRLVVVASADQERRVDRLVWTTGDGELTPLARHLMHAAKLRYQIRVFLRDRAVARARWTPDVIVPAVRVMRRGTAIVVENLRAALGDRLTTGSGPLADDLALGTWFLTRLDDELEALQPHRGDQLEPVRQRGSDVFVSYMHDSDEHKRDVRAFADLLRARGLNVHLDQYYPHVRRDWYQWMLNRVPTADYVVVVASPMCRIVGDAGGDPARNLGGRSEMGIL…	A0A1B2HUG0|unreviewed|SEFIR,462,5|200|CATRA-N|PF20269.1,205|237|CATRA-C|PF20270.1,243|295|CATRA-C|PF20270.1,311|433|SEFIR|PF08357.14,	Clade_SEFIR	Bacteria; Bacillati; Actinomycetota; Actinomycetes; Pseudonocardiales; Pseudonocardiaceae; Lentzea	Bacteria
A0A1B6B7A9|unreviewed|TIR	MKTENSERNIMYDAFISYRHIEPDVSVASALYLMFEAFKVPKEYRNADGAQKLNVFLDQEVLACAPVLTEAIRENIRKSRYLIVICSKRTPLSDYVIDEIEAFIRFHGPEKIIPLQVEGEPSESFLKPHMGANNINVSSEMQKFFTNEYLAADIRPASVKSSDFKGYEVIEKAKNDVLKQLKKETIIKLKEEKYKIFASILGCNRNDLRQRQREKLIKLIVMAMLGVTVLGVSFGGYAYKKNLKLNKTNMELNNANMELSNTILELSNAYKALEIQKKDTEDERERANINAEDAINQKNIANANAVEAEMQKEVANTNALKAKQQLAFSTLGLAKLEIKNGDRIKASLLTLEALKNLDKTMFEYNLLATKAEAILNAAFVRNIGDMVTTLNSTSDIENI…	A0A1B6B7A9|unreviewed|TIR,995,12|215|DUF1863|PF08937.14,474|509|WD40|PF00400.35,556|593|WD40|PF00400.35,637|763|NBCH_WD40|PF20426.1,775|845|NBCH_WD40|PF20426.1,852|884|WD40|PF00400.35,900|948|ANAPC4_WD40|PF12894.10,	Clade_5	Bacteria; Bacillati; Bacillota; Clostridia; Eubacteriales; Fusibacteraceae; Fusibacter; unclassified Fusibacter	Bacteria
A0A1B7UPS4|unreviewed|TIR	MTTTAFQHPGAYQEAKRLINEALITGACHLDLSELRLRYLPEELAQLAGQLTSLDLSNCNALTSLFGIEWLTSLASLKLRWCTALTNLEGIERLAELTELDLSWCLTLTHISELEKLSSLRMLDVHGCEALTGVLKIDHLTALISLNVSDCAVLVNLAGIEKLTALVSLNLDGRLALANLAGIRLLPKLRCITLQGSAELTSIAGIEQLSLLTSLKVFDCETLTSLSGIFQLKALTSLTLNNCSALLSFAGIEQLQALKSLSITGCESLANLADFGQLSALTELEVTGSDSLTSLAGIERLRSLTALNLDWCRSLTCIEGIEQLKSLTILEMERCGALTSLSGIEQLAALTKLDVGWCKSLTSLSVINELTMLTELRVSGCQALTSITAFEKLAALTRL…	A0A1B7UPS4|unreviewed|TIR,1268,50|89|LRR_4|PF12799.10,91|128|LRR_8|PF13855.9,212|248|LRR_4|PF12799.10,258|312|LRR_8|PF13855.9,396|436|LRR_4|PF12799.10,465|506|LRR_4|PF12799.10,583|718|Roc|PF08477.16,774|971|COR|PF16095.8,1074|1193|TIR_2|PF13676.9,	Not in supported Clade	Bacteria; Pseudomonadati; Pseudomonadota; Gammaproteobacteria; Chromatiales; Chromatiaceae; Rheinheimera; unclassified Rheinheimera	Bacteria
A0A1B8HEE2|unreviewed|SEFIR	MSDNKCRVFISYSWDSGEHRDWVRKLADSLESDENFHVIWDGYDLDSFTDKNKFMEQAVFDSDYIVVVGTKQYKEKADDRRGGVGIETYLSAVAHWKKFRK	A0A1B8HEE2|unreviewed|SEFIR,101,8|78|TIR_2|PF13676.9,	Clade_SEFIR	Bacteria; Pseudomonadati; Pseudomonadota; Gammaproteobacteria; Enterobacterales; Morganellaceae; Morganella	Bacteria
A0A1B9Z2H8|unreviewed|Thoeris	MPQRVFFSFDFDRDLQTARQVRDAWELHGKGESLPLYDAVEFEEATQRAGGINNWIDDQLRECSVVAVLVGYETYKKPWILYGIRKSAELNLGILAIDVHKVRDPHAGTDISHGLCPLDFLRLSMTKYRRYDWMRHEGDQNIADWVEFAAEVVRPNVYKYP	A0A1B9Z2H8|unreviewed|Thoeris,161,4|104|DUF1863|PF08937.14,	Clade_7	Bacteria; Pseudomonadati; Pseudomonadota; Alphaproteobacteria; Hyphomicrobiales; Nitrobacteraceae; Bradyrhizobium; unclassified Bradyrhizobium	Bacteria
A0A1C4A063|unreviewed|TIR	MSHDFLYMFECDYGSRTQEKKFIKDILNHFDKDYATMVGLVVNNNPYCLSFHVAVNLQKDPVYFEQWLRDNYPEKIKRHNMFVKDILPYNVVTLLNAEMVDLFITANGGGHPFLWSERDVLEKEYPQYIDFKKREAKVFLSHSSLDKNNIVFPLHSYLQANDVATWLDTYEIDYGDNIVLKVNEGIDKADIGLFILTDNFFAKRSGWPLAEFTTFFMSLMNSDKKILMIDAGVSPENMLPMMKSYRYLRWDNGSGLPEIANAVKRIMAK	A0A1C4A063|unreviewed|TIR,269,138|251|TIR_2|PF13676.9,	Not in supported Clade	Bacteria; Pseudomonadati; Pseudomonadota; Gammaproteobacteria; Enterobacterales; Enterobacteriaceae; Kosakonia	Bacteria
A0A1C4FW34|unreviewed|SEFIR	MERDLRPYSFDHDLSFYQNKDNIPNQELVDEIIVYFTAGEGARVFDARTIMNLSYKEITEAQRDRARPEDIFGHLENLPLSDLERHVLLGTMLKWSGGYPVNFMEEEQQRVMLGIQKRFLAFPDDTPEKEFARRDEKRAQLFQRLGIGFTNALRYGVPVEQIFAEMEDDGEESIEKIFSNFESLFREAASQGTFGELSNKMSFAIRLSEVNYSFNLWLSANKGWDGVDEVFYSQHLTQKIFVEYLQFRQDQETIRKEQTIQRRASWHPVPDPTPPVTDTVAETKFAYAPPVNDKVDVPSDLVFVTYSWEEQEHNEKVLSLTNNLLESGENATMDKKEMQDETALELKTMMLRSIQNASKVIVVLSQGYKKKAESEKGGVFFEYRAILSEIDKFPNKYIL…	A0A1C4FW34|unreviewed|SEFIR,630,302|406|SEFIR|PF08357.14,	Clade_SEFIR	Bacteria; Pseudomonadati; Bacteroidota; Chitinophagia; Chitinophagales; Chitinophagaceae; Chitinophaga	Bacteria
A0A1C5J0Z7|unreviewed|TIR	MASIFLSYRPDDDGAYAEAFLGELCDAVRLLSGGDTSLTVFTFGDDAVVDGEWTRAAAQALAECTVFLAICSQRYFLTERCGREWSAFQDRLHHHETITGRRPKAVVPVAWGDNGLYGDLPAGEFTTDLARRADVRALVRLTSNRSRYRDLLGGLARHIVEVSRTDPVRPAVTLLPYAATPNAFRTVGNQAARPAGAAAGFPSQSVRFVVAAGRRDEMAPVRDDLDFYGPRRADWRPYRPLRPEALATQAQAVAADHLFDSDVVDDIEDIVGVLERADTDDELLVMLIDAWVVRIAAHREALAEVDRRADPVTGFVVPISATDPETSQAREQLTEALSRLLVLRSGRCNPMLRIGPDSAEEFEQELGGILEASRNLTFRSADVRRVAPGAPAGSRPLLD…	A0A1C5J0Z7|unreviewed|TIR,401,4|112|TIR_2|PF13676.9,	Not in supported Clade	Bacteria; Bacillati; Actinomycetota; Actinomycetes; Micromonosporales; Micromonosporaceae; Micromonospora	Bacteria
A0A1C5PA84|unreviewed|TIR	MEVFISWSKNKSRLLALATKGFIQNVFGKKIEVFFSPDMYKGTSVDNEIHSNLLKSNKCIVCITSDNFKNPWLMYEAGVVYGAHFEKPGGSIVIPILFEHIPDWSSWVDKPLNRYVPIRVNNENGNFEETRDEFKQFFQELANESNIRLKNFSSYWNEYIEEVKSILQQEQLIPDTCRDLVDQIMEDNYGNFTLVSPEITREHILFHKGFSTNVLTRILIRNIIEYQGKRLWFYGRRNKKIFTAENDDFFKFLANEGIKNGVDFKCLFPHPKSEAIFKAVSKDKERRFKADLQTCLEAAVRMKNRFNLPINEMFRLYKCSRKESIIISDNAVLYSPIICDGEGYPLPITNSSFEIIGISDSTTNNRGQKLYDTFMDAWNQAEPLTEELYNELYECANKRL	A0A1C5PA84|unreviewed|TIR,400,3|127|TIR_2|PF13676.9,135|179|Mating_N|PF12731.10,	Not in supported Clade	Bacteria; Bacillati; Bacillota; Clostridia; Eubacteriales; Clostridiaceae; Clostridium; environmental samples	Bacteria
A0A1C5SFT1|unreviewed|TIR	MGYAFISYSSKDQEKANAIRSIFLNNNISCWMAPYDIPAGTKYAFVINDAIKDAACLVLLFTNASQESIFVEKEVERAVANGKPIITMELERVVLNSGYQFYLGNQQIIATPKINEDDENFQRALQGIAAFTGRTDTLKEKTQFSAANETATVQNAGGNKKHETVSRCSNPRIVEDASMKSGQKVTWDCIWFGSYPQSEVLGGMSSGRRVIELESSDVYDNQYAVVSSVLWKKITGAAYDRNDETIVDGVKYKRLSKTDAVYDTSEGSTYYEWGDDTVRYFKYEPIKWRVLDINGTNALLIADKALDDQKYSNTDASVTWETCTMRSWLNGYDSLYNSSSRDYTNLNFINYAFTSSERSAIKTTEVVNDDNISYGTEGGNNTSDKIFLLSENEVYNSST…	A0A1C5SFT1|unreviewed|TIR,501,5|122|TIR_2|PF13676.9,297|479|DUF6273|PF19789.2,	Not in supported Clade	Bacteria; Bacillati; Bacillota; Clostridia; Eubacteriales; Eubacteriaceae; Eubacterium; environmental samples	Bacteria
A0A1C6A4X7|unreviewed|Thoeris	MYSYPTYDIYICHSGIYSENYRKLIKLFNSGKGFCYRCHSDEAALPSMKKARGNFTEMYKKMQRNINASDCIILLLDKSFMKNDRIRFEADYAAAAGKPIIVVNTDSSEMPEELHCAAEVNFSAEEIFCAVRQHCRSK	A0A1C6A4X7|unreviewed|Thoeris,138,12|43|Paired_CXXCH_1|PF09699.13,44|110|Nuc_deoxyrib_tr|PF05014.18,	Not in supported Clade	Bacteria; Bacillati; Bacillota; Clostridia; Eubacteriales; Oscillospiraceae; Ruminococcus; environmental samples	Bacteria
A0A1C6KUG4|unreviewed|MTH538	MGYREIIEEDDFNRITEQNIKFLDEISQKMKQGDISIFAGAGLSIASGYVDWKKLLEPISKQLRLNPNIDLTEIAQYYEDKFGRQGLNSLVFNEFDKIPKNNENINWLSKMPISEYWTTNYDHVIEQAIKKQGKSYQKLVKKEDFKYHKIGREVAIYKMHGDKDSPDDVVLTKEDYQNYDIDRGIFTRMLSVELIRKSFVFIGFSFNDPNLERILSIAKQTLQGKAPQTHYCFMRKVQLIDYLNEHNRLEIQNIEKYIRDNNYQILRCNSMVKYGIQTILINDYDEITLMLKHLYNKYITNNVFISGGINPANLSDYGTFKMVNDTNLNLNSAESFLTMLGRDLVDNGFHIYTGFGAGVGNYVLAGVLQSNKNRLNGEVINDDIHISSMMSVMDLEKKN…	A0A1C6KUG4|unreviewed|MTH538,653,115|255|SIR2_2|PF13289.9,271|462|STALD|PF18185.4,509|610|DUF1863|PF08937.14,	Clade_7	Bacteria; Bacillati; Bacillota; Clostridia; Lachnospirales; Lachnospiraceae; Blautia; environmental samples	Bacteria
A0A1D2QYM5|unreviewed|CD-NTase-associated	MIIFVSHSSKDNEFIDVIRSIMKKIGVDFYQVETDMCSSTIYEQIREYVNISSAVVVILTSNVIDNKTTRDNVLFEIGAAYALHKDIYIFVEESVVEMERVPMATSYITGFKKFKQLDENTAKERAEQLNKKLENFKELNGHQNKISAMQGVMGTILDIDYLKNSF	A0A1D2QYM5|unreviewed|CD-NTase-associated,166,3|92|TIR-like|PF10137.12,104|150|Lipoprotein_10|PF03202.16,	Not in supported Clade	Archaea; Nanobdellati; Candidatus Altarchaeota; Candidatus Altarchaeia; Candidatus Altarchaeales; unclassified Candidatus Altarchaeales	Archaea
A0A1D2QYR7|unreviewed|CD-NTase-associated	MLNKLFDYKMVGFDPEETAKVKEICELYDKTKNWMLYAEEIDHEFKAFIQPVNELRHAFDHLMRLAAVKLEIRPEPGEGYVKNQLEKVLGHVFRGAFDTLDKLSITLREKITNELSPFSVYAIQAALPDYYSKIKPDIEEITEKIAEKRANKDVSLICYAEIEEYSNLIERLKKYHKSIIKIKPSLIECEEKIKADEKRREQENSKPEMFSDKKVFIIHGHDEGTREKVARFLMNINLEPIILDEQPDEGQTIIEKLEKHSVGAGFAIALLTPDDVGAPKSNIDNLRDRARQNVILELAYFMGNLGRKRMCILNKGVEIPSDYSGILYIPLDKNNAWKTKLARKLKNAGLKINKDGLI	A0A1D2QYR7|unreviewed|CD-NTase-associated,358,109|147|DUF1798|PF08807.13,160|209|DUF6730|PF20503.1,214|332|TIR-like|PF10137.12,	Not in supported Clade	Archaea; Nanobdellati; Candidatus Altarchaeota; Candidatus Altarchaeia; Candidatus Altarchaeales; unclassified Candidatus Altarchaeales	Archaea
A0A1D2R3G6|unreviewed|CD-NTase-associated	MAWMTKKKALNAINKVVKQVEETEFYEDYVTSEIAESIRNVGLVISRIFGSNSSQFLEFKRLETDLLKGMYDYGGKRGRKSDELDGRLRSIKYEIENFWEDEGSISKEENLKGKKETKETSKFIKFSDKKVFIIHGHDEGTKEKVARFLMQLKLEPIILHEKPNEGKTIIEKFEKHSFDAGFAIALLTPDDVGNSRVNEKNLTYRARQNVILELGYFIGKLGRKRVCALLGKDVEIPSDYSGILYIPLEEETWKFNLAKELKNAGFKIDMNKVI	A0A1D2R3G6|unreviewed|CD-NTase-associated,274,130|249|TIR-like|PF10137.12,	Not in supported Clade	Archaea; Nanobdellati; Candidatus Altarchaeota; Candidatus Altarchaeia; Candidatus Altarchaeales; unclassified Candidatus Altarchaeales	Archaea
A0A1D2R754|unreviewed|CD-NTase-associated	MARMSKEKALKSINKVIKQVEDANFSQSKNEFDECVRNAEISIRAVFGPNSSQLLKFINFHNDFLAFHPQVYLLIDPSDLKEKLKGFLRSIKYEIENFWEDEKEHPKPIKFSTNKIFIIHGHDKGTKNTVARFLENIDLDPIILHEQPNEGKTLIEKLEKHLLDAGFAIALLTPDDVGAEASELESKLNEKNYEKFFKEILKPRARQNVIFELGLFIGALGRNKVCVLYVKNVEILSDYEGVLYIPLDKNDKWKSDLAKELETAGFKIDKSKLLKAI	A0A1D2R754|unreviewed|CD-NTase-associated,277,6|56|UBA_E1_SCCH|PF10585.12,115|248|TIR-like|PF10137.12,	Not in supported Clade	Archaea; Nanobdellati; Candidatus Altarchaeota; Candidatus Altarchaeia; Candidatus Altarchaeales; unclassified Candidatus Altarchaeales	Archaea
A0A1D2R8P8|unreviewed|Thoeris	MTARRIFFSFHYERDAWRVNQVRNNWLTKPDRETAGFWDTAAWEEVKKKGAETIKHWINKQLEGTSVTVVLIGAETASGKWVQYEIKKSVEKGNGLLGVYIHNLKDQEGKADHCGSNPFEKIYTERNGHKVCLSEIYPTYDWVDDEGYKNFANWVENAAQKAVN	A0A1D2R8P8|unreviewed|Thoeris,164,4|116|DUF1863|PF08937.14,	Clade_7	Archaea; Nanobdellati; Candidatus Altarchaeota; Candidatus Altarchaeia; Candidatus Altarchaeales; unclassified Candidatus Altarchaeales	Archaea
A0A1D2R925|unreviewed|Thoeris	MFRRVFFSFHYDNDCRRAAQVRNSNVIQRNLIDAPGFIDAASWEDVKKQGSDAIERWIRRQMEETSVTVVLIGSQTVEHNGKVRPWVKFEIDESLKEGKGLLGVYIHNCNDPVDGRDSKGKNPFDNLYFGGTNTLLSAKYATYDWINDNGRENLGTWIDKAAQDAGR	A0A1D2R925|unreviewed|Thoeris,167,3|112|DUF1863|PF08937.14,	Clade_7	Archaea; Nanobdellati; Candidatus Altarchaeota; Candidatus Altarchaeia; Candidatus Altarchaeales; unclassified Candidatus Altarchaeales	Archaea
A0A1D2RC16|unreviewed|TIR	MKSFSRKFAEIALVVAIVLILISQMVSGFEIGEVEICNDVQGWRDYTIQPGSEFKTGDTYYIYVEALNIRHNGKKDVGFFWNVYDSNGKFVYNWTWHDECSNYEGVCEGDHHEAHHAEKIPPTWHGNYFVKIEIRDNIDGSKKSTETYFYVSSKSTDADIGYRTAGVIVVTLVLFIVMIFKIRKGKDERETPTTIKPIEKWKVTALIIGHAIALLWSFICILLGLYCLSPPNPSSYSPYEGYMLLLISIPFFLITAMILYNLIFHKKLHGRYLYFNISLCMLCIVFCAFFGELFSAFSRVEAVIVYALIYAIPLSILNFISLLITRNHGRELTIKGDIAHKKELIVPEIEGETTGLEEKIDLHPPARDVFISHVEEDYDVASQIANGLEAAGYTTWYYE…	A0A1D2RC16|unreviewed|TIR,509,165|252|MnhB|PF04039.16,369|457|TIR_2|PF13676.9,	Not in supported Clade	Archaea; Nanobdellati; Candidatus Altarchaeota; Candidatus Altarchaeia; Candidatus Altarchaeales; unclassified Candidatus Altarchaeales	Archaea
A0A1D2W481|unreviewed|Thoeris	MPSLKTYRIFISHAWQYSSGYNRIVRMLNDASNFDWRNYSVPEHDPKHADDDDELEKALKNQMSPTHIVLVLAGMYVNHRKWIQKEIDIAQDYGKPIVGIKPWGNERTPAAVKDAADEMVNWQSSSIISAIRRNSL	A0A1D2W481|unreviewed|Thoeris,136,7|114|DUF1863|PF08937.14,	Not in supported Clade	Archaea; Methanobacteriati; Methanobacteriota; Methanomada group; Methanobacteria; Methanobacteriales; Methanobacteriaceae; Methanobacterium	Archaea
A0A1D2WGP5|unreviewed|Thoeris	MKSNIFLSYYHEDKEYSDKFQELFQNLNTKTIRLTNNDYSSDEYISNIINENNITNTTTTIVLVGPKTYKRKHIDWDIYAALKQKSSLIGICLPNRNDYRLNNLILETYPPRLHDNVTSGYATIIKWTENPEKIDNIIKRSYIKSEDTNLINNRRKLQSKDHHFCGVGCDCH	A0A1D2WGP5|unreviewed|Thoeris,172,4|119|DUF1863|PF08937.14,	Clade_7	Archaea; Methanobacteriati; Methanobacteriota; Methanomada group; Methanobacteria; Methanobacteriales; Methanobacteriaceae; Methanosphaera; Methanosphaera stadtmanae	Archaea
A0A1D2WKD7|unreviewed|CD-NTase-associated	MVYHIIIKTYSGSTINNEEKQLNLSEEVLRSRFLEPYEKGASLIIDGNIIKVDNIERIKILRTESNKREYEVPNINSIGYLGINGEIEDVTDDFIQWGPGYKKDDSNKQTASLKPQSNQVFVVHGHDNEMKETVARVLKNVGLEPIILHEQDNIGKTIIEKFESCSQNVSFAVVLLSPDDFGYKKDQLPESAIPRARQNVILELGYFMGKLGRKNVVALNKGGINFEVPSDILGIVYIPFDPYNGWKLALAKEIKAAGYDIDFGKL	A0A1D2WKD7|unreviewed|CD-NTase-associated,266,119|241|TIR-like|PF10137.12,	Not in supported Clade	Archaea; Methanobacteriati; Methanobacteriota; Stenosarchaea group; Methanomicrobia; Methanosarcinales; Methanosarcinaceae; Methanosarcina; Methanosarcina barkeri	Archaea
A0A1D2X0L6|unreviewed|Uncharacterized	MSTLKEQEFPITDPSLNEIHYNNVPKSSRVFISYSHDSNKHKKSVLLLSNRLRREGIDCNIDQYETSPPEGWFCWMSNQIEEADFVLIVCTENYEKRFKGKDEVGKGMGAKWEGAIITQELYYSGANNKCIPIVFSPQDSEYIPSILKSATYYVLNMEEINDEIYDELYARLTYQKLVIKPDIGKLRPITSKYCSASVSTQKKKGGIVESHQKPMIGELRKITTEPQSSKIHETFTSPSTGMEFVLIPAGEFMMGSMKVAAGKPVHKVTIKNSFYMGIYPVTQKQWTAIMNNNPSHVKGNDLPVEHVSWNDAQEFIKKLNENEDTDKYRLPSEAEWEYACRSGTQTKYYFGDDASELRNYAWYCRNSRDTTHPVAQKMPNFWGLYDMHGNIWEWVQDSR…	A0A1D2X0L6|unreviewed|Uncharacterized,459,29|155|SEFIR|PF08357.14,243|455|FGE-sulfatase|PF03781.19,	Clade_SEFIR	Archaea; Methanobacteriati; Methanobacteriota; Stenosarchaea group; Methanomicrobia; Methanosarcinales; Methanosarcinaceae; Methanosarcina; Methanosarcina barkeri	Archaea
A0A1D2X0Y7|unreviewed|Thoeris	MFPEEDISTWKLFISYPEDNKEYNTFLSRLDSATEAFRWSDVTDISNNFPQAIDSCDALIVLSGLWSKNKELINKHINYAQTFRKPIIIIRPYGAEEIPVELADIATKVVGWNTACIVDAILLSINGDDYEFLM	A0A1D2X0Y7|unreviewed|Thoeris,134,40|99|DUF1863|PF08937.14,	Clade_7	Archaea; Methanobacteriati; Methanobacteriota; Methanomada group; Methanobacteria; Methanobacteriales; Methanobacteriaceae; Methanosphaera; unclassified Methanosphaera	Archaea
A0A1D3L1C7|unreviewed|Thoeris	MFEEELNTYKLFISHTSKEDEEYTKFIDKLNDSYDFQWENHSVLGETSKEDIKKQIEPVDVVVILSGLYSMNRDTIQVQIDVARELEKPMVVIRPWGMENVPGNLESIASGVVGWNTHCVVDNIRKSGPYDDYDEYDD	A0A1D3L1C7|unreviewed|Thoeris,138,9|102|DUF1863|PF08937.14,	Clade_7	Archaea; Methanobacteriati; Methanobacteriota; Methanomada group; Methanobacteria; Methanobacteriales; Methanobacteriaceae; Methanobacterium	Archaea
A0A1D7Y6P2|unreviewed|TIR	MFREKIFISYQRDSAALAQRIHDALEAAGFDAWVDTERIRHTDRWATSIDQALRSADRLVVLLTEKATESREVFNEWFFFYDHRKPIHVVRIDGCELHYQLVPFQRLEWTAQADESEWAARTSALVTALRGSFSWPHAASADDAVVTTPFAPPRTLLGAFAALEEAIRNPDRSVALTDQQLHDIRDHPSRSVREYMLSCYARWCTPRYQLDRRFVRLALVYDEGTDASDRWVTAPSSRRTDDLQTILAGSDSFAYVLLGAPGSGKTTLLRRLELDVAAEGMTHPSDPVVPFNISLAEYGLNAGEPPAPRRWLEDRWRARNPHLPELAHFLESGRLLLLLDGLNELAHLDASDLRRRVDAWRTFLYECVRDVPGNRAVFTCRTLDYGAMLSSKDVGVPHI…	A0A1D7Y6P2|unreviewed|TIR,1033,6|110|TIR_2|PF13676.9,256|414|NACHT|PF05729.15,728|1032|FGE-sulfatase|PF03781.19,	Not in supported Clade	Bacteria; Bacillati; Actinomycetota; Actinomycetes; Kitasatosporales; Streptomycetaceae; Streptomyces	Bacteria
A0A1E3KWY3|unreviewed|TIR	MIFFCFSSKDRHNIVEAILYHIRNYRIPVWYDRDQMLLGDERNYKNFVEGVEASSYGIIILSPNSIQSYCANEEIDLMYEQYLKGNMHVFPLFFNLSASEIPPKYDWLKNLVYKEITPSIDVRSTCNHIICKFLSDDLSKHESRNFHALEKRMKKRECDPYILILLRSYLELDEKNFNSRIALLYAGCSYIECNYDLSNAPAYYTAGFKKLFNETKLSLEVDLRDILMIESLFLLLVSTFVLGNLVKDV	A0A1E3KWY3|unreviewed|TIR,249,2|112|TIR_2|PF13676.9,	Clade_2	Bacteria; Bacillati; Bacillota; Bacilli; Bacillales; Paenibacillaceae; Paenibacillus	Bacteria
A0A1E3YI86|unreviewed|TIR	MLAAVGIEAFLAHEDLEVSEDWRGRLLQELARCHLFVQLLSRDYLASTWAQHEAGYIVSRLSDGVVVAPLSLDSTRSGGFLGHIQSPGVGGNGITQVLLVEPLVPRYPRTILPRLIDAASRAGSFRHAETLIAPLVRFFSIFSPDEAQTFADASVRNGQIWSAALCASDYLPKFIRAQGSNLKPETLRALEYQIIKQEWYRPEMA	A0A1E3YI86|unreviewed|TIR,205,2|74|TIR_2|PF13676.9,	Not in supported Clade	Bacteria; Pseudomonadati; Acidobacteriota; unclassified Acidobacteriota	Bacteria
A0A1E7IS92|unreviewed|TIR	MLTPKQVGHKLNRLVFSCTAHYNATERDEAVEFIHENYGWTLELYGIERIRTLLSTVHERIITKHPHIFTPPFFPRAGGQPLSFSPDLIIIDFADPDETLASWLARKLKLHGYLVWCRSIDPVGGESINDTTEALLEQRAAFCVSVLSQPAISNNDLSYRRAAAIRTGKKKNAPFLIPVIAQPIYDDTLDSNTKPLQKISFVDSWQTGLNQLIGILESANCPKTEGGKHFALNSFFSDDIVVDQEETIISNIFQVLKIPETIHRFESLSGIPSSSKGEVSSRWAFRQVNPTTFLSFHFPPDEDASEFKLSKKGGAVWDLINDIDGIYVKNLVPELIKKSLVVACQKKGLQFCTNSFLSYFPPSLLKSDRFCFDFYNDTKTFIKVSGERKYFRPGASEYY…	A0A1E7IS92|unreviewed|TIR,523,90|213|TIR_2|PF13676.9,	Not in supported Clade	Bacteria; Pseudomonadati; Thermodesulfobacteriota; Desulfuromonadia; Desulfuromonadales; unclassified Desulfuromonadales	Bacteria
A0A1F0IF32|unreviewed|TIR	MKNFDIFISYRRQGGYDTAKHLNDLLVRDGYRVSFDIDTLRNGDFDVQLLNRIDQCEDFILIVDEKAFERTLDVNFNPQKDWLRNELAYALAKNKNIIPVFLSGVKGFPEGLPSDVSGVVKKNGPEYNRYYFNEFYDVLKERFIKSKPVRFSGKWILAACVLIVMAAILFFMLNSSREPKYNEETSKDASQIIDNNVDIIFYGKADEGLFYNNLYAKVDGYEYKIDIPSDMCMDIVAQEDFDGDGIKDALIENIQACGGNAIGSSFFFVKYTGTGFFTITNEFGNNVNETPKIERWNGKLSVLIIDCNEGYNTERNVELRERFVLQQGRAVRVESSKKNSITTIKEISVQDFHNGKENETISMTYDLDGNGIMDQIDCTYWDRWDALLFNITVNGKQTE…	A0A1F0IF32|unreviewed|TIR,444,6|103|TIR_2|PF13676.9,230|249|TSP_3|PF02412.21,	Clade_8	Bacteria; Pseudomonadati; FCB group; Bacteroidota/Chlorobiota group; Bacteroidota; Bacteroidia; Bacteroidales; Bacteroidaceae; Bacteroides	Bacteria
A0A1F2REV3|unreviewed|TIR	MEFELPLRSKMHPGEPVRSVYDVFLSYSHDDAEWVENLARRLTDQHSVKVWLDRWSLTPGKSWQQEMAKGLNEAGTCAVCIGMKTPIGWFREEIERALDLQTRNPEFRVIPVLLPEASADVVPEFVSLRTWADFRTGQDQGYAIHVLVQGIRGEPIGRWPAAAAPGGGKTLSDYERKLTELHRMKPLGVHEEVVIEFERKILNRWFEDKR	A0A1F2REV3|unreviewed|TIR,210,23|141|TIR_2|PF13676.9,	Not in supported Clade	Bacteria; Pseudomonadati; Acidobacteriota; unclassified Acidobacteriota	Bacteria
A0A1F3DGG9|unreviewed|TIR	MYKVKDILFLSHANPEDNHFTEWLYAQLTLAGYKCWCDLESLRGGERDFSEVIQKIISEDACKFLLVFSLHTFTKDFVIDEFDFAKSFAKKNKIKDFIFPIRIADVDYDTRIGLNRYNHFQFYPSWPEGLAKLLKRIHYDGIPKSTEKRTQILSSWATNKFALDSGITSVQRKYFSNWWQINSLPESIYVYQYANETQAEAVIQEETVYPKIRHGNCVVAFQRNIITKCTKHEDIEVHPSNVFKLSIPDILKESYVNEEFPTFDDAQNFLKRLLKKSLKDFLFRTGLSRHRMSGKQDCFFYKKHNQRAYKVKVVYPGRKTNRTLLGKYLGNYWHFGISFKVLLEPFVCFSMKSHLIFTHDGFTKWDDDELMFKARRKKGRMMFNKEWRDFLMTILYSFR…	A0A1F3DGG9|unreviewed|TIR,467,9|134|TIR_2|PF13676.9,	Not in supported Clade	Bacteria; Pseudomonadati; FCB group; Bacteroidota/Chlorobiota group; Bacteroidota; unclassified Bacteroidota	Bacteria
A0A1F4I8U0|unreviewed|TIR	MRFKRHLFISYTHKDNKPLLNDAEGWVSRFHKTLGVVLEQRLGRMPEIWRDERLQGNDVFTPEIMARLPESAVLLAVVSEGYVASKWCRDEAQAFCEAAEQTGGLTRDNKSRVFKVFKAPPATLDPLPAVMREMTGYNFFERNADNAPKELDPDFGKESRAKYIDQIMTLAFHLTSLINDLESEAANDQSAADAGPAKPAVYLAECDHDRSADRSELAIELAVRGYRVLPDRELPRGEAAYRQAVQEALSRCALAIHLVGNDSGWVPEGPLKRPAVELQNAESAARAQGGGLRRVVSLPAGLQGSDARQQQFIQALHTDPRVQGGELITADLQAVKKAALDALAEIEAPPPAAPVQGGGKLVYLVCDPRDSDAADPIGEWLASRGCKVRLPAFAPDAQA…	A0A1F4I8U0|unreviewed|TIR,496,8|101|TIR_2|PF13676.9,215|263|TIR_2|PF13676.9,	Clade_5	Bacteria; Pseudomonadati; Pseudomonadota; Betaproteobacteria; Burkholderiales; unclassified Burkholderiales	Bacteria
A0A1F4U7L2|unreviewed|TIR	MNDNWAKKLEGYNLLAIYDVMLDISQELNIAVDDFVVIPLLPPVIKFRQLFPGDSSEMRDRYYNTRLKAIKYLHKQGVIKEYDLIEGVDSWENEIKVISNKDSFEKHIKQIKEELESRKKEKPSVGKDSLQQRPVVFISYANVELALADFIKQILMKRVGESIDVFVASRDIPPGDDWQRTMMENKLKNASAIITICSLASKQSGWAWWETGSVWAKGNSVYPLYTNISMNEFGPPLSLVAQGKCYFIKEDLKETLSALFKQLGLKADFALNLEEEGQLEKIKKEYSGAHTSASVEIKYKARKTTGTFHEYSLGLIVENKSTKAFKEIVCELFFPSLYIRDKIWNLPHVHSITPKDHYGYLCLIFDFNGLKEYANQKYRKYLLPGQKLMIFGDGEEAIT…	A0A1F4U7L2|unreviewed|TIR,442,57|109|Rad52_Rad22|PF04098.18,136|235|TIR_2|PF13676.9,	Not in supported Clade	Bacteria; Bacillati; Saganbacteria	Bacteria
A0A1F9ZZ34|unreviewed|TIR	MVDVFCSHASADTRLVDACRIAIEDMGFTHFFAEFEMEGRSLPEKIRDNIRDSRMVVVLWTRNVDNVGTTRDIVNAEIGAAHMASKPVYVFREENTELPLFVKNITDYRVFKSDEYAQVVDRLKKVLVKLGKDEDRKTEETVFDGIVEVERDEAISLTLSKGDVVEGIMKEKNKQDFDCYIMTEKDYAKSCSDRSEGRVDKEFSGQSSYSVKWKVRKTGVWCFDFDNYGRQYPRTIEVRLRRIRPNP	A0A1F9ZZ34|unreviewed|TIR,247,4|113|TIR_2|PF13676.9,	Clade_6	Archaea; Methanobacteriati; Methanobacteriota; unclassified Methanobacteriota	Archaea
A0A1G0MAW0|unreviewed|TIR	MPPSAPLFDWDNLLTELQNQRVIPIVGGELLNISLGEGRCCSLDRYVADALIAKFNFKVSRLPRDYTLNDVAWHYLLEEPGAKRPILYNSIRKILQERSFPTPQPLCQLAEISDFTLFVSTTFDPLLEEALNAKRFQGQKGTRCHAYSLQNNKKFDSNELDDLETDPFSVKQSTVFHLMGWTTSPGDFVVTDEDALEFLYSLQEGGKGRPVNLFDRLRQSNLLLLGCNYPDWLTRFFLRTISGNRMTEDSSRIEYVADRRTPTDSILGKFLRNIKVTVFDGSSAIDFVDELHRRWSRQRAQEEDAGLAAASDLTSSGPVEPAPPVTVPGSVFLSYASEDRTEVLALKKGLEAEGIRVWYDQKALETGEEYDSAIKANIERCTLFFPCISQKALKEIKRP…	A0A1G0MAW0|unreviewed|TIR,478,117|277|SIR2_2|PF13289.9,331|434|TIR_2|PF13676.9,	Not in supported Clade	Bacteria; Pseudomonadati; Thermodesulfobacteriota; Desulfuromonadia; Geobacterales; Geobacteraceae; unclassified Geobacteraceae	Bacteria
A0A1G1FFB5|unreviewed|TIR	MTQQKITIFISHAKDDETLAILLKDFLENIFLNANFFVSGSDLGGGEVWIEELRDKLESATAIIALITPYAVENKWVYFEAGAGFAQRRSIPLIADGMTFKTLPIPLSLLQGRTFDISGLKALTSDIAILMVS	A0A1G1FFB5|unreviewed|TIR,133,8|107|TIR_2|PF13676.9,	Not in supported Clade	Bacteria; Pseudomonadati; Nitrospirota; unclassified Nitrospirota	Bacteria
A0A1G1NHR0|unreviewed|CD-NTase-associated	MTQENPIEEILSGGLAFPAEDDRQKERVCVTYGRHVVTNKQVVSVIKDLGIKPLVMQDKKYAEKPLAEFVAAYPGIQFVVAILSADDWVYPKDGKPRDAVLRADQQVVFHLGYWVGKLGRDRVFALFYDQQSFHWPTKYLDLIYTPLDKGGLWQKELIRRLKQFGLIN	A0A1G1NHR0|unreviewed|CD-NTase-associated,168,27|145|TIR-like|PF10137.12,	Not in supported Clade	Bacteria; Pseudomonadati; PVC group; Candidatus Omnitrophota; unclassified Candidatus Omnitrophota	Bacteria
A0A1G6S066|unreviewed|TIR	MALVFINYRERDQAHLTQTLYAHLARRLGDEQVFVDSRSLPIGRRYPPEILSALARADMVLAVTGRDWETARDETGGRRLDNPGDWVRREIADSLARGVPVVPGIDLDREPPATSARCDDVVITVPTQIDAAAESTLALWVGLGRPTGLDCARQVTGALAGLPVFTFTRGTVVCVRTTEGRVALIEFVETDAGAGRWSRPSSGRSDCFGCVTGITAPVAWRCRMIYTADRGRGWRGHRSC	A0A1G6S066|unreviewed|TIR,240,4|96|TIR_2|PF13676.9,165|196|Peptidase_M29|PF02073.18,	Not in supported Clade	Bacteria; Bacillati; Actinomycetota; Actinomycetes; Pseudonocardiales; Pseudonocardiaceae; Actinokineospora	Bacteria
A0A1G7RY39|unreviewed|TIR	MKNNSTKFYLFNCSYAERTNELGFIQKLLASFNHDELTGITLLVNNNPYNFEFLMLLIFEQNDMAFDNWLSIYYPNKKVSYLFNYSMDEIVANLLNKKQYTSYSFSFFEQVQKVLTEDSNEIFIFPGQKKVEEKWGKPEKIFKYKVFLSYSSKDKEIAEAIFKELQKEEVKTWFDIIEVKYGDSILDRLNEGLAQSDLGVLCFSKNFLAANWPKREMNYFLHERMSSNKINFLILNLDLDLSDFPPLFRDYKHINLNQENWLEELINRIRELSR	A0A1G7RY39|unreviewed|TIR,274,146|264|TIR_2|PF13676.9,	Not in supported Clade	Bacteria; Pseudomonadati; Bacteroidota; Chitinophagia; Chitinophagales; Chitinophagaceae; Chitinophaga	Bacteria
A0A1G8SH43|unreviewed|CD-NTase-associated	MTINRTPRAFIGSSREAIPYARAIAEGIEMYVEVNAWYANTFQANDYTMESLERELDANDFGIFVFAAEDVAVIRNQTYFITRDNTLFEMGLFWGRLGRKRVFCIIPNEVPTGQEGGPTSLHLPSDLEGITLLRYMADHSRGPRSAISTACGRILNAVAEEGFFKQRHELFTEMKSGMERKDSVIQLLLEYLRNVTLSGGVEGYNAAAEAVRNSILPPEGFRVTGAAIWTQVEDEYISQVGGNVGRGRRYHLSENDGKSPDEEQIFVLKVFGTNNWKFFKREQIARIGVLCYALSKKHVLSVHFSGNRELSDELMKQVVEVNHDLLFTTKGLVGGIRNE	A0A1G8SH43|unreviewed|CD-NTase-associated,339,9|135|TIR-like|PF10137.12,	Not in supported Clade	Bacteria; Bacillati; Bacillota; Bacilli; Bacillales; Paenibacillaceae; Paenibacillus	Bacteria
A0A1G8VN90|unreviewed|TIR	MADIFVNYRNGDGHDAAVTIERELSRRFGDEKVFRASKSILPGDDFRGALSRASSGARVLLVIIGESWLSMRDDEGNVLLDREDDWTRAEILNALESGARVIPVLCGRTMPRLSATHLPRALAPLADCQSFRYDTGNVEQDLEKIARGLVELVPGLEDRTFKQESERSEVSNSVNNTSVQSLVQGCDYRQNTVTNIDTINGGNHHSGSGPQYNTTSHGDGANHVNGSVHGGINQKFGGTSERERGN	A0A1G8VN90|unreviewed|TIR,246,4|143|TIR_2|PF13676.9,	Clade_7	Bacteria; Bacillati; Actinomycetota; Actinomycetes; Actinopolysporales; Actinopolysporaceae; Actinopolyspora	Bacteria
A0A1G9JV57|unreviewed|TIR	MKEIKMFMAYASEDEEYKVQLSKHLSALKEEGYISEWTAGEILPGANVMSDLRKRMSRCDIIALLLSADFVGSDDGIELEEMAFALKAKKGTRLVPIKIRACMLSDAYAQFSMLPDQSKPVDDPAWGSRDNAYMNIAEGLKKLALSMRDEDARGVREKIKQTMQSTAAAPSRPVSSSGSSEKSSSNNKTLLISIGVLAALLIGLAGFIFMNNDRLKDDETTIKPEKITKVEPPVDPVSNPGIGENATDAEAYDNAKAQNKVEAFVAYLRKYPEGKYTAEANNFIKKIKNDSIANAANNLIKKHDADWNSTVKSNDLLSYQVYVRSYPEGSHVTEAKEKIEQLKIAESDNQTWQKASEMNTVSAYLRYMKGFSQGLHHDEAIAGIKGLLKKQGWAYYGKL…	A0A1G9JV57|unreviewed|TIR,471,7|102|TIR_2|PF13676.9,190|375|ABC2_membrane_3|PF12698.10,	Not in supported Clade	Bacteria; Pseudomonadati; Bacteroidota; Flavobacteriia; Flavobacteriales; Flavobacteriaceae; Kriegella	Bacteria
A0A1G9TJX5|unreviewed|TIR	MPNVKVFLSYNEGAAGGKAAQELHDKLSKMHVDAVMARHAILPGTDWEQAIRTELESSAALVSVGTKGYSARPWCQQEIGWALGRHVPILWIQYADGESPAGFLARTQALIADDPDQPEVIARDVMQWLAKQKNTREALVDSLLSALETSDSYRATRECAELLILTGTLSEDEWNRVTQAAVTNRQVRDAFEWIGEGRYRRRVTMLDWLKRHIGPLDP	A0A1G9TJX5|unreviewed|TIR,218,6|100|TIR_2|PF13676.9,132|201|DUF2285|PF10074.12,	Not in supported Clade	Bacteria; Bacillati; Actinomycetota; Actinomycetes; Actinomycetales; Actinomycetaceae; Actinomyces	Bacteria
A0A1H0WDM1|unreviewed|TIR	MQVFISHAAPDRAVATRLRADLAAMGRQVTIDGGEPNGPRWWDGVLARIERCEAFLFVLSPTSLRSPGCMAELRYAKQLRRPILTVRTQSMPVPADLAGTGLYDPAIAGADRVRLLRAAMLTLPAAAPPPLSLAPRPLIPYFDGYRAQLEQPKLDRTAQHEMLGELRRRLRDEVDRTAVWSLLVRLRARPDVAPGVAEELEKLLAPGWRPDPEGRVERRYWDGQAWTTLVRHDGREFNERRVPPPEATWSDKAAAAPSAAPRRDRRLRLIAAGGVAVAGVAAAAYFLIDPEPTNPPITTARVFVDAINVQDNNALAGVTCERDHDRSDQLFLAGGFRLTLESVDPDADPPNFTVLATDLGSGGVDRRTYPLVKESGEWRVCAQ	A0A1H0WDM1|unreviewed|TIR,383,3|94|TIR_2|PF13676.9,206|241|DUF2510|PF10708.12,	Not in supported Clade	Bacteria; Bacillati; Actinomycetota; Actinomycetes; Pseudonocardiales; Pseudonocardiaceae; Actinokineospora	Bacteria
A0A1H2C5N8|unreviewed|TIR	MPVLVSHATADEPWAQWIAGALRAAGYETRLDPADSAFAARLSGTHLDGGHVLLLLSAEHRATHADWTLLAQTPALVGRLFTVRLDAAGTPRPLHAIPGRSLHGLDEEDALETLLTLTGGIPRKNIGEPGLRPTAGW	A0A1H2C5N8|unreviewed|TIR,137,3|114|TIR_2|PF13676.9,	Not in supported Clade	Bacteria; Bacillati; Actinomycetota; Actinomycetes; Micromonosporales; Micromonosporaceae; Actinoplanes	Bacteria
A0A1H3A1Y8|unreviewed|TIR	MNETTWDVFISHASEDKEEVVLPLAELLLASGLTVWLDKGEIFLGDSLREKIDEGLERSQFGIVVFSHSFFSKNWPKSELDGLFSREMGGEKVILPIWHEIGFEEIKRYSPLIAGKLAVSTSNGLNAVKSQVLSAIHKVGRKESIAKPIYSGNLTKKAIMTFPEGSYLISNCYSSYDKRPLIEEKVGSLEDREALWEQAKSCGSNGRLCRVFKRYEDYRAHMRMLDSLIQLKRLN	A0A1H3A1Y8|unreviewed|TIR,235,8|122|TIR_2|PF13676.9,	Clade_2	Bacteria; Pseudomonadati; Pseudomonadota; Gammaproteobacteria; Oceanospirillales; Halomonadaceae; Aidingimonas	Bacteria
A0A1H3LE65|unreviewed|Thoeris	MSFNSRSSSNRRSEYRLFISHSWEYSDEYNRMVELLRDYPNFSFRNYSVPKVDEIDADTEEKLEQALREDQIKPATVVIILGGMYVAHSKWIKKETILAKIESKPILGVTPRGNEQMPNFVEDHADQIVGWQGKSVVEGIRDLAD	A0A1H3LE65|unreviewed|Thoeris,145,15|118|DUF1863|PF08937.14,	Not in supported Clade	Archaea; Methanobacteriati; Methanobacteriota; Stenosarchaea group; Halobacteria; Halobacteriales; Haloferacaceae; Halopenitus	Archaea
A0A1H4D992|unreviewed|CD-NTase-associated	MQDTPNDVFVGSSSDFLAKNKHFVPLLKEILSKAELDPPLNVNLWGDWFEGHVGAEIYQTLDLAAKTSEWAILVFSQDDLRQTVAESLKKVEDAKTQRTKVTVRDNVLFELGLFYGHIGTKRVFILEQVAKGEASHVADDIRGIQRLPFSDRKSLEAALHRIVALIKERSADFPPRWAPASSLAIGYYEQAIKPFVERRREHEAKLGPFVVELLVPHNSFHGLDIANVRHVFGAACEQTDPAGGTDGRPMLWAFKGRRDLYFDIPTTLLTAERVIDAYMNGTATATEKERMYRSQANAFANVVRARSKAFGEVRVVDRRDIDEIRSYLESKRRSGG	A0A1H4D992|unreviewed|CD-NTase-associated,336,8|150|TIR-like|PF10137.12,179|303|prok_STING|PF20300.1,	Not in supported Clade	Bacteria; Pseudomonadati; Pseudomonadota; Betaproteobacteria; Burkholderiales; Comamonadaceae; Variovorax; unclassified Variovorax	Bacteria
A0A1H4G090|unreviewed|TIR	MPPDIFVSFAHVDDQPVANQQQGWITHFTNDLRGELNRRMGRKDNYHFWKDFRLQGNTAVTPEIEQQVRHARTLLILFSTGWLASPWCQKELELFLQSHPDVNGRIFVVELERFQQDHKPPIIQDLLNYPFWRVTDKDRVRQLGYPVPQATDSAYYERLVDLSHDLANAIKLLQASTAEPVDAPKATVYVAPVNDSLYSQRQSVISELRQFGIEALPRANSHKVAEMEALLAQCSHFVQLLDANYTMGVPCDQHFIADAAKKPILQWRDPKLDYSGGHVPEEQRQLLEGKTVIAAPLSDFIRMVREAVLPKPKPPDDETPKVNGEQMVFVHASQDDFERARGVAKNLQRRGYGIALPRYQGEPERIRKSIQRGYQCCDVLLLVYQKAPAELVEDYLSEA…	A0A1H4G090|unreviewed|TIR,453,27|141|TIR_2|PF13676.9,329|403|TIR_2|PF13676.9,	Not in supported Clade	Bacteria; Pseudomonadati; Pseudomonadota; Gammaproteobacteria; Thiotrichales; Thiotrichaceae; Thiothrix	Bacteria
A0A1H4GQB1|unreviewed|SEFIR	MNLKQVFISYAHENDAYRNEVREFVEWLRVEGKGVVKVVCDFDHEKKAPKQGWPVWMEDMIEESDIVLLLCTPLYLKRFRKKEEPGKGAGVTFEGAIITQDLYSANMVNNKFVPIIPDTGHHNHIPKMLLAFNNGFKFPSNQDKILECILLDDSTVTDSPEPNDHNCIVTSAEIEEVGREIAKEIISTVHEEPANMSKIEILVRAFLRLSESQKLMIAKQLEIFEDRFITLSSKELTQEVFRRAREKSLLAELWDNVNKMNSFGNNNNPFKA	A0A1H4GQB1|unreviewed|SEFIR,272,5|146|SEFIR|PF08357.14,199|259|GAAD|PF19976.2,	Clade_SEFIR	Bacteria; Pseudomonadati; Bacteroidota; Chitinophagia; Chitinophagales; Chitinophagaceae; Chitinophaga	Bacteria
A0A1H4HNQ9|unreviewed|TIR	MGQLEEWLKLAPPPPPLESGQKWHVFLSYRSTERQWVLALYDVLTQLKYQVFMDQFVLVAGEGLASSLGENLNASQSGILVWSARSADSAWCKKEYNSFEGRHANGDFSFVAVRVQDVPMPPFVQGALWIDASDQRDGPRGTSLLRMLYGLQGKPLPPEAVRLAASIDDTTRKDLASIRSYAAGKDSEEIVRLAESRKDDLAWQASPVLPCAAAQALISIGSPKAALAQLDGVRAAFPAAIRPRQLTGLALARSRNWKEAKAVLGELYELGERDPETVGIYARTWMDAYEVSRDRLMLRRSRDLYAEGFAKTPSDYYPGINAAAKSIFLDEIEAGIQLAKAVEQLVGTEPKPGDYWRTATVAEAQLIQRNFDLAATRYEQAVAMAPGAIDDHRSTCKQA…	A0A1H4HNQ9|unreviewed|TIR,616,25|135|TIR_2|PF13676.9,225|324|TPR-S|PF20308.1,334|392|YcaO_C|PF18381.4,582|613|DUF5551|PF17705.4,	Not in supported Clade	Bacteria; Pseudomonadati; Pseudomonadota; Betaproteobacteria; Burkholderiales; Comamonadaceae; Variovorax; unclassified Variovorax	Bacteria
A0A1H5L4A0|unreviewed|TIR	MSSPTEFLYDFFVSRRGSVGSAAAEVAAVLEREGYRVKVQDYDFGRGGDYVGDIHDALVAARHLFVLHTTDYDENYWTRKEFTNFLATLPESQGMRRICILRCDESMPRGILANVVFGDLVGVANAEERRKVILATAAGQPLQARSEPRIFGGSMPGKNANFTGRGRVLAQVENLMRGEPGSTSLVVVAICGLAGTGKTSVARACVDALAPEHSGVWWVNGQSRQDIVGGLAALGTRIDPRLVQESEVEKVARMALARIERLERPLLLALDNVDSPGDVDGLLPARGAHVLITSRRSDWHGRAHELTLDLMDEEEAVAFLQMRAGRKDEAGARRLARALGLLPLALDHAGAYVRHAMMSFDAYAKGLDKRLSKAPRDAPYPVSVAGTFSLAIENAVAEC…	A0A1H5L4A0|unreviewed|TIR,863,12|122|TIR_2|PF13676.9,161|274|AAA_16|PF13191.9,572|646|TPR_12|PF13424.9,661|728|TPR_12|PF13424.9,740|811|TPR_12|PF13424.9,	Not in supported Clade	Bacteria; Pseudomonadati; Pseudomonadota; Alphaproteobacteria; Hyphomicrobiales; unclassified Hyphomicrobiales	Bacteria
A0A1H5ZY24|unreviewed|TIR	MAPIPPRPPGPPRGPTSPPPACNRGPRNRHFVGRDDELQQVSELLRRRPVLLCDAEGLPRSGKTAFALEYCHRFGQRYNLIWWFDCRPGRDLDAQYDVFARTARAGGGPVPARDGRGGLVLDPWSLLVFDGAEEPGSLPSWLPSGPGHVLITGRNGAAEAEPVRLARLSRRESIILLTAMASRGDGTGDPSRPERIEQIARIEQIARLLDDRPALLSEVGRHLHDRRELSIELCLRLLGLAEQAHPRADAPASPVVPPVRQDPGPPRVSVVQRAPASEDGVTGPPVTFFTSYARDVDRELVVGFHEDVEEGVKALVGPGREVRGFIDHHGLLVGDLWEEVLIDKVRTTRVMLALLSNKYLGSRWCGREWAVFDERIGRAVRDGGPRPRCLLPLRWSKTN…	A0A1H5ZY24|unreviewed|TIR,602,31|103|AAA_16|PF13191.9,289|403|TIR_2|PF13676.9,506|585|EAD2|PF19956.2,	Not in supported Clade	Bacteria; Bacillati; Actinomycetota; Actinomycetes; Streptosporangiales; Thermomonosporaceae; Thermomonospora	Bacteria
A0A1H6FAQ3|unreviewed|TIR	MSQTLLLFASSPSDQARARLDIEFREIDACLRGAKDFQVKHQLATRAQDLRHALQREHAWLVHFSGHGEGKYGLLLENQEGEAQALDNSILNEIFALMRDTVQCVVLNACYSEVQAGILAQHIPYVIGMQNQIADTAAMVFAKDFYNALGAGESIERAFAWGKAAVRMECEADTVFLPVLYKNGIAQSDQPSDQPQTAYDIFISYRTTQRDWAETLAVNLSVQGYKIFLDAWEIYGGQDFTESIEHALNHSRCAVMIATPEAADSGWVQREYELMVALEQQQNGFYFIPLVWGEFPDSPFLEKRHAVDFGDSNEQQYRVAFQQLLAALRQQAPGATPYFDGHLKLPPVIAPNLSQPSHKQRSFVDDLFNNYVDNSTPVMVLAQEGFNTQHYAQALKDKA…	A0A1H6FAQ3|unreviewed|TIR,658,38|186|CHAT|PF12770.10,201|324|TIR_2|PF13676.9,	Not in supported Clade	Bacteria; Pseudomonadati; Pseudomonadota; Gammaproteobacteria; Thiotrichales; Thiotrichaceae; Venteria	Bacteria
A0A1H6NRC5|unreviewed|CD-NTase-associated	MSENVFIAWGKNEGLAQAVAKRLQDFGYSPVVGGVQRGKSPSSFFINANVLTQMNGASAAIILAQKIFDSKGQPTNEFRPNLMFEWGYLQHRLRADAIHVFLINIEREELPGDLLNAYTQKVTLRNPANASPAAVTALANQIAAIFQKNIIEIDFDGLEIIKNYDVYRSALWEMSEGNQAFNPREAGYYVLHLLQPAFYRNDLKFIRDFMSFYDQKVSGPLSNLTILVGEILNYYDLTDNLTKLKIDRNIKKTSEYRQLNNIVDSLTSIRGSKDRIFNIFDVLLEDFIGLTNLRLFLLGKNQNHLDDAITAFQAALVECSQFKSAFQANTGFIRHLWEAYIERNLARAYFLKGKKREALQLQKSSNKKRIQIRSRLKTNGVSYLANQIELEIGLSNFDE…	A0A1H6NRC5|unreviewed|CD-NTase-associated,462,4|114|TIR-like|PF10137.12,229|280|CdiA_C|PF18451.4,333|364|TPR_12|PF13424.9,	Not in supported Clade	Bacteria; Pseudomonadati; Pseudomonadota; Alphaproteobacteria; Hyphomicrobiales; Nitrobacteraceae; Tardiphaga; unclassified Tardiphaga	Bacteria
A0A1H7CGX7|unreviewed|TIR	MSTLGDAYDYDVFFSYAWAGDTGDQHMREWSRKIADTIRTLLSQRFNRGDVRLNAFLDRDVLRGGQDLDRELKSAVQRSGILVAMVSDHYASPYCQKELNWFCEGLTEANFADHVCILRMQEVSEGKWPAALQGTDAKPRLFIDFCDERGQPINMAGFILSGSLADLVTPINRVVVEIADKITAMQKKISAREAYVRSQKLPVEPVIFLEAEQADLEQWMWCSAQLRAVPSIIWPQRAPVPATAVVNGEEYDGCEALLLLRSRVDDDIGRRIKAAYLSRRKLYRDKEQTIPWALLDLFDDPPPESDAFHLPRVPLKGDWLPVLRGALREA	A0A1H7CGX7|unreviewed|TIR,330,12|147|TIR_2|PF13676.9,	Not in supported Clade	Bacteria; Pseudomonadati; Pseudomonadota; Alphaproteobacteria; Sphingomonadales; Sphingomonadaceae; Sphingomonas; unclassified Sphingomonas	Bacteria
A0A1H8ZK33|unreviewed|TIR	MIDHYNAFISYKHAPEDTRVAEAVQRGLEHFHIPAKIKSSTGMKKIDRIFRDKDELPITSDLSETIANALAHSDYLIVICSTNTKESAWVPREIEYFLRFHTKKDIFTVLVNGEPQDVIPEMLLYEDRYVLDQNGMQQRVRIPIEPLSCDFRMPLKKAEKVELPRLACGLIGCSYDELMNRRRQYRMRRVMLATAAAFSVSLAFISYLLYSRHEINKNYLSSLRNQSKYLANESENLLNDEQRITALQLVLEALPKDENDPRPITPEAISALTEGTLAYETNDGVNIHATWNYIMPNYIEDFKVSSDSSTITIRDAENVLGIWSTRTHEQILYLDKIGEKINGMEYLSEKSLVFWTDNKIICYDTISGKMLWEYTLKEGAFLLQENLTVSDSSLFIATE…	A0A1H8ZK33|unreviewed|TIR,1025,5|112|DUF1863|PF08937.14,349|567|PQQ_2|PF13360.9,	Clade_5	Bacteria; Bacillati; Bacillota; Clostridia; Lachnospirales; Lachnospiraceae; unclassified Lachnospiraceae	Bacteria
A0A1H9MFG5|unreviewed|TIR	MTHFPDAPPIRCFLSYARQDDVVMDFVSPFVSSLRHYAYADRGRSLEIFLDRTSIGWGDLVQPTLRAAVRGTTVFLPVLTRRYFDRPYCREELFLFYNQAFVDGVRGLFLPVVLLGAGHLTEDNPDLAVQLVVERQYRSVREAWLEGPSSAVWRRTVLALAAEIVDRVEEAERALLLGVPAVEADVPAELDRFAADVRAVVRVTGTVMSEFQTLLGADWSALGPSATRLRDAGRSFERRAFEVDRALRTTGEPFTAPFTSELHDLVPGVEALLTSTHRLEASDVPIRRAMVVFREGLIALRSGLRVVESWADLPNPGQ	A0A1H9MFG5|unreviewed|TIR,318,13|127|TIR_2|PF13676.9,	Not in supported Clade	Bacteria; Bacillati; Actinomycetota; Actinomycetes; Pseudonocardiales; Pseudonocardiaceae; Lentzea	Bacteria
A0A1H9UWM1|unreviewed|TIR	MASIFINFQTGDGDGAACALDERLSSEFGRDEVLRSSRSIELGVDHRPALEEGVRHCRVLLVVIGPHWNVKALWEDDDWVRREIAEALRLRKRVIPVLFGKGTRLPDEDSLPDDVKGLVHQQNSTSTHRDLHVWLDFLPRHLVEVEPELGIGVVPGLHRLTTWWQERPESRILPAGFQLAGRDAAVRRIEDWLSGPAFALVIRGNSRYEAQTFVAAVVSTSHPPPRAVLVDSADGAKHALRLLPLLIVTPPGQIDVQTAVDKGHHVLVVADSHEAPRSGEIALPRTPRDEAREVLVAHGVDPAEADALAAAARRSVRALTRRLTVGAETPPWAGASATDLAVTLALVGEWAAGTEDTAEIDPDRRILERLTGRPYQKVERFALDHSKADDPLLHRTSTS…	A0A1H9UWM1|unreviewed|TIR,1164,4|108|TIR_2|PF13676.9,	Clade_7	Bacteria; Bacillati; Actinomycetota; Actinomycetes; Pseudonocardiales; Pseudonocardiaceae; Lentzea	Bacteria
A0A1H9WF88|unreviewed|SEFIR	MPRAFVSYTHDSEEHKDLVLLLATALVDNSIDVCLDRWHLERQDWYTWAVREMNAADFVIVVASEVYRGVADGYATAAANLGMQCEAAILRDRLQGNRPLWTKKILPVLLPGHEVEEIPIVFQPYGANYYKITDFTTAGMEELLRVMLDKPAYVAPPPGQEPHLPRRTVVAPEQRPPAHNGKPGVVNSITGAVVHGNIIQSGGNVTQG	A0A1H9WF88|unreviewed|SEFIR,208,3|123|SEFIR|PF08357.14,	Clade_SEFIR	Bacteria; Bacillati; Actinomycetota; Actinomycetes; Pseudonocardiales; Pseudonocardiaceae; Actinokineospora	Bacteria
A0A1I1ZT44|unreviewed|SEFIR	MNISPMAENLQPLIFISYCWESKDHEDHVISFANKLSSFGYHLEIDKIITQRHSSTHFIQMMEEGFFKSDKVIVILSEGYKVKADKFEGGWDASIELY	A0A1I1ZT44|unreviewed|SEFIR,98,14|83|TIR_2|PF13676.9,	Not in supported Clade	Bacteria; Pseudomonadati; Bacteroidota; Sphingobacteriia; Sphingobacteriales; Sphingobacteriaceae; Pedobacter	Bacteria
A0A1I2NCF4|unreviewed|TIR	EALTQLTSLTVSHCDALTSLSGLEALTHLTSLYLNGCNALLDYVGLDQLHNLEVLQIDARYYHQKNQHSDPSRVPWSIMKNLLLNMPQLSLSGSINMEYVPAELTHPIDQTALEDWYFEIEQQGYSNPKTLKVMLLGNGQIGKTQLVRRLRGKSFDESIPSTHGIQIHHFTPDGEDFEIKSWDFGGQDVYLGTHSLFIDNRALYLLLWHPDYENNNLVLDEQLTIRNRPLSYWLAYLKSLAGANVQVLVCQSQCDNPGDDRRAPIPHPVPLDALRETVISNKTPDGLSAFTPLFKRAVAHQLDRNGVVWIPNSWFAVEEAIQELCTQQKLLHYSDYLALCDKHHVAAPGTLANYLHQAGVVFYRKHHFDNQLILDQAWALQGIYLLLERKEALPLLSAS…	A0A1I2NCF4|unreviewed|TIR,812,4|41|LRR_4|PF12799.10,132|255|Roc|PF08477.16,311|508|COR|PF16095.8,619|720|TIR_2|PF13676.9,797|809|GFD1|PF17331.5,	Not in supported Clade	Bacteria; Pseudomonadati; Pseudomonadota; Gammaproteobacteria; Oceanospirillales; Oceanospirillaceae; Neptunomonas	Bacteria
A0A1I3HNK4|unreviewed|TIR	MGHDPDCFVFVCTEALSASQKDVAYKIVTEQYGWQFDLFDLERLRVQLVGPQRYLIAQHSSIFTPPFFSQLGGQSISESRDTILIDHVSADHAVATWLARRLSLAGFRTWCHGTAPLAGENFDDTVRKLLEVRAIHYLPVISTSSLTNGVFLERCTIAASKENFVLPCRANSGGDEAMPSRLSKLVPADFCASWNIGLTQVIARLGTLGIKPALDLERGRQIALRDYLPTHVTVAKPEPVFANVFPLRLPKSMLTFDLRKPLTEQESYELSTQWAFVNLSEYRLVAFTPPPKQIFSSVKVEHIPEFLWTDIPYRDGKRTSDIAKQLVRRSLEIVCVQKGLSFCGDRRVFYFPTRESGDWNQSIQHVDGRSTKVQLTGERTKGWGDRASRFLYQLSPMFR…	A0A1I3HNK4|unreviewed|TIR,530,84|191|TIR_2|PF13676.9,	Not in supported Clade	Bacteria; Pseudomonadati; Pseudomonadota; Betaproteobacteria; Burkholderiales; Oxalobacteraceae; Collimonas; unclassified Collimonas	Bacteria
A0A1I5PSN1|unreviewed|Thoeris	MKIFVIHSFEDQTKAKKNINQLGKELSLSLHLTFLKKTHSTDWKPQAENAIYEAEAVIVFNPEKSKNSSNVEWEIKKAEEAKKDIIEINDKGDNKEAISQLTALYNLSDEFEKCFDPDKDKSMELYRIMVESSERLIERRQKTNAFFITVIGSLLAIAGFLVQTNILNSGSMSILYGFSATSLLLCYSWKNLIDNYGKLNKAKFDVILRIEKEFSAEIYSAEWISLGKGLRPKKYKSFTSTEKNVPKLFGALILSLTGILFWYQFGDFINSIFSRLI	A0A1I5PSN1|unreviewed|Thoeris,277,3|88|TIR_2|PF13676.9,89|134|DUF3854|PF12965.10,	Not in supported Clade	Bacteria; Bacillati; Bacillota; Bacilli; Bacillales; Bacillaceae	Bacteria
A0A1I7DLP0|unreviewed|TIR	MPNLWLTYAWKDNENQDVDFVVQRLEGRGVSVRLDRTQLLAGKRLWDQIAGGIENPHLDGWAILVTENSLRSEPCLEEIAYALDRALRTRGSNFPLIGIFPAPMDRSIIPSALATRLYVTLKDRDWPTRIGDSLGGASTQRTPAVEPYEFKVHRDGDAWVYEMRPRDGVWHPASVVVLEDDYSSCSMPYVTAPGRPSYKPPMWSITDIQTTAAPDGSRWRGWSVEDQVDNTKSLYLRSKTQLKRIGFSSGLPSPNAIRILDLR	A0A1I7DLP0|unreviewed|TIR,263,7|127|TIR_2|PF13676.9,	Not in supported Clade	Bacteria; Pseudomonadati; Pseudomonadota; Alphaproteobacteria; Hyphomicrobiales; Phyllobacteriaceae; Mesorhizobium; unclassified Mesorhizobium	Bacteria
A0A1I7L2C5|unreviewed|Thoeris	MARSVFYSFHYENDIFRVNQVRNRWVTYGNQIQSGIIDHAEFEKIKRTGKKAVENWIDSQLDGTSATIVLIGAETLYREYVQYEICKSLHKNNAIIGVYINNLSDIKGMVCSPCNRHTVIGYYSSGKPAYFDEVADAIYDYRIDNGYENLDKWVERAIIIKNARL	A0A1I7L2C5|unreviewed|Thoeris,165,3|106|DUF1863|PF08937.14,	Clade_7	Bacteria; Bacillati; Bacillota; Clostridia; Lachnospirales; Lachnospiraceae; Butyrivibrio; unclassified Butyrivibrio	Bacteria
A0A1J0GF95|unreviewed|TIR	MSNLDFRKKRAIENLLGMGSGYVLTLSKDEVKECIADVSDVDLNTTAYYELSSAKIVRKFCNEQDDYVVAELLQIFLDVYKEDSKEDDNCKKVQSIVNGLKNKNKLEKISYIALEKEENNLNDTSVILSKDNLYSPSKNVSKIFISHSSSDAPFGSAIVKLLRNLGLKKVQIVFTSEVKYGIPLDLNIFDYLKKQITDGVYILYLLSDNYYESIACLNEMGAAWVVQNQYTIVAVPGFQFSNPKLSKGAIDPKQIGFILDDQFRILEFRDNILAQFGLKVDEMDWIDYLKEYNTTISNLHINELI	A0A1J0GF95|unreviewed|TIR,305,60|131|DUF4603|PF15376.9,143|230|TIR_2|PF13676.9,	Not in supported Clade	Bacteria; Bacillati; Bacillota; Clostridia; Eubacteriales; Clostridiaceae; Clostridium	Bacteria
A0A1J5KL80|unreviewed|TIR	MINVFLSYSLNDQDEYILSLLANELQNKGCSISQSSDFNEKLSPLTINSINNSQLVIGLVTGKSMERQRVMNEWETALNSKIQTLLIVEDIVPIDSNFRHPIISFSRNNPELAINKLEDEINKMESKKDKGSNAAAWIIGGAAVLGLISLLSGDSKK	A0A1J5KL80|unreviewed|TIR,157,4|89|TIR_2|PF13676.9,	Not in supported Clade	Bacteria; Pseudomonadati; FCB group; Bacteroidota/Chlorobiota group; Bacteroidota; Flavobacteriia; Flavobacteriales; Flavobacteriaceae; Flavobacterium; unclassified Flavobacterium	Bacteria
A0A1K2D2I5|unreviewed|Cyclic	MLERLRKDRDELVEQLMVQPLVKQDRQRADYLAEHGELKDFKAGEALITFGESATDVFFLLTGSVAINIGKRVLVENFEAGNHVGEIAAVHVTTRTSTVIAREEVVAVQLSKEHFKGFLLQFPEATLAFARDLAKRIAVRNANVARPREKHRIFAISSAEALSVVDSGIQHFAHDSDLEYAPWSMPQIFQLSSYPMDDLEAELTNSDFAVVVANDDDIVKSRGTEKSMPRDNVLFELGLFVGRFGRKRTVLMAPSGKEVKLPSDLIGLSIIYYPQEMTETVEKQVWDRVKRHFRKLVK	A0A1K2D2I5|unreviewed|Cyclic,298,39|121|cNMP_binding|PF00027.32,152|273|TIR-like|PF10137.12,	Clade_6	Bacteria; Pseudomonadati; Pseudomonadota; Gammaproteobacteria; Pseudomonadales; Pseudomonadaceae; Pseudomonas; unclassified Pseudomonas	Bacteria
A0A1L0CLF1|unreviewed|Thoeris	MKRIFISHNHRNSDAIERIKSLNTNPNNNLNFKDKSLSGPILNEYDHVIRRPPSDTAANPVKKEIKRLLHESDKLLVLVGPDSHCSMWVDWEIKAFTSIYGSAKNILLMATQNDTRTTAPESARHLTVHAWDTKRLIEWAKR	A0A1L0CLF1|unreviewed|Thoeris,142,2|119|DUF1863|PF08937.14,	Clade_7	Bacteria; Pseudomonadati; Pseudomonadota; Gammaproteobacteria; Alteromonadales; Moritellaceae; Moritella	Bacteria
A0A1L8ST60|unreviewed|SEFIR	MDNKAVTIVYSWDNEDHVKWVKKLAMELEKHNIQVTYDQNSLELGDDVNQFMELAVDTASIILAICTEKYKMKIDNREGGSGYEGRMIAQIMRNHSAKIISITKDGYSDDKIPRALQGIYSLNLEEDLDKQGFANLLQVILGYKVVKSKEKLDPRKTIAEALDVDIDDVKTDEELALSDIKILNIISEDVTLPKMDGSRGSALYNIPFKMSEIPTDRWNQYFIHFWNNPSKYSSMHRSKIASIERDVIWLNGTTIEEVKNYHRDTLILAVNEANNAYNKEIVENEENRIRDIDKRNKLKKHINDEIRDITF	A0A1L8ST60|unreviewed|SEFIR,311,6|137|TIR_2|PF13676.9,224|284|Misat_Tub_SegII|PF10644.12,	Clade_SEFIR	Bacteria; Bacillati; Bacillota; Bacilli; Lactobacillales; Enterococcaceae; Enterococcus	Bacteria
A0A1L8WRE6|unreviewed|TIR	MSHNSVDKQYGNVLRELMVSIGILNSDIVYTSHEKNKIPIGENIYDYLGDRIEKSNIVLFLLSESYFKSVVCLNEMGASWVTKNEYYMFFIPGFDRNLKAFMDCCINQKKMGIVLNGDNSCKEGLREFVKELSLKMKVDVPVEVLYDEVEKSCELLRKLTPSNATYVASITDIIKYTDYIFCKIDILIPTGESFHAEESHWLQLYYRFIPIAQDITIGSRVKFKVKAITDFEVEKYGNYNFRNVYVYPDFINLI	A0A1L8WRE6|unreviewed|TIR,254,34|84|TIR_2|PF13676.9,	Not in supported Clade	Bacteria; Bacillati; Bacillota; Bacilli; Lactobacillales; Enterococcaceae; Enterococcus	Bacteria
A0A1M7FSK7|unreviewed|TIR	MKIFISHSSKNKDFGNLLVDLLRSLGIKENEIIFTSNTGYGIPISQNIFHWLKAQITDSPFVIYLLSEEYYKSVACLNEMGAAWIIENEHAAIFTPNFNLSSKEFQGGALDPREIGFYINDEERILSFIQLISKKFEISTNAVLINQHIRRFLEQIKNIDTSKITSSNVQVYDSKTKNREIETQKNKVSNSESNNLLIVNPKITNESLYSKFIELILNKKMKDDEILLLYYVIETGRSKLMTGWQEDNEIKNIVEWEKINDIKDLLSKNYSSVIKRFELRGFTEVSAITSSNNPKELKLKDEIFSQILDLSPEINNIISEVVKNNFYEHVEEDKSNVFWDL	A0A1M7FSK7|unreviewed|TIR,341,3|87|TIR_2|PF13676.9,116|188|Glyco_hydro_85|PF03644.16,	Not in supported Clade	Bacteria; Pseudomonadati; Bacteroidota; Flavobacteriia; Flavobacteriales; Weeksellaceae; Chryseobacterium group; Chryseobacterium	Bacteria
A0A1M7JTK3|unreviewed|TIR	MNSIVYISYVKTDEALAVEIASKLEAYHIPCFLGEESVVTKEKLANLDCMRILVFLFSKNSLNSNIIDNEITTAINSQVPIVPFQVDKTYIKENRSLDFMLQKSQWVLGYPDREKQMDNLIVSVCRFMGVDAIQENPTDPFEQLKRGIALEYGTNGLSCNRKEAMLWLEKSAENGNFLAMYELYKFFVNSEDGNDTHDYAKARGYLIMAADNGLAVAQYELGTCYEVYDELLVEHYVNLLPDISLPLGIRKDITKARYYYDKAARQGYKKAKDRLDYLNTLKSPTNTTDISDNGLASYDKALSLMPENPRDSFYHMADAAAAGLPIAQFRMGQILLRGIGTFPDHAMAAKWLKRADIPGLPDATMLLGEMYKTGDGVEKDMKKAKDCFKRAAIQYNTIA…	A0A1M7JTK3|unreviewed|TIR,413,5|107|TIR_2|PF13676.9,145|176|Sel1|PF08238.15,215|268|Sel1|PF08238.15,326|355|Sel1|PF08238.15,361|392|Sel1|PF08238.15,	Not in supported Clade	Bacteria; Pseudomonadati; Bacteroidota; Bacteroidia; Bacteroidales; Prevotellaceae; Xylanibacter	Bacteria
A0A1M7K2H6|unreviewed|TIR	MSGIFVNYRTEDASYASCLLDCVFTREFGVSEVFWDSRALEIGKDFRPELNLRLHTCDVFLVLIGPRWLDRDDERGIRLIDRPEDFVRMEIQQSLLRGVPVIPVLLDGGSLPHPDALPADIAALTDRQYTHLRVRSYRQDLDELVAKIRQILRGGPYDTAPGPRQARRDESHATTRYHRTAVANGDRASAAYYENAPDRADRE	A0A1M7K2H6|unreviewed|TIR,203,4|145|TIR_2|PF13676.9,	Not in supported Clade	Bacteria; Bacillati; Actinomycetota; Actinomycetes; Cryptosporangiales; Cryptosporangiaceae; Cryptosporangium	Bacteria
A0A1M7N6N6|unreviewed|SEFIR	MKNIEPEIAISYSQDTQSHIEQVISFANFLREKGYACFMDMLLKQNETSIDFNEMMLKLIPVAKKVIIILTPNYKKKAENFEGGVGKEYRIINDEILRMDNKYLLVTFLPLSTTSISTLLPHGLEGREIIDLNEDQKNGFELLFSKLSDTPIYLFSPVNSKKIKTASKLVKPFELNPLNTKKEIFACIKKILSENKQLLMQYGPNSLIALSNPISTSSETWISIKANTIIPNNNYIISLLEDNMNILSQYECDIFYKFKIHANAFERNQIERQDSEAVPCFPLDFEKMIYKEAE	A0A1M7N6N6|unreviewed|SEFIR,294,8|143|TIR_2|PF13676.9,163|202|GatB_Yqey|PF02637.21,	Clade_SEFIR	Bacteria; Bacillati; Bacillota; Clostridia; Lachnospirales; Lachnospiraceae; Anaerosporobacter	Bacteria
A0A1M7QKG0|unreviewed|TIR	MSLDEALFRITEIKKKRTDKLDLSGLGLTHFSFSKELLEVSDYLTELNISNNRFGYEGALEIGKYLKNLSVLNISFNNIGFGGTAEISRNLKNLLYLNISDNNIGYKGSEEISKFLKKLSYLDISANNIGDDGVTEISRYLKNLSYLKISSNNVGYSGASEIGNTLKNLSYLDISDNSVGVDGTAEISKSLENLIYLNINSNNIGSAGVYEINRHLKNLSYLNIGANNIGDDGAAKIAEIVKNLSYLNISSNDIGDDGAVKISTMFNNLFSLNIASNNIADMGVSGISKSRNNLFYLDISNNNIEDHGAGEIGEYLKSLSYLDISFNKIGDDGAAKISNSLKTLSYLNISSNNIGDNGINTIYIAYKDITHTSILLSNNKTSPVLTSATTSWDGLRQYF…	A0A1M7QKG0|unreviewed|TIR,1110,43|62|LRR_6|PF13516.9,68|129|LRR_8|PF13855.9,142|178|LRR_4|PF12799.10,193|230|LRR_4|PF12799.10,243|263|LRR_6|PF13516.9,268|329|LRR_8|PF13855.9,342|359|LRR_6|PF13516.9,416|503|Roc|PF08477.16,654|814|COR|PF16095.8,951|1046|TIR_2|PF13676.9,	Not in supported Clade	Bacteria; Pseudomonadati; FCB group; Bacteroidota/Chlorobiota group; Bacteroidota; Sphingobacteriia; Sphingobacteriales; Sphingobacteriaceae; Mucilaginibacter; unclassified Mucilaginibacter	Bacteria
A0A1N6SVT5|unreviewed|TIR	MEIRYGCFLSYAHGQYAFMNKFKNDLIEALACYLEPHLDREEVLFIDSEQLGGGDDIDLRVARAMCQSVCMIVLYTPKYEAHGYTRREFAAMQLIEQERRGWYDLPSHLIIPIIMTRHPDGLPPQITESGLYVDFSGYTLASGDLKSNPQYLPDIERIVQRIATHYHLLKRSTPPGHDCSRFVLPDIPPEWRAVPPPHFPR	A0A1N6SVT5|unreviewed|TIR,201,8|136|TIR_2|PF13676.9,	Not in supported Clade	Bacteria; Pseudomonadati; Pseudomonadota; Betaproteobacteria; Burkholderiales; Oxalobacteraceae; Janthinobacterium; unclassified Janthinobacterium	Bacteria
A0A1N7KGX3|unreviewed|TIR	MPTEDNKPSYDVFISYAGPDEDAAKSLCEELEKQGLQCWIAPRNVRAGNKYLEEILEGVIRSKCLLLLLSENTKFAEYVENEVERAKSYRRRIYTVRLEEVAVPKNLELILGSTQWVDSWAADYPERLQQIVANVKQTDQPGFSPTPPGLGLKLFRILRKNTLGIATVGILLFFVVKFFYSSGLSNMPSALDGISDVSVEDFQVKINHYELGDSYRINFTPIGVGLASSLSLITKQYYYNLKFDNGTSVREINGLVGAQIEIPEFDEVPLNVTLILEDLDGEKSAPLHYAIPQLPYLIEEAKHKRIKKLITLFNKSGTTYCSPITPFYAGVKACYFGSFGQGKKYQELLSYINYFSYGEQKNALINRINLQTLDTQGVAGYKLNDSNGTFEFFIPMTDK…	A0A1N7KGX3|unreviewed|TIR,685,12|131|TIR_2|PF13676.9,	Not in supported Clade	Bacteria; Pseudomonadati; Pseudomonadota; Gammaproteobacteria; Oceanospirillales; Oceanospirillaceae; Neptunomonas	Bacteria
A0A1P8N0L9|unreviewed|TIR	MPIDFAALSPSEFEALSADLIGRKLGIRFEQFGEGADGGIDGRHAPEAGKLTILQAKRYEKSAIAALRREMSTERAKIDRLEPDRYILSTSVAMTPQRKQDLVEICGPAIRSSGDIFGREDLEALLRAHPDIEEAHPKLWAPESGRTLKRMLNETLDEREGRVKPPSVLEALLPKPKIGGQVEEEPQRDTLFLVGARPDHDQFILWLGPKLEAHGYRVFSEILTLEPGDRWHKEIGVALEHRAAKVLAVAGAATRANEDAMDLIDRAKTLATSLGDTRLIIPLRIEKGAKIDGLRDSTPADFARGWAEGLSKLLETLRRQGVTRRREHIAVATQWDSFRKRGAVPLVREPESLASNWIQILEMPDELHFYEATGAVQTDVLKRRVRGLSFPAVAHERGV…	A0A1P8N0L9|unreviewed|TIR,647,7|66|Mrr_cat|PF04471.15,196|314|TIR_2|PF13676.9,	Not in supported Clade	Bacteria; Pseudomonadati; Pseudomonadota; Alphaproteobacteria; Rhodobacterales; Roseobacteraceae; Tateyamaria	Bacteria
A0A1Q3U9Q4|unreviewed|SEFIR	MSTIKRVFISYAWESDEFKQSIWELAGWLTAASENTIEVISDHLYSVRPPTEGWHRWMANEVNKADVVLSVCSPKYVASFEGNNADERGGFGVTHEGLIITARFYETKGNNEKYFPILPDNGNFADIPVILRAYNNNLKFPSGNQGILNLIIGENPSHPNTNNGDTVKTSIEIDEEAQQTIQLEKVIVDEITKTINTINTDMSFDVQILIRSFLALSDAEKISIIKTIFEDFEIVPGDPDERDRLFLSSFKDPQALSKLWLAVNDVNPFENQLNPFQ	A0A1Q3U9Q4|unreviewed|SEFIR,277,7|121|TIR_2|PF13676.9,149|250|IFTAP|PF17722.4,	Clade_SEFIR	Bacteria; Pseudomonadati; FCB group; Bacteroidota/Chlorobiota group; Bacteroidota; Sphingobacteriia; Sphingobacteriales; Sphingobacteriaceae; Mucilaginibacter; unclassified Mucilaginibacter	Bacteria
A0A1Q4F4I8|unreviewed|CD-NTase-associated	MNDRPKVFIASSGKALPYASAVKRHISDICSAYVWKDVPNYPFKTLTDWILHLPERYDFGIFIFSNDDTLMLNDQKVAVARDNVLFELGLFAGKLGFERCTVLRPEVENFHLPSDLNGIFEGKFEDPEDEDDINSVLRVPCEDIKLEIKKIWKLALDQQKKHTMPERIAAICYRKNKDTGLFEFLLVKSSDEKQSRRGFPKKPLAKDDMRHPIDVAIEVAAEEGGVVVQKVEKAPDFQPFPYKKESEKNTVVKYTPFLLEFVKKLDAVAASKKRAPKFYSLGEVFAELRSNRNDPQSVKSLERVICQCYEFLLRE	A0A1Q4F4I8|unreviewed|CD-NTase-associated,315,6|124|TIR-like|PF10137.12,	Not in supported Clade	Bacteria; Pseudomonadati; FCB group; Bacteroidota/Chlorobiota group; Bacteroidota; Sphingobacteriia; Sphingobacteriales; unclassified Sphingobacteriales	Bacteria
A0A1Q6RIV9|unreviewed|TIR	MSDFEYFKPYEGDKPYIFISYAHADDDAVLPIVSDMHRRGYNIWYDEGIEVGSEWQECIASHLADAHLVVAFISNAYMRSDNCRREMHYAQSKKIKTINIFIEETALTPGMELQIGNIFALTKYTYPSDEYFYDKLYSAPLLNSENFADASPRPTTETAKAAPVPPKKEKKEKKKPGKVRKIARWSIAVAVFGVLLAALIVGYFTGYLEKLLTPTTQIETLAADTVCDFKNAVFENAAREYTGKESGDITVGELKGITELYICGNEYSMHEPTAGVGSVSQSDKSAAYTDWQGNEKTVSRGSVNDLSDLRYFTGLKTLWLQYQSLSSLETMPACSITSLNIDGSRVAALDGVGNLPELRKISANYNPLGSLGDLNKCQELTHASFIGASCTDFSVFKPL…	A0A1Q6RIV9|unreviewed|TIR,517,17|109|TIR_2|PF13676.9,335|375|LRR_4|PF12799.10,381|435|LRR_5|PF13306.9,	Not in supported Clade	Bacteria; Bacillati; Bacillota; unclassified Bacillota	Bacteria
A0A1Q7RJC3|unreviewed|TIR	MLIMIASGKAMKQIPFEVYYSYAPSERDEKLRLELERHLMSFVHNGLIAGWHRGEILAGKVTASESLAHLQRAQLILLLVSPDFLSSHETYHFEMKLALERHARGEAYVIPILLRPVFYKNTPFAHLQMLPDNHLPITSWKHQDEAFENVANGLDRVLQRLSQEQTAAVAPHPLSAAQGAHFPDDWSSPSVSSSSIPRCDVLLVTAAQVETQAVLACCERETGLRFQRRFLGEGTYHDLHIIGGVRIFLVQTEQGTGGPGGAMLTVQEGIQLLSPSAVLLVGIAFGMRPDEQHMGDILVSRQLLGYELQRIGQNQAGGWVVHSRGDRPQAATRLLSLVRSSQLDWQGPEVHIGLLLSGEKLVDNYDFREQLRQLEPEAIGGEMEGAGLYAAAQRKRVDW…	A0A1Q7RJC3|unreviewed|TIR,445,20|129|TIR_2|PF13676.9,202|436|PNP_UDP_1|PF01048.23,	Not in supported Clade	Bacteria; Bacillati; Chloroflexota; unclassified Chloroflexota	Bacteria
A0A1Q7YXK7|unreviewed|TIR	MEFFISYRYEDRHLAGRVARLLEASGQKCFLAHDSMKISLDFEDEIRRQIDQCTALVAVVTPNFVESIYANQEVGIAMGKAKPIIQLWFPAVDKSKLGFLRSLNAIQTTEEGLNTVISKVLDAAGQQINDSFVRPLEFVEAEKIVDMRLEARKDPYYRALVRPQGLYHMFPISRENVDWLSSNLPELFRGLRTRPSPNGLSFSYDELYGEVSSSGELCYGESVAKIDGISIGRPIVILAQLIEYAKRFYEKFGWNEQQQGTVAVVELKLGHVHGQELQREGRLPSLSWKGRCEKPDIMIHKPIPPKDLSNPMPTLGSIVVDLLLDFGISVSDKEARAYVDSVLGMSAVQAMPN	A0A1Q7YXK7|unreviewed|TIR,353,3|110|TIR_2|PF13676.9,	Not in supported Clade	Archaea; Thermoproteati; Thermoproteota; unclassified Thermoproteota	Archaea
A0A1Q8BF22|unreviewed|CD-NTase-associated	MTQELVEKNVSTGETKRGRKAGAIYFPRYTLKDVLSIAEVIWTQNVGNPFDILDVAKSVGQSPTSSGFITRLAASFRYGLTEGSPTTKKITLTALGSSIAGPTADTDVNAQLRKALLFSPIFQKVYSWMDRKPIPREDVFRNTLMKPSELGGFGVPKEDVEDFVKVFMQNIADYRLADDVQNIRYLRLDKLSPPESAVGETEPRTDEPFEPTLEGTQAISKVGVGQTHSTPPPVTPRVFISHSKNTKILGQLKQMLKFGGFDAEVAQERETTAIPIPEKIFNGMRKCDCAVINVSADEQEKRDGDTYGINQNVLIEIGGAFLLYDRKVILLVDKRIKLPSNLQGLSILYYDGDELSWDTGMRLQDALTGFRSKL	A0A1Q8BF22|unreviewed|CD-NTase-associated,374,237|350|TIR-like|PF10137.12,	Not in supported Clade	Archaea; Thermoproteati; Thermoproteota; unclassified Thermoproteota	Archaea
A0A1Q9LQM5|unreviewed|SEFIR	MAEPVLDAAPRVFMSYSHDSEHHRDAVGRFADCLEEELGLEVLLDQYEDAIRIDWGLFAHQMRSADRIIAVASRDYRRRIDGEAAAGEGRGAQFEGGILRDIMTEDAVAGTRKILPVVLPGWTVDDIPRILNPHSMTHFLVQDVSAAGLGDIVRAITGVARHQRKKRGQWLGKVGPDGVLRDAAAGPARVCEQERWLRSSPQVRAGGARLGGVEHADSVVLSPGVPAQGFVEVELPAGRHRFTAVAGVLDDAVERFQTGRFRVLVDGKPRWEATAGIGQPQRVDVVVQGQVLRLEMERPPALPGSFAGRPPELAWGDPVVR	A0A1Q9LQM5|unreviewed|SEFIR,321,11|133|SEFIR|PF08357.14,224|296|NPCBM|PF08305.14,	Clade_SEFIR	Bacteria; Bacillati; Actinomycetota; Actinomycetes; Pseudonocardiales; Pseudonocardiaceae; Actinokineospora	Bacteria
A0A1Q9LQP9|unreviewed|TIR	MYQYDAFISYQRGSRAGEWVKTHFEPRLRALLDENSLHEVRVFTVDSGRSGGRWPDDLRHALLHAKVLIPVCTPKYFTNEWCKAEWASMEGREQLLGLGVNDPRGLIHPVVFGDGDLYPDWASRRHMTSFKDYAHPEPQFANSQGYFDFVKLMLTFVEDLVIALDDVPPWEDGWPIHTPDVEPLGPSPLPRL	A0A1Q9LQP9|unreviewed|TIR,192,7|131|TIR_2|PF13676.9,	Not in supported Clade	Bacteria; Bacillati; Actinomycetota; Actinomycetes; Pseudonocardiales; Pseudonocardiaceae; Actinokineospora	Bacteria
A0A1Q9N007|unreviewed|TIR	MNDETQIIGEIEKICGTKFRILNMPMHAKPENYYTFDNERSILTLGFDFAILNLDDHKLKLVGEQIRKLKKIQKFVAKFPKDAGFPRWFGDLKNIKTLIIKHSGLTVLPEVLKDFKNLERINLEDNELEVLPEWFKKFSNLSHLNVADNNIARVPNWLLSLPLLKALDFDSKRPVLALDDENITVIKQLLVKKVEITSWEVDLFVKYNVPRTQVEAVMDIKRVNPRNSVKVDGMNTPDEPYVYAFDRYIHVRVCDGTIRQLGLIVCSLAELPESIARIYNLNYLSLRDNKLKSLPNTIGNLKELKEIDLSNNLFSKLPDSFVNLTGIRKLNLDNNQFTEIPVELWNLKELTALNLTNNPLTNEEAIIAQKVPDLIREHLRKKATIKVFISHAVLDFTPY…	A0A1Q9N007|unreviewed|TIR,586,86|128|LRR_8|PF13855.9,132|168|LRR_8|PF13855.9,304|360|LRR_8|PF13855.9,387|477|TIR_2|PF13676.9,544|578|CCDC90-like|PF07798.14,	Not in supported Clade	Archaea; Promethearchaeati; Promethearchaeota; unclassified Promethearchaeota	Archaea
A0A1Q9NKB9|unreviewed|TIR	MSHTHQDKEIAERIKGLIETSGAKANLLTYEVDPSQTIIEKVKNGIKKCDLGIILWTKNSEKKEWIIQEAGALAITEKPIIVLMESSINPPGAMLEGIHYVRFGDIEGMKSLVEWLKQRVQNEELWKIILILGGGLFLIWYLFSK	A0A1Q9NKB9|unreviewed|TIR,145,2|105|TIR_2|PF13676.9,	Clade_6	Archaea; Promethearchaeati; Candidatus Heimdallarchaeota; unclassified Candidatus Heimdallarchaeota	Archaea
A0A1R0KEM2|unreviewed|TIR	MSDYKYDLFISYSRHGSASKWLLNHFYPKLEEYLIDEIYPGPKIFIDKGMSRGVVWSPELKSALRHSKIMIAVLSAPYFGSNWCMAEWDSMAAREAFLGLASEDRPQGLIYPVRYSDSTHFENEGRLRSWWDFKGLDGADRAFHGSKDWHAFQQKVRDCARDLAELLRQVPPWQPDWPIIEEPNPVLTPPPPIPRFDP	A0A1R0KEM2|unreviewed|TIR,198,5|89|TIR|PF01582.23,	Not in supported Clade	Bacteria; Bacillati; Actinomycetota; Actinomycetes; Pseudonocardiales; Pseudonocardiaceae; Amycolatopsis	Bacteria
A0A1S1QGY2|unreviewed|TIR	MTIGPGDGTHVVSGAGGGHWAWAAVEVEPVRPVRASASEAATAEQVWLAGLWNVADPVRFEVRYITFPGSEWLTCVLLAQAYDIDRRAAVRRVLALRDRLAAAPDHVRVTPVLDSAAVVQLLAPLHPRSEGMVEIRKAVAWSWSRRAERRVCVAVSPYTGGGDWQATWEQLLARPDGTLLGICVEPYRLGPGEQAALAGLAGQYAALSRDATPAASPVRFPADPFAAAARPLYDAAVRRYVDRVFRIRISLAAAAPIDPDLGERVAATITPMATGTGFAGGAAVARPMDGELHTAWANITTMSLDWLDRTYDLGVPSGALGPGERFLTEIADLTETAAVFRLPYEVADRRPLFDGPRRRQAAASGVGAPFAVVIAHDESDARAADLVDGHLRLAGFDPW…	A0A1S1QGY2|unreviewed|TIR,507,372|485|TIR_2|PF13676.9,	Not in supported Clade	Bacteria; Bacillati; Actinomycetota; Actinomycetes; Frankiales; Frankiaceae; Parafrankia	Bacteria
A0A1S1R417|unreviewed|TIR	MPRTGPRRTANPRGFAASRKRRHLHRLTPAGMPEAWDAGPLYFFFSYARVDSRDDPLLEQFFRDLRAEVRRHAGHPDADSVGFLDLSSIQPGEAWSAELGAALCRCRTFVAMCSPSFFASEYCGREWGMFDGRLRAAAAAGRECPPALLPVIWTPLRDPPELLARLQYDHSGLGETYARFGLRYLLQLKRNHDEYQEFLLTLAVRIVQLAEDSPLAPQPEIPALHQVPNAFRVLTGPASMPDEGDPPTVEEPGAVAPTPSMTDQVKVELEVGNRSGEPRAPTGSPPTLPGKLQQAPGPVAGGPGRITFVLASTSAEEIGTLRSQLDCYGSTFDEWMPYKPKNHGPACVIAQMVAARQGLISKIVPLDGGVSDLLEKSRVHNEIVILVVDMWAAKLENFH…	A0A1S1R417|unreviewed|TIR,500,43|168|TIR_2|PF13676.9,	Not in supported Clade	Bacteria; Bacillati; Actinomycetota; Actinomycetes; Frankiales; Frankiaceae; Parafrankia	Bacteria
A0A1S1RB14|unreviewed|Protein	MIVDRERVQKALPGYHVAGRLGAGSFGLVLAGEHRRMGRPVAIKVMDAEGSEDVANGFAAEARVLAGLDHPHVLRAHDYVEAEGLCLVVMELLDGGTLTSRQADMGPEQACAVGLAVAAALEHAHGHGVLHRDIKPDNILFALDGTPKVSDFGLSKVFEGSAATASGMAGTPLYMAPEQFQHGRLGPSTDLYALGVVLYRLLAGRPPFDAKQPVQALWYQHLAEAPPPMVGVEPTLAAVVLRALAKDPSDRHQDAAAFALDLAQAATQAFGPGWAVRAGLPLHLSDAVRRAAVDPVPRPVTVGGTTTAVSSDEPATLPGWDFFISYARADHPWAEWIAGQLTAAGYRVLLQAWADLPVSYWTAGMLEGIRCATRSLVIVSPVSLEPAFGRTEWNSVRDA…	A0A1S1RB14|unreviewed|Protein,755,15|252|Pkinase|PF00069.28,322|440|TIR_2|PF13676.9,	Not in supported Clade	Bacteria; Bacillati; Actinomycetota; Actinomycetes; Frankiales; Frankiaceae; Parafrankia	Bacteria
A0A1S7BD42|unreviewed|TIR	MIFLSHTKSDKPLVRDVGAQLTLIGEEVFFDEWSIDVGASIPGAIDIALREYETFVLFWSKEAAASAWTKAEYRSAVSTFLDEAKSSRRLVVVRLDDEPVPALIRHHKWIDGRGNPGAGHIVDQVMGYSGSARLVAMQEYIESLDLGFRYFEGYGVAVACKECGAGAVDLEGFHETDYERDDEYAGVRCKKCGWNDGGEI	A0A1S7BD42|unreviewed|TIR,200,2|114|TIR_2|PF13676.9,185|193|DNA_RNApol_7kD|PF03604.16,	Not in supported Clade	Bacteria; Bacillati; Actinomycetota; Actinomycetes; Micrococcales; Microbacteriaceae; Plantibacter	Bacteria
A0A1S7NDF9|unreviewed|TIR	MADIYLIYAREDRARVKKLFEFLSMTWSVWWDQMIQQRFAAEIEDEITRAGCVLVFWSKFSRLKDTVTDEVRLAQKANRPIVCVTLDGSEAAYGFGGYSSSDLSAWDERPDHSDIRILANRINAIVPVRIKPQRPVTLQRRLPLPTLFLSTSSFETRLKPSEAVKALNLARYPALLVSAWDLVDRRKPTALKSALTEYRENGGFVLVDSGNYESSRLTNKRWKPVDLVEALSDTSHDRIFCFDDMNPVRNPGTAAASILSAVERDQKASNAGVLPIIHAAKLKSGGHDIDMLIETIFTVASELQPELIGIAERELGAGLFQRCRTMMAIRAKLSELPFYQPIHLLGTGNPWSIAVLAAAGADTFDGLEWCRVVADIENDRLYHFQHYDFFTYQTGVADS…	A0A1S7NDF9|unreviewed|TIR,466,4|106|TIR_2|PF13676.9,330|365|TGT|PF01702.21,418|450|TGT|PF01702.21,	Not in supported Clade	Bacteria; Pseudomonadati; Pseudomonadota; Alphaproteobacteria; Hyphomicrobiales; Rhizobiaceae; Rhizobium/Agrobacterium group; Agrobacterium; Agrobacterium tumefaciens complex; Agrobacterium tumefaciens	Bacteria
A0A1T4W3Y9|unreviewed|TIR	MSTLIYDFFISAVEADQAWVQQHLLPILTAANKRYLTEAEFQPGQPRLLELERAITHSEKTLLILSAAYLQTDSNVIIDLFAMHYGLETRTWPVIPLLLAKLELPPRLRLVIPLDFSQAAAYPDNYRRLLNSTELPSLPKPLPAQGLNPVQKLQLERQQRLTHKLARLQNQYDLETREEEKMRLEYLIKDTQASLDALS	A0A1T4W3Y9|unreviewed|TIR,199,8|130|TIR_2|PF13676.9,	Clade_1	Bacteria; Pseudomonadati; Pseudomonadota; Gammaproteobacteria; Thiotrichales; Thiotrichaceae; Thiothrix	Bacteria
A0A1T4XYU4|unreviewed|Leucine-rich	MASHPEGLSIARQRIAEEKEKRTGFLDLGMLGLKEWPEELWELGHLTGLNLGSGWPDNNGQWIYLGDELEENQLPDKGINWLHIPNLKRLFYCRDYLRGYAWQDISHLQVLTKLEELDFCGCNVRSLEPLSKLKLLKKLRCGSNPWADATPLEQLQSLEALDCCATNLTSLEPISKLVNLKELNISSIDLLDIRPIAQNNNLESIDFYETSITTGLEPLECLLNLRHINCGGSGITDLGPIRNLSRLVKLVCSKNPINSLEPISDLINLLELECYSINVTNLDALNGLEYLERLDCSYTKISDLAALVGLDSLSHLDCSYTKICDLSVMSALHSLQNLNCSNTKVSKLEPLCGLSYLHSLNCSNTQISNLDALSSLKSLRLLNCEKTGVDDLLPLVGLE…	A0A1T4XYU4|unreviewed|Leucine-rich,1235,112|152|LRR_4|PF12799.10,156|193|LRR_4|PF12799.10,201|242|LRR_4|PF12799.10,246|286|LRR_4|PF12799.10,291|327|LRR_4|PF12799.10,334|374|LRR_4|PF12799.10,377|416|LRR_4|PF12799.10,494|532|Roc|PF08477.16,577|662|Roc|PF08477.16,745|937|COR|PF16095.8,1053|1130|TIR_2|PF13676.9,	Not in supported Clade	Bacteria; Pseudomonadati; Verrucomicrobiota; Verrucomicrobiia; Verrucomicrobiales; Verrucomicrobiaceae; Prosthecobacter	Bacteria
A0A1U7DCW5|unreviewed|TIR	MPADFSALSPSEFEALSADLIGRALGIRFEQFGEGADGGIDGRHAPEAQSLTILQAKRYERSAISALKREMSKERAKIDQLAPDRYILSTSVAMTPQRKQDLVEICGPAIRSPGNIFGREDLEALLRAHPDIEEAHPKLWIPASGRTLKRMLHETLDEREGHLKPPSVLRALLPKPGIGGKVESEAETQRDTLFLVGARPDHDHFILWLGPKLEAHGYRVFSEILTLEPGDRWHKEIGVALEHRAAKVLAVAGAATRANDDAMDLIDRAKTLAASFGDTRLIIPLRIEEGAKIDGLRDATPADFARGWAEGLSKLLETLRRQGVTRRREHIAVAAQWDSFRKRGAVPLVREPESLVSNWIQILEMPDELHFYEAAGAVQTDVLKRRVRGLSFPAVAHER…	A0A1U7DCW5|unreviewed|TIR,649,7|67|Mrr_cat|PF04471.15,198|316|TIR_2|PF13676.9,	Not in supported Clade	Bacteria; Pseudomonadati; Pseudomonadota; Alphaproteobacteria; Rhodobacterales; Roseobacteraceae; Salipiger	Bacteria
A0A1U9JL28|unreviewed|SEFIR	MSQVFISYRHSDIHSPRVAELAQTLRAAGVNVVIDSDQLPAGPNEGWPKWSQQQVEKADKVLIACTQGWRECYEAGGSSATGLGSAAEAHIVRQILYKTGFNNPKFRIVLLAPDDMPSIPLGLEPFHWFDWHTKHGQAQLLDWLKPKTTPQASVIPWPTLHTPFDRRMANCNDEFQAFEAMLQGHSTLRALLIQGPSGHGKTELANECQRMAIDLGLEYSRIECRGGATLEAVLHEVAVPGFTPCAEDLPGTQRKHWIEACKNLDHPHLLLVDTVEQASEEVKEWLERDVLTHLHACPGLRVVLCGQSIPRRQYNVWRNYAQTFDLQPILDSKVWQAFCIKNSRSTSLPGNAAQFIEALIFTYRGDPNKISPILNLYTERLGATGSTI	A0A1U9JL28|unreviewed|SEFIR,388,4|135|TIR_2|PF13676.9,189|308|AAA_22|PF13401.9,	Clade_SEFIR	Bacteria; Pseudomonadati; Pseudomonadota; Betaproteobacteria; Neisseriales; Aquaspirillaceae; Aquaspirillum; unclassified Aquaspirillum	Bacteria
A0A1V1NYU0|unreviewed|TIR	MTASKNAIFISYAHVDDKGFGDNDKGWVTTLVDALQTKLAEYLGREEYFDLWQDKNKLHGNDLIQDTIMNTLDHTDILLIILSPAYINSEWCRLELNRFVEKMQSHKEITRVFVVEKNKTTPPDCLNGLLNYRFWEQKDAAKAPTVYGELKQHDKFYEMVNDIAYEMSQKLDLIKQMSPVQPQVLDNRPQIYLARPAEDSFAPYDDVKRFLDSEGYRVVPETHIGLMDPSQYQKDVKKLMASCKAYVQLVGCSPGKQDPELPGICVLQHKCACEFDMPRLVWRSDIDINQIADPQHKEMVAHESEFINLEQFKQNILHKLKPKEEPVFNESFVLLNAHEQDLKLSDDIGNFLHHHNIQYMTPLSSASDKRYYQNLLFKLKSCDAVIVVYGHSDITWTEE…	A0A1V1NYU0|unreviewed|TIR,465,8|136|TIR_2|PF13676.9,338|411|TIR-like|PF10137.12,	Not in supported Clade	Bacteria; Pseudomonadati; Thermodesulfobacteriota; Desulfobacteria; Desulfobacterales; Desulfobacteraceae; Candidatus Magnetoglobus	Bacteria
A0A1V1PAD3|unreviewed|TIR	MQPIQTTESTDQTAKDIIYISYSPKDRSYLEIFIDYLMILKIKHIDYRFDHSNRTIDDWSDDVQQMISSAQMTICLLTNQYLSSALIQEKEFPAIQVRQKQGMVLFPVLIKDCLWHIIPWFDNTQIYPKSGVPLQEMDDLSREKTISQIMQDIPVWIKTNNHVQMNPSVESSIYKTNGINYANGIYYKEKIGNPDLFSGRKK	A0A1V1PAD3|unreviewed|TIR,202,18|113|TIR_2|PF13676.9,	Not in supported Clade	Bacteria; Pseudomonadati; Thermodesulfobacteriota; Desulfobacteria; Desulfobacterales; Desulfobacteraceae; Candidatus Magnetoglobus	Bacteria
A0A1V2ITM3|unreviewed|SEFIR	MTDRPPRVFLSYAHESPEYENVVRDLWIFLRAREIDAKLDLSANERRQDWPLWMLAEVRESDHVLVMASPEYRRRSEGEAAADDGRAVLSGTSLGERVTALPPGLGTVWASLPGSPAEADARLSQAGHRLREALLDADAARRLTELIDTSPFGTAVDVVVEADGPALALPYELLRLADGRLLATMPGVRFTRRAAGLRRAATGPLKILVAVAAPEETRTNNPPLDVEAEMQAIIDAVRGVAGSRGPGPRRSRSSRSLD	A0A1V2ITM3|unreviewed|SEFIR,258,7|86|SEFIR|PF08357.14,	Clade_SEFIR	Bacteria; Bacillati; Actinomycetota; Actinomycetes; Frankiales; Frankiaceae; Protofrankia	Bacteria
A0A1V2KZ13|unreviewed|TIR	MKDCFLLSSAFDADTPWIRHFHSDLERALRVREGASMTGVLNARPRPGAPDVPVRGIDAAAXLPVMVALCRDDFFEDDWCGREWAVFTERLRLRPTNPAQATRGADTPHLLPLVWRRGQSAHWSAVHGLPGNPAERVAARLGRSYAAHDLHTLIRTQQWGKGGYFEVVELIADLVAAARRTPPPVLSTAAAEALPPAFGVPAEGPRPAASLRTTSPWFPPPNPSAVSSPTASSPAGDPADQGPSDTGAGHRAGPAHVAVSYVGPNQPWADWIRDLLRARGHQVDLIRWNPLRGDRLSETLRAVEQSGADRLICLLSREYCVARADLSAAVTELEQWELLAGEGALRGRILRVVLDPEPLPEPLRSMSTIDLRGASAAALERLLAQVQVQGQVRGRGRAG…	A0A1V2KZ13|unreviewed|TIR,1043,55|89|TIR_2|PF13676.9,257|383|TIR_2|PF13676.9,737|818|EAD2|PF19956.2,857|985|TIR_2|PF13676.9,	Not in supported Clade	Bacteria; Bacillati; Actinomycetota; Actinomycetes; Frankiales; Frankiaceae; Frankia; unclassified Frankia	Bacteria
A0A1V2P3K6|unreviewed|SEFIR	MVDPRTGTCGEVRIGTVRLCDWQVRPVRPTGQPRDGYLIRADYDVDIHTRSRTPAWLEIGFALGDASIVDLLPKTVLAPQPATSTVLNDALCFVPCDGPGGPDDARMPAMTPLVDVFGLGGSEIRWRHTGEVRPGAHTAWMMALVPAGQDKLTVTITARYDIPGVAALRLQPVARPQRLDLDLTACRGTPDVKPVVHLVQRTELLVSRSPRVLVTYADDNPGHTQAVLRFGEFLGECGMDTHIDRWDHDDRQDRTMWALDNITKADFVLVVASPECKAAGDGHGDHDVRQELAILRDRLTDDRVTWLRRILPVVLPNGSADDFPLFLNSKYTGHYPVDSCTPRGADALLRALTKRDRYERPSVTSRMIAVEGTNHVKLT	A0A1V2P3K6|unreviewed|SEFIR,379,211|328|SEFIR|PF08357.14,	Clade_SEFIR	Bacteria; Bacillati; Actinomycetota; Actinomycetes; Pseudonocardiales; Pseudonocardiaceae; Actinosynnema; unclassified Actinosynnema	Bacteria
A0A1V3RJG7|unreviewed|CD-NTase-associated	MFIVHGHDNALKSEVTLFLRKIKLNPLILNDLPLHGETIIEKIEKYSNVDYAIVLMTPDDLGKSKTQKKYMKRARQNVILELGYFISKLGRDNVAIICEKDIEIPSDINGILYIVNSENSWQLKIAMELESRGFDIDFNLFKYSVK	A0A1V3RJG7|unreviewed|CD-NTase-associated,146,2|114|TIR-like|PF10137.12,	Not in supported Clade	Bacteria; Pseudomonadati; FCB group; Bacteroidota/Chlorobiota group; Bacteroidota; Cytophagia; Cytophagales; Cyclobacteriaceae; Algoriphagus; unclassified Algoriphagus	Bacteria
A0A1V4MUI6|unreviewed|TIR	MMPFALPGPIFVLHPFVDRIAKQMKRHFFVSHSRADSEIAQELVEFLESRGFKCWIAPRDIRPGADWALSILRAIEEAEALIVLKSGNSDSSGHVLREKIQAREMKKRIIECAIPGADPEPSADAPRAVSAGGDVHSSFLELQEKLGRSRKKGSVIGRAAGIVALLILPLALGALLLNASRRGEMPVWPDGIVFADIPPGSFSMGAPEDETGSTKAERPVHSVSISSGFQMMTTEVTRGMWRDVMGETQEELCERVLRNEPRSPRPVTGDEYPVCYVTWNEAREFARRMGELDPEHTYRLPTEAEWEYACRAGTRGPACGSSIDSIAWHQGNSGGQPHPVAMKSPNGWGLYDMLGNASEWCLDPWHDDYTGAPVDGSEWAVNGSQYRVWRGGGYINAPH…	A0A1V4MUI6|unreviewed|TIR,427,28|116|TIR_2|PF13676.9,196|424|FGE-sulfatase|PF03781.19,	Not in supported Clade	Bacteria; Pseudomonadati; FCB group; FCB group incertae sedis; Candidatus Aegiribacteria; unclassified Candidatus Aegiribacteria	Bacteria
A0A1V4PMY7|unreviewed|FtsK	MTQTGDLAEDNRPLRAFISYVHEDQEHRDLVLQFAQLLRACGIDAHLDQFVEHTTIDWPTWMHQEITDADVVLCIASPSYKPRTQGDVEPPIGRGARWEGAILRDWMYDGLRDAGRRILGVVLPGGAADDLPYFVFPISRTHYRVPTLDLAGVETLLRRLSDQPEAIPDPLRGTPVLPPRRTEVGLAREDFVLPEKVSLTKLLGLPREGWSSSLWDRPMPTLESPIGIDVTSHPVSINLAAEGPNVAVAGTTGSGKTEAVFTIMLGLAASNSPLHLSMLAISGKGAGFPYHVLDGLPHFRGIFSIDQPAWADVVGVVRHEMNERRALLVEHNCRDFDELWSEPLRRGAAETPPPYLLLVVEEWSYLQDDDAEVAQVILRAAHQGRALGIQVLAGAQNPE…	A0A1V4PMY7|unreviewed|FtsK,479,17|83|TIR_2|PF13676.9,212|424|FtsK_SpoIIIE|PF01580.21,	Clade_SEFIR	Bacteria; Bacillati; Actinomycetota; Actinomycetes; Mycobacteriales; Mycobacteriaceae; Mycobacterium; unclassified Mycobacterium	Bacteria
A0A1V4Z035|unreviewed|TIR	MTDNAVRCEKCESTNLMFSKKRQLYICEDCGHEFQPAHRRRIFLGYGHDEHAYFAQRLHEDLTRAGYDIWFDVKKLTGGMDWEKFIEEGMEWVSEYPGEGRHILLVTPYSVRRPDGFCLNEISRAIQRGIPLIPVMVVTAQVPAAIRGLRWLDMRDCLPPDRKPDLYRARLEALIRVIEGEPREGDLETPDRSMAATATDASTPASSGSVRVYIGCAPEHRQLAGRLKEDLVSQGIEVYDGSGIDRSSPEYELAVEDGLSWTAEAQANGRFLLIMSPAAVRRPGGTCLNELSQAIVKKLTVVPVMASLCEPPLSICRVQWLDMRDSLPPETRPTRYAFRLHQLAGMLRTGKMDVEGIQSHLMRVLDPIPFDADVQSHVSRFVGRRQAIGRICDWLDDPA…	A0A1V4Z035|unreviewed|TIR,742,7|35|YjdM_Zn_Ribbon|PF08274.15,42|156|TIR_2|PF13676.9,212|326|TIR_2|PF13676.9,380|516|AAA_16|PF13191.9,	Not in supported Clade	Archaea; Methanobacteriati; Methanobacteriota; Stenosarchaea group; Methanomicrobia; Methanocellales; Methanocellaceae; Methanocella; unclassified Methanocella	Archaea
A0A1V4ZV32|unreviewed|Thoeris	MGGGPRGNRERYAERRYFSVSQPRKTLDDYDNPTKPRVFISFHVDDEVQVNLLRHQAKTSDQLEFIDYSVKEPFDEKWKTQCTERIRQSTIVVVAIGEKTHEREAVDWEIRKAHELGKPVIGMRISGDENHKIPKAMVEHRDRIVPWKLEMIQSELDRARKES	A0A1V4ZV32|unreviewed|Thoeris,163,37|133|DUF1863|PF08937.14,	Clade_7	Archaea; Methanobacteriati; Methanobacteriota; Stenosarchaea group; Methanomicrobia; Methanomicrobiales; Methanoregulaceae; Methanoregula; unclassified Methanoregula	Archaea
A0A1V5ZN03|unreviewed|TIR	MESIRKTSEFDQRDWRMLLGDIAQGLVVPVIGGELLTVSIDGQKKPLYEYLAECLAERLQVEHLPKPSTISDVVHAYLQDGKNPIRTPYFEIWDILRDLNCEPPEPLCQLAAIPGFTMFITTTCDNLMRQAVDKVRFGGNPTALQLSFNRSAASDDLPPDFNGAPPVVYHVFGQAANLPTYVATDDDMLNFGRLWQDERHQPRAISSFLRDKFLMVLGCSFENWLSRFFLCALKGDMLFAEKNRCGILADTRSRHDEQLTLFLSRRMGPVYSAGGAEEFISELLERWKEYAPESMNWSSTSPSGGKAPEPYLGDEFVRGSIFISYASEDSTCALALEEQLRQVGLDVWLDKHKLGAGADYRRLIFHNIEHCSLFIPIISHHVETVAERRYFRMEWEHAA…	A0A1V5ZN03|unreviewed|TIR,466,118|235|SIR2_2|PF13289.9,321|440|TIR_2|PF13676.9,	Not in supported Clade	Bacteria; Pseudomonadati; FCB group; Candidatus Hydrogenedentota; unclassified Candidatus Hydrogenedentota	Bacteria
A0A1V8M376|unreviewed|TIR	MKCRKIHTKQYKNISAMKIFWSYAKLDDQKPYKLTTLREAFKIILDETIGFETKIVVDVHDLKWGDDWYEKLDHLVSDADLFLPIMSPSYFNSKMCMRELNWAISKKTIIPIYYRDCPKGMHCSFKENNAENKDLNKMSAKITTFQYKDFRYLRNKGVSSELVQDFLDKISIDIDRI	A0A1V8M376|unreviewed|TIR,177,54|118|TIR_2|PF13676.9,138|170|Mnd1|PF03962.18,	Not in supported Clade	Bacteria; Pseudomonadati; Pseudomonadota; Gammaproteobacteria; Methylococcales; Methylococcaceae; Methyloprofundus	Bacteria
A0A1V9FQM8|unreviewed|TIR	MSSIITFYSYKGGVGRTMALANIAYELSKRNSKVLIVDWDLEAPGIERYFSGFKIENTSEGLLQLLLSYKNDAKPDYRNFLWQIETGTSFPISLLHSGRDKDPASYSALLQNFDWGDFFTKENGGNHIENLRKQWQNDFDFVLIDSRTGLSDSSGICTIMMPDILIPMFTANYQSLFGIRDIVKYIQNARQKLEVDRMALTVLPIPSRFGTRVEFKESQEWLERISDILKDCYSDWLPKWIEPKYILEQIKIPQIDYFSFGEKLAVVEQGTNDPEGMGFIFSKIAKLLSSDFFDIESFVGVDYYKKKKKEFAESNPSDKKQDETEYLYDVYLSYSREVYQWVRELLIPALTEYLNDELGYNPQIYFDINEFNIGESISINIETAMLKSKTFVYIITDSG…	A0A1V9FQM8|unreviewed|TIR,652,3|193|AAA_31|PF13614.9,330|459|TIR_2|PF13676.9,	Clade_2	Bacteria; Pseudomonadati; Bacteroidota; Chitinophagia; Chitinophagales; Chitinophagaceae; Niastella	Bacteria
A0A1V9FSD0|unreviewed|SEFIR	MSKQKKTKRIKPHNNTTRASKIEVLELGESPVAGITLNNVLRTHTDPVWFANWSPDGNLLASSSEDALCIYNITTGESKKILNNPSATATYDVSWSPDSKQLAISLDTEILIMNAEGMETLKILHPRKKTGIHLLEFSPDGSMLAFSTSPSPTSRSSAPFHFSIIIWDTAQEKEKIILGPFKSVAGYFLWSNDGTNLYVLIDDEQRVVVFDTLNWKSEVVIDDRILSSYGFENIALSGKYLGFCIESSIHIWNIETKKLEITLEGHTALITSFDFSQDGNLLVSKSHDQTIKIWRCDNWQEVATLTESSLTDHIGIKISFNPKFPYLATRGKKETALRIWKIDLLTLLNQSPKENSIRYTTAKLILVGDSGVGKTGLGWRLAHNAYKEHESTHGQQFWV…	A0A1V9FSD0|unreviewed|SEFIR,1064,55|116|Coatomer_WDAD|PF04053.17,261|294|WD40|PF00400.35,363|524|Ras|PF00071.25,802|812|zf-HYPF|PF07503.15,897|1022|TIR_2|PF13676.9,	Clade_SEFIR	Bacteria; Pseudomonadati; Bacteroidota; Chitinophagia; Chitinophagales; Chitinophagaceae; Niastella	Bacteria
A0A1V9SLB3|unreviewed|TIR	MENTVFFCFSGQDRLKYAQSLNFHLKNFGVDVWYDYEQIFLGDIGDTVNIEDGLHNSRIFILFFSKRLFQSTGATLEIDEIKKKIDNNQNLVIIPVFCDNSIPQIPPKYSWLLKYIYGELTESTGTYDLAIDVLKRLLHEKLKPVEYKNLLELSNLNLGDFINNLIRIYMSIDKNNIHVRITILYIMISYLLEKNGVTDKVAYFTSNFIFNKIKLNLQISIQELICMESILILLINNIICNFSDDM	A0A1V9SLB3|unreviewed|TIR,246,5|104|TIR_2|PF13676.9,	Clade_2	Bacteria; Bacillati; Bacillota; Bacilli; Lactobacillales; Lactobacillaceae; Ligilactobacillus	Bacteria
A0A1W2AIW9|unreviewed|TIR	MVDAVPDIAVIKDRETLEAYLRSRPIDEARVLALRSAARVMPLLLLQSNLKTGKKPQLTLLVFRCLFFSWAERNFPAHEKKLRPAYAAAAAYAAAADDDAAAAADADAAAAYAAAAADAAAYAAYAAAAADAAAAAYAAAAAADADVAWAVVRADLRWMEETSVVVCLAAPLWLEGLQPRQFFDWDKAFAAELQAFGSDWRVVREFYEALRDGRPLFANLGDKLGSVTLALADEDEAFWERDPDAVTRDLAERLGGGETSQEPEAALNAPSEKVDLFISYSTRNEAEAREINGYFEDAGYSTIVQFKDFGIGSNFVTEMQKGLQAERMIAVLSPAYVASMQCQAEWNAAYNRDPSGEQRYLVPLLIEKTELPPLAKQIVYKSLVGLTGDARRSAVLEAI…	A0A1W2AIW9|unreviewed|TIR,678,277|383|TIR_2|PF13676.9,	Not in supported Clade	Bacteria; Pseudomonadati; Pseudomonadota; Alphaproteobacteria; Hyphomicrobiales; Rhizobiaceae; Rhizobium/Agrobacterium group; Rhizobium; unclassified Rhizobium	Bacteria
A0A1X6YGV6|unreviewed|Clp	MPSFSRTLEIAVHAALEFANARRHEFTTLEHLLLALIDEPDASRVMKACSVDLDRLQETLIDFIDEGLANLVVDYEGNESVPTAAFQRVIQRAAIHIQSSGRTEVTGANVIVAMFAERESKAAIFLHEQDMTRYDAVNFIAHGVAKDPAYNEFRQVEEIEGDWDEEPADEEERLTEAEWRARYMPIETQSSSERDGKIESETKTRKKVISSGPFVFLSYAHLDQEIVTNFLPFIHSKNIRTWWDQDISPGDEWRSEIADKLEKSNVILTFWTESSTVSTSVIEEASTAQSKKKLVHVRMDDSTIPYGFSETQYVDLRAWDGTESDPNFQRLIYAIQDKLGSQTIEFASSRISHSSPMEIVAREGKLSVKDAPSNVPPEVVNPIDLDVRLKGVQQTLNNM…	A0A1X6YGV6|unreviewed|Clp,611,15|64|Clp_N|PF02861.23,215|332|TIR_2|PF13676.9,	Not in supported Clade	Bacteria; Pseudomonadati; Pseudomonadota; Alphaproteobacteria; Rhodobacterales; Roseobacteraceae; Roseovarius	Bacteria
A0A1X7BQA3|unreviewed|TIR	MSRYRAFISYVHSDNSNAIDRLHRGMARLAIPAYRVRGRPIFRDRTALKAQPNLWNSIATALSDSDFLILCATPDAAQSDWVQREVEYFLNSGKTLEDIIIVLLEGELAWQPAERGERHAFKGNALPQILQDRLDSEPLYVDLRWMVGKRKLSRKENQDFLSSVAGIVARLEGVEKDEVFGADIRYRQTAFGVASLTSLGLILLSVSLYYFSSLARDNAELAKKNEVEAVKQAELARDNEAEAKKQRDNAIANEVEAQRQAKEALAAYLLNQAQFSWQKDRLYGAATTAKLAATSHFLSQTPEAASLINQSMYFVAPEREDLRKTIRLLEPGTPFALGQRPAIFYSTDGGRVGKLIVNNQVDAQKSEIHVALQLANMASGDWQEFDLTENLSQFVSFGS…	A0A1X7BQA3|unreviewed|TIR,1103,4|96|DUF1863|PF08937.14,	Clade_5	Bacteria; Pseudomonadati; Pseudomonadota; Alphaproteobacteria; Rhodobacterales; Roseobacteraceae; Roseovarius	Bacteria
A0A1Y3DCU6|unreviewed|TIR	MPIQTDKNLNKVFISYASEDYNSAKKIYDFLSCTNYEPWLDKEKLLPGQDWDLEIKENLSTADFIIFLISTTSLRKRGYIQKEYKLARSLMEYKLNNDIYIVPVTLEDKLTDINFKHIQHIFIDDVYFEKKILDSLNLQRRKYFQENHQINSINDTYINQENRYKFNIHDFKIDFLCEFPEFIDNHFFDANEINNVIQGKIVEEIFEYRNFVLEDPEYFESEVMKSLSFDLQIIGNISFISNNIISICISINSYFGGVHPNTYIKSINFQISPLRTLKFHNLFKDYRSWEETLILLKKYNTFEDLTKYFQYINEENIIFFITEDFLLIELANFVPRVILAEARIEIPIKEIDLQVK	A0A1Y3DCU6|unreviewed|TIR,356,12|129|TIR_2|PF13676.9,177|262|PdaC|PF13739.9,	Not in supported Clade	Bacteria; Pseudomonadati; Pseudomonadota; Gammaproteobacteria; Moraxellales; Moraxellaceae; Acinetobacter; unclassified Acinetobacter	Bacteria
A0A1Y3WK74|unreviewed|TIR	MRIFISHKLEDVATANLIAKELQEIKVECYLDLLDNSITENGKALTDHIRANLNDCTDIIVVMSNITRFSQWVPFEVGMAAQKDMPTATFLKEDVSLPDFLQYWPRLKRYTDIKKYVLARNDVDREYRFIYESVSQQRKTEHFYDVLKQRL	A0A1Y3WK74|unreviewed|TIR,151,3|84|TIR_2|PF13676.9,	Not in supported Clade	Bacteria; Bacillati; Bacillota; Clostridia; Eubacteriales; Oscillospiraceae; Drancourtella; unclassified Drancourtella	Bacteria
A0A1Y4T204|unreviewed|TIR	MKSCTIWLGGSKMEKNEQKAFLSHHSSKAELVRHLSRYLEKNGIETWYAPRDIPAGADWPNEIEGAIKSCSAFILLFCAKADSSQQVKRELALADKYHKPVFWVKIENVEPNNLGYFLTATQWLNWLDNRDDTLDQLVTDIYAIEKTPGTAASSVAEGCIPKQESSWVKGVFGFLSDRDAAECAARVYFEMAQTHPDSSVILPTGRSATMIFRAMNKIVDEYEGCPFGEAHIISDTETFGVWSEHETSRTKHIKDMLIMPLKRKHKEPSEENLHLLSGVYTDNDPVKSAQRIIRLFPPMVHAVSLSPLGEILAYEVGTYHDMDEIIDDAPRIVEVGEHSKKYIDPNQPSKSILTIGLGTALQSEILLIVAFDIQKASIVSRLLNGPMTAGIPATLLRNH…	A0A1Y4T204|unreviewed|TIR,436,21|138|TIR_2|PF13676.9,	Not in supported Clade	Bacteria; Bacillati; Bacillota; Clostridia; Eubacteriales; Oscillospiraceae; Faecalibacterium; unclassified Faecalibacterium	Bacteria
A0A1Y4TVZ4|unreviewed|TIR	MLFILFGGTLEVGFRSREILQNKGFDVIRKYNLIVDDSPISANQYKNPEGVYKDWFNDKVYVTGEEYRKCDFKYGLNGVAVGFNQHQIMDAIHGVNDCILTIGASAIEFIEQLKKAYGDYVTLINLFVDDHCYEKLIEAQPGITETECIARILAGKKMQKIYLDDFQLFDEMVVYTGEDTVFNYHALESQFEQIIKRRKKMELVLNKQKYVQLPYVGPEPYIFVSYSHKNRDQVYPVLGMLQRNGFRIWYDEGITGGQNWRLMLKDRIKSSECILLFSSKDAVKSTAVTIEITTANNFEVPIICVSMDGARFDETIEDELSRDQKLIYGTDFGVFESKVIEALPDNCRL	A0A1Y4TVZ4|unreviewed|TIR,349,222|310|TIR_2|PF13676.9,	Not in supported Clade	Bacteria; Bacillati; Bacillota; Clostridia; Lachnospirales; Lachnospiraceae; Lachnoclostridium; unclassified Lachnoclostridium	Bacteria
A0A1Y6CSV9|unreviewed|TIR	MSAPTAQIFVSYAHADNQLFDAGTKGWITEFVDKLEKAIGMKPGGNNAKCWIDYRLEPQRKVDEALLGHIRESRFILAFMSPRYLESEWCAKEMHAFVELAGGHADDRVFLVELLPTKRECWHPGVQAIAELKFWTSSLDQPDPMILGWPVPDPKGDRPYWNELNRLATIIARQIQDLPPIPPDPPPPPDCPEPPTPPSGPLRVVINADQTDHQLGKAAQKLLDDLEVDSAIAPEPISTQIPEDYNRHLREQLEASHGVLIVYGLAPPSWVQSQHAMARKLLATQRKGIWSGLLDGPPQEKPDHGLSSRSLMVLDCRQGLSVEPLKNFVDALREHHV	A0A1Y6CSV9|unreviewed|TIR,337,8|133|TIR_2|PF13676.9,241|319|TIR_2|PF13676.9,	Not in supported Clade	Bacteria; Pseudomonadati; Pseudomonadota; Gammaproteobacteria; Methylococcales; Methylococcaceae; Methylomagnum	Bacteria
A0A1Y6MLQ6|unreviewed|CD-NTase-associated	MSHISNLFIASSVEGLEIAETVKALLEYSHIRAEIWTQGTFSSNGYPLEQLEIALQKHEYGLFVMTPDDIVTRRGENVNVARDNLYLELGMFIGKYGRKNCFILVPRGESSPVMPSDLTGFNTLTYDPSWEKDSSEAALGNSVRELKKTITKKEKTESISENIIIPEEQISILKVLFNTSKSIKAERIREYLKIEHGFFYYHINNLENNNNIKKEDNYNYTITDKGRKLVVEML	A0A1Y6MLQ6|unreviewed|CD-NTase-associated,234,7|127|TIR-like|PF10137.12,171|228|HTH_34|PF13601.9,	Not in supported Clade	Bacteria; Pseudomonadati; Pseudomonadota; Gammaproteobacteria; Vibrionales; Vibrionaceae; Photobacterium	Bacteria
A0A1Z4IJA9|unreviewed|TIR	MAANLIIYCLDNLTDYSEFERLCHDLMLLEGYSSIEPLGGFKDKGRDAIYVSTAKKTTIFAYSVREDWRAKLGEDAFKIKKHGHTCDNLVFITTAQPTAGERDEAIAYIRNQYGWDLEIYGSERLRILLDIKYPHIKSNYPSIFPPEFIIALEQINKFEERKHLFISYAPKDLVLADWLAKRLTAEGYLVWCEHLKMLGGGKFPDDIEKAIKNQAFCIVALYSQSSLTKPDLTLQRSIAISLIEERQEDFVIPIDVDGINKTKLDRKTQLLNFIEFNKNWAKGLKNLLNKLEYNKCPKSLPEGAKVSLSAFLYEDTTVDKTENIYSNYLKFKKIPNIIYLFEAENTNLDLESENLNLEWSYRQIDNKNFLSFHQPPNWISEKLQLNLSRNNCWQELINI…	A0A1Z4IJA9|unreviewed|TIR,602,16|105|Mrr_cat|PF04471.15,165|287|TIR_2|PF13676.9,	Not in supported Clade	Bacteria; Bacillati; Cyanobacteriota/Melainabacteria group; Cyanobacteriota; Cyanophyceae; Nostocales; Nostocaceae; Nostoc; unclassified Nostoc	Bacteria
A0A1Z8RGL0|unreviewed|TIR	MNKPFPAYXGDXPYVFVSYTHPDGTIVYPELTRLNELGYNILYDGGISPGSSWRNDMAESINQCSLFVIFITPQSAGSETCVREVRFALEHGRPVLAIHLVETDLPMELELSLADQQAVLKHELTESEYNDKISGGMATLFEGERPETTATHRSVHAAGIPATNPAPTRSRHVGIGIIVLIVAIGIGFFIVFDRPTTESXQPQTAVTEAVDPPT	A0A1Z8RGL0|unreviewed|TIR,214,15|117|TIR_2|PF13676.9,	Not in supported Clade	Bacteria; Pseudomonadati; Pseudomonadota; Gammaproteobacteria; unclassified Gammaproteobacteria	Bacteria
A0A218ZWI9|unreviewed|TIR	MTDKIPDINSPDRLRVFVSNSYLDRSMAMKIRNRLGEYGINVYIAHNERDVSPILVEKILENISTTTVFIPLLTRNFFSSEWTMQECGAAVALAKLIVSVSVEAEPVGYLGKFTSIKPLRDPDGSINTESLCNELLKFLYTKGIITNDHVIKGFTNAMTFTEANYAAEFLKEVDETDSISIEEATRLFTGSMDNLILKGSFKASKILTEILEKYKESLSRETIEQLSQKKIL	A0A218ZWI9|unreviewed|TIR,232,16|116|TIR_2|PF13676.9,	Clade_6	Archaea; Methanobacteriati; Thermoplasmatota; Thermoplasmata; Thermoplasmatales; unclassified Thermoplasmatales	Archaea
A0A221T3E8|unreviewed|SEFIR	MATEDGKPKVFISYSWGNATTVTRVNAVADFLEGNGVWVEMDRYQEPGSNLYRFMEQMVRDPSIDKVLCFCDRSYTQKAEAGQGGVGTEAAIITPEVYEQVKGNQDAARHRYVAVAMETDDHDKFSLPLMFQSLMVVPMTDPARDTEVYPELLRIAAGQPRRVRNVTSTLPEYLQGNATRHALGTEPKALLARMEARNQGARRATAALREYLEALSQGLAHMSPGEPGSRTARLDQEIQTNRPVFQEFAQVVDAAAQFIDGPLEPTLYGFFQTLITHNFSYQVDRDRQDFTRLAATEFFVATITALIEHRRFDQAAGLLTRAYWERAQDRDARGYELLCYGPEDLHDDRWLEQTRRALRQASGLDPAKYNQADALLHLRGAFHRSYRWHMTLVSDWMRS…	A0A221T3E8|unreviewed|SEFIR,466,10|140|TIR_2|PF13676.9,	Clade_SEFIR	Bacteria; Thermotogati; Deinococcota; Deinococci; Deinococcales; Deinococcaceae; Deinococcus	Bacteria
A0A229R9V4|unreviewed|TIR	MSTNNAEMLLGAGPSGKPLVRVFLSFAGRDEALVLRLWDLLAEALIIDRVYEFQLWRSDDAILVGENWDDRIHGALSAAEIGVVALSNAFLGSEYITGVELPALVDVPGKRVVPLLLRKVSKQADWHGLKSKQIYGYERPFSDARGMSARDAWVNGLVAEVHRVLARYAIRADRE	A0A229R9V4|unreviewed|TIR,175,22|121|TIR_2|PF13676.9,	Not in supported Clade	Bacteria; Bacillati; Actinomycetota; Actinomycetes; Pseudonocardiales; Pseudonocardiaceae; Amycolatopsis	Bacteria
A0A238L4R7|unreviewed|TIR	MEICGPAVRSPGNIFGREDLEALLRAHPDIEEAHPKLWTPASGRTLKRMLNETLDEREGRVKPPSILQALLPKPGTGSKVEAEAEAQRDTLFLVGARPDHDQFILWLGPKLEAHGYRVFSEILTLEPGDRWHKEIGVALEHRAVKVLAVAGAATRANEDAMDLIDRAKTLAASIGDARLIIPLRIEEGAKIDGLRDATPADFTSGWAEGLSKLLETLRRQRVTCRRENITVAAQWDSFRKRGAVPLVHEPESLVSNWIQILEMPDELHFYEATGAVQTGVLKRRVQGLSFPAVAYERGVITFAAPPDVEESFGGVAKLRLRTSVPVVDAMDKGMPEIGVAGRDLSNMLTGLLRDGWERHCRKIGMVAYAYSNGDGFHVSPTQVGIGERVPWGRQGERRS…	A0A238L4R7|unreviewed|TIR,547,96|214|TIR_2|PF13676.9,	Not in supported Clade	Bacteria; Pseudomonadati; Pseudomonadota; Alphaproteobacteria; Rhodobacterales; Paracoccaceae; Maliponia	Bacteria
A0A238ZG51|unreviewed|TIR	MGEDTDGSGGVFVSWTRADTDRHGPLGHLVDALRDLGVPVWVDDAGIGPFDSVPDRVREGLAASRVVLAWYSHAYPTRRACREELTLALLAAERAGQGAGRVLVVNPESGMGHVLEGRLLERRFAGPDDLADLPGLAARIADRVPAHPVPFGALPAPGRPRWYGGAGWEGSSIRFVGRLGQLWAVHDRLHRTTGLAGPGAAGRSVAVVSGFGGMGKSLLAAEYAHLFADCYPGGVVWLSAAGNDPTGTPPSPEQTRAAADTQIAAVATALEIDVAGLDPDTVRERVKTALDERGQPVLWIADDLPTGLDAAGLDAWRCPAAVVHEIITTRDRAHSKLDRVDLDELSDADALALLTQGRPLLNEELEQARLLAEDLGHHPLACDVAGLYLAGTGTTFTAY…	A0A238ZG51|unreviewed|TIR,996,11|106|TIR_2|PF13676.9,174|324|AAA_16|PF13191.9,589|654|TPR_12|PF13424.9,671|738|TPR_12|PF13424.9,755|822|TPR_12|PF13424.9,835|876|TPR_10|PF13374.9,879|950|TPR_12|PF13424.9,961|987|TPR_10|PF13374.9,	Not in supported Clade	Bacteria; Bacillati; Actinomycetota; Actinomycetes; Geodermatophilales; Geodermatophilaceae; Geodermatophilus	Bacteria
A0A242B8X7|unreviewed|TIR	MSRKLFISHSSLDRKYVDQFVELLKRFGFREKDIFYSSNITTGVKPGELIFDRLKSELTDSPVVLYFLSKNYYESVICLNEMGASWVMTDKHYPIALPDFSPDEIAGAIKKERLTICLNEKTNVKAIHSLLSCLSNDTGVTADEDVAIDIKGNIEPFQEKLQKLIEQENYLFPDEEGFFEAVLGEERKLPSTWQEKSSCFKLFNLIEPNSLGIEKLPKQDSHWLFFYREKGEFKEGDKVRFQLNTQSPFEEKKFKDIGKCKNIYVSHIEKTD	A0A242B8X7|unreviewed|TIR,272,6|88|TIR_2|PF13676.9,121|176|GAT|PF03127.17,	Not in supported Clade	Bacteria; Bacillati; Bacillota; Bacilli; Lactobacillales; Enterococcaceae; Enterococcus; unclassified Enterococcus	Bacteria
A0A243AHH6|unreviewed|SEFIR	MGNSPEKVFVSYSWDSEEHQLWVLELVRKLRSEGYDANYDRGITSTSTVNLNQMMVEHMRDDDYIIMILTEKYAVKADDFAGGVGFETILSLPIIQQNLNKLIILTRQPAVLQKVIPFHLQGINYIDFSNPAEFGDKFEELVYRLQKIPMFDIGPIGEKKLRKPISHGNSVVNVFNDVTIPRLSPPTDLEKNSFIEESFNLITNGLDEILNTLHSQNPNFIYQKENITSDKIIYAFYLNGQNSGNFKIWLGSFYNSSKQIQFSVGRHIDVNNDNSMNGYINVEVDQEYNLSLSLPMSMFSPNAKNMKYIEIVKALYEQHILPYLR	A0A243AHH6|unreviewed|SEFIR,325,8|142|TIR_2|PF13676.9,	Clade_SEFIR	Bacteria; Bacillati; Bacillota; Bacilli; Bacillales; Bacillaceae; Bacillus; Bacillus cereus group	Bacteria
A0A255HRY8|unreviewed|TIR	MEIRYGCFLSYAHGNFAFMNKFKNDLVEALSCYLEPHLDREDALFIDSEQLGGGDDLDLRVARAMCESVCMIVLYTPKYEAHGYTRREFAAMQLIEQERRNWYELPSHLIIPIIMTQHTEGLPAQIAGPGFYVDFSAYTLASGELKSNPQFLPDIKKIVQRIARHYQMLKRSTPPGHDCSRFVLPEIPPQWRAVPPPHFPR	A0A255HRY8|unreviewed|TIR,201,8|136|TIR_2|PF13676.9,	Not in supported Clade	Bacteria; Pseudomonadati; Pseudomonadota; Betaproteobacteria; Burkholderiales; Oxalobacteraceae; Janthinobacterium; unclassified Janthinobacterium	Bacteria
A0A255SDR8|unreviewed|Uncharacterized	MEFFSEQFFLDQARQIPLYEQREFSTRVRDSRADAKFDVFLSYNIKNIEAVKAIYFFLTKKGLKVYLDCIVDPDMQRDNCEKTTAQRIHNRLMNSKSLLYAQSPSAGQSNWMPWELGVVDGHTHKCFIMPVTSDAKQVTPRREYLSLYPYVKPDTCNIMKIFSEGSEARPIMTDFVQYIKGL	A0A255SDR8|unreviewed|Uncharacterized,182,39|140|TIR_2|PF13676.9,	Not in supported Clade	Bacteria; Pseudomonadati; FCB group; Bacteroidota/Chlorobiota group; Bacteroidota; Bacteroidia; Bacteroidales; Prevotellaceae; Prevotella; unclassified Prevotella	Bacteria
A0A255XYA9|unreviewed|TIR	MTSRQIFLSHHSAEKPTIRRLKARLERPDLRVWLDEREIEPLEPLSEKVLDGLRSSAFFLAWWFGEFGASVACQFELITALASAQPQAAVGQILVVGPEAILSDAALGRLKAVKLPILPADPSDAALDTLADQLCAHIAAHDKVQSFGAMGLRVARSDEAADPRFVGRARELLELHAQLWADAPGVEGQGAAQALVSGLGGQGKTQLAQEYARRFAVCYPGGLLRLNLPGDTVSEADIDREIDTALLRAAQRRNLPTGTGARDEVRGALFHYFNGKGAYLWLVDNVPSRANEAQIAALRAPSGEGTTLFTARARLPGIAAYPLDRMRPADALRLLKRIAEAQEGPIYPADRLEPLIQHVHGHALSLTLLGHALADGITPETLLAQVKGTPVAGLESLME…	A0A255XYA9|unreviewed|TIR,957,6|96|TIR_2|PF13676.9,164|216|AAA_16|PF13191.9,570|631|TPR_12|PF13424.9,646|687|TPR_10|PF13374.9,688|763|TPR_12|PF13424.9,772|846|TPR_12|PF13424.9,855|922|TPR_12|PF13424.9,	Not in supported Clade	Bacteria; Pseudomonadati; Pseudomonadota; Alphaproteobacteria; Rhodospirillales; Rhodospirillaceae; Elstera	Bacteria
A0A256BHV8|unreviewed|TIR	MGIVMRQYNNFYIKFQRQFKKAHGQVIETMPLEFSNKEYIERFKYMFPDKILLIERERNYWYGKRIIRKNLSKIRCKGMSLETDSFILSTSKHIRKIKRESLASNEEMVKKVNTARTISLEKLKAESLRSKRKLNYIQEVEPPYLRNYRNRFFKTHDLHERLEIIRELSKYDSKEVREFFYAINGHIRNQSLKIEVQSYFQSLSLPFRLSRKKKGKKNFIDNEIVKNKKGPDELKKRLYINDLEKIKRFDIFVSHNSRDEEKIIEFYKKFNKKGQVVYIDWINDKYDLRREWCNASTVDIIKERIKQSDVFVLYFSGETLNSQWCTWELGYADALGKKICVYFSEDINRKGIPKFYVAYPELQMSKNIYVKIRGNEDILLKEWKKL	A0A256BHV8|unreviewed|TIR,386,251|345|TIR_2|PF13676.9,	Not in supported Clade	Bacteria; Bacillati; Bacillota; Bacilli; Lactobacillales; Aerococcaceae; Aerococcus; unclassified Aerococcus	Bacteria
A0A257CDN4|unreviewed|CD-NTase-associated	MREVEVRVFIGSSTEARPYVDWITAQIRAVYAGAIEPVPWTVVWQGGNYPLEQLKNFVEDTDAAILFMTPDDRTWYRDSERHEPRDNLAFEAGLFFGVHGRDRARLLVPQYPKNDPEARRVALPSDLGGLTVHYFPVPTNKVDLASTGLPQTLTNVCEQLLALGARRRIPSKLSFLSADRAVEPIQTFVGSFRDVLNNGVIRLVTEQFPREIDIVVGYRIGEFRRVLTEFRKDPSRRLRVCFANVWDDGLVEMYRRKFYDRDGTYMRAALAESIRGILGPCDIEPNEEGGITIKNLTDAPAAKFQIALTSQRITYSLYRVDDVIFLVPLDMKLPQDPAPLAWCFAKDTSPRTFDQYRGEYEQFFGEARRVYPT	A0A257CDN4|unreviewed|CD-NTase-associated,373,7|133|TIR-like|PF10137.12,	Not in supported Clade	Bacteria; Pseudomonadati; Pseudomonadota; Betaproteobacteria; Burkholderiales; unclassified Burkholderiales	Bacteria
A0A257ZID5|unreviewed|TIR	MRSVPVVGYILDEGGERRYSEASAEGLAIILSSAPRSWSDVLMARSALRHFYVFAGDFASARPSIWPLLRGFILPWLVAGAPDSAERLRETARHVAPAAAKAAATATGSRWGSAAAADLGARAVYAVFARETAAVRSAAAVAGAIVVHWHPIELAVAKDIELVRSAGPEGVRRAPLWHGPLDEWSERDRQEAFATLERVPGANWRPVWLDWYEALLVGSPPWGLPWEIGDEILINAVSWPDAEWEKGPGHINGRILAEITARRESRTAAIRRDFFVSYCSVDEEPAREIDDIVRSLGFTTFVQFKDMGPGTNFVREMQRGLTNSSRLIALYSPDYEASAQCQAEWSAGYNADPAGAERKLVPFLLRPTPLNALARQVVYRSLVGLDAAKRRGAVIDALS…	A0A257ZID5|unreviewed|TIR,667,80|118|EspA_EspE|PF18879.3,274|381|TIR_2|PF13676.9,	Not in supported Clade	Bacteria; Pseudomonadati; Pseudomonadota; Alphaproteobacteria; Hyphomicrobiales; Alloboseaceae; Allobosea; unclassified Bosea (in: a-proteobacteria)	Bacteria
A0A258BF15|unreviewed|TIR	MTGVKVNTTQGDGTKKSPEIFLSYAAQDLPIAQLLAMRLQNAGLRADLDTSLSIGVNWQKAVERLLKSSDYLLFLCSEAAWRSSEFASELRWANELREFADRDITLIPIRLDNASIPPPFANLQYLDLRTDPLGAIDTLVQLLNQTVELNFSALDPLGFENLINDLLIDLGSLSLQRDVVLHGQQFDFHCLFQSVDPFGARKTENWIVEVKHYSSSRLSVSALSEILGRAARFGQTDIRFALITSGQITSAGRERIAHTELRLVEGVELKRILLTRPHLIAKHLGLSGK	A0A258BF15|unreviewed|TIR,289,20|131|TIR_2|PF13676.9,153|273|Mrr_cat|PF04471.15,	Not in supported Clade	Bacteria; Pseudomonadati; Pseudomonadota; Alphaproteobacteria; Caulobacterales; Caulobacteraceae; Asticcacaulis; unclassified Asticcacaulis	Bacteria
A0A258GU95|unreviewed|TIR	MGWVFAMGETPFDVHINFRRGDREIAASLARRLEALGVTCQYDAGIGGERLIPTDAGAQQAGMLVVIVSAEPPDGRNLRRELAAADRLQRPVAALLVEDIEPRGQHLQLLADRIWFRLYPDPIAQLDHVVELLAALSGKGVASAPKAEPQTLEARQQSLDEAIGEMLSSAVDPAGRAPTDRQAYVGRANSGGKPAPRRGGAGAAIANVLTLGIAGVMARGRAKKAFRANLRKV	A0A258GU95|unreviewed|TIR,233,14|119|TIR_2|PF13676.9,	Not in supported Clade	Bacteria; Pseudomonadati; Pseudomonadota; Alphaproteobacteria; unclassified Alphaproteobacteria	Bacteria
A0A258X9G1|unreviewed|TIR	MSIVFVRRGYILIPLLKWGVIMNKLRFFLTVFVCALIASVCSKKQVAGFSSADQDTTRLEGLSRPQTSQISFEKARSIIIDKRINPLLETYLRSFSSTGVSIKAFISYAWPKKPEEESIQGFLLTLVDHLKRAGVQGLLDLLELTPGAPIEKFMEAGIEESQVVFVVGTDTYYERTFQETNVRFEFERILQSPQKVIPLLYAGEMTSPFHKHLESSKIKSLFDLRNDRASYYLQLPEIIKYIYQQSSVSLWTEDLQRSEDNYLTMCQQILSGITPKIIEESKEALAREAEENENMIQMQVSLLAQNMPQDERFMPSNWYIPEPTSIFVGRREILNSLKQTLEDSSNPVFLQGPEGIGKKQLALAFAQGCAGRGVSKKYTFGAMVPDGDLTGLQHQLNLP…	A0A258X9G1|unreviewed|TIR,1759,105|225|TIR_2|PF13676.9,248|306|DUF5101|PF17031.8,343|379|IstB_IS21|PF01695.20,821|906|AAA_22|PF13401.9,1200|1272|TPR_12|PF13424.9,1284|1359|TPR_12|PF13424.9,1369|1408|TPR_10|PF13374.9,1410|1482|TPR_12|PF13424.9,1494|1569|TPR_12|PF13424.9,1578|1651|TPR_12|PF13424.9,1664|1736|TPR_12|PF13424.9,	Clade_SEFIR	Bacteria; Pseudomonadati; Pseudomonadota; Alphaproteobacteria; unclassified Alphaproteobacteria	Bacteria
A0A259M233|unreviewed|TIR	MSYDVFLVSAVADRDIAKLVVRRLRSLKFRVAFNQNQIDETFDPKDARDATNSQSVLVLWSENAVKSDWVRAAASVGNSRPGTLIQAAIDKTIPYEPFRQEKRYSIDGMTSRKTPEGFYQLVDELGRRDGRADLRQWLSFGSKDDDKRADWIAAHPNDPIAEDARKKREKDLGIKPAPARDAIGAAALAAASLKTNGTKAPAMPVVTAPVASAQPNPLQELGAGWGAIAAVSVAIVGMLAMAWVFRSETSPEMAAASQAIANSRMATVTCPAGTVPRSLLSVLEPGPIIDDTQPQIIDDTAPAEETEDAPE	A0A259M233|unreviewed|TIR,311,5|122|TIR_2|PF13676.9,	Not in supported Clade	Bacteria; Pseudomonadati; Pseudomonadota; Alphaproteobacteria; Hyphomonadales; Hyphomonadaceae; Hyphomonas; unclassified Hyphomonas	Bacteria
A0A266NDC2|unreviewed|TIR	MTTAENGGSIFISYAWGAGFKKKEWVRQGIVASLNWKHDVFWDRDTIALGELVERTIGKALAKRPLLVLCLCDQDYLEAAQRIGSGLHEELRLLAKIADEPGVRIVPLILESGCAERLPAPLIGRLYLNLQPLHSLNLDIGMTILGVADELSQAQLQSDINDRLAVFHLRQRALGYLRQRPMTIWGSGRNHEVTVKPDDAAPYLLKPPQWMWESSSWNYLLEDDEPTFCPTKGRWHWEYVQISTEMRPLGTAVVSAFFPQLTGKREQGLLNTGGTLLASRFFRMVDIREPFTFDADDLVNHLIRDHEGLDVMKQLLNAAEATSDNPTDSNTIARQSTNDAVDHQAYK	A0A266NDC2|unreviewed|TIR,347,10|131|TIR_2|PF13676.9,	Not in supported Clade	Bacteria; Pseudomonadati; Pseudomonadota; Gammaproteobacteria; Pseudomonadales; Pseudomonadaceae; Pseudomonas	Bacteria
A0A285TY70|unreviewed|TIR	MYDVFISYRRDTGKDLASSFVQLIQSHGFLPYFDIADHTTGEFRDNIKHAISNSRLFLLIITEGSIKRFQNPEDISRLEVEYAFECGLKIMPISAIGEKVFEEINMHKDSLPESIKNLTNHNVEFYKHELQRSTYHAIIQNLESVRKDYFSKIKFSYDSLSKECNPFDFIKNVEQYELTIDAEKCLYTGLLKFNRPFGKGTIYHIESGTYYEITFDLSHPYYGSGKHFKEDKLIYEGDFNCLKYNGQGVLFEKDGRYVGGFLNGKKYGKGTKYFEDNKVFNGYWNGNEFQGPFIKFPDNQTRYYGEVRDSQPSGYGELIKENKILNGLFRNGVFLEGVAQLKHKIIKGDFTYNRNMSVFDENQNLIYEGNLKDLEIHGDGKYYIDGKSLSNFNIINELL…	A0A285TY70|unreviewed|TIR,487,4|92|TIR_2|PF13676.9,402|430|DUF4024|PF13216.9,	Clade_8	Bacteria; Bacillati; Bacillota; Bacilli; Bacillales; Caryophanaceae; Ureibacillus	Bacteria
A0A285VI58|unreviewed|TIR	MSQCTAPVRGHIRGGGADCPVHGRGGGYGYAPPRSYPSYPAPAAPLRRSGSLSSGSGEGRTVQPAWQPSTSTVSYTPQQVRDLEPVRASVVARTQEQDVFLCHAWDDRKADAKDAYDLLVGRKLSVWFSEVSLRPGTDMRVAIEKGLVSSRMGIVLVTPAMLVKLRSDRSVANSELSALLRRNLLVPVMHGVTFEELDQVSPMLASRGGFNTAEESLEDIAVKVAELVGELADEEAAALSMKSAAE	A0A285VI58|unreviewed|TIR,246,99|208|TIR_2|PF13676.9,	Clade_2	Bacteria; Bacillati; Actinomycetota; Actinomycetes; Geodermatophilales; Geodermatophilaceae; Blastococcus	Bacteria
A0A290ZR93|unreviewed|TIR	MARAQVFISYSGHDAFEANLLQYAIETMLAAEGVTAWAYQRDQARSEKDIAAALKQNVRESIATIFLVSPATLEGGAAQWMELAYADAFEVKTFILLHHLEYRELRAREHGVPPLLIASQCNAALEWKNIVGDIRSLVRGVHHP	A0A290ZR93|unreviewed|TIR,144,6|97|TIR_2|PF13676.9,	Not in supported Clade	Bacteria; Pseudomonadati; Pseudomonadota; Betaproteobacteria; Rhodocyclales; Zoogloeaceae; Thauera	Bacteria
A0A2A1ZMI5|unreviewed|Thoeris	MKKNIYLSYIHSDSMNFKFKLTDRFKGRKYKFSEESFDPTSNDSIQNKEELMKLAKKISHMDVTVVFISKNILESKWIPYEVEYSLDVTQYFDKITKPKGIVGVVIPDKGNDYSYLMTKGKKGIWGVDKSKLPGVIAKNIHNEVTIQNKNNVNYDSYISVYRWEDFIRNFDICIDAAHDKATNYFEDYVITKKNNQ	A0A2A1ZMI5|unreviewed|Thoeris,196,3|110|DUF1863|PF08937.14,	Clade_7	Bacteria; Bacillati; Mycoplasmatota; Mollicutes; Candidatus Izemoplasmatales; Candidatus Izemoplasmataceae; Candidatus Izemoplasma; unclassified Candidatus Izemoplasma	Bacteria
A0A2A2H168|unreviewed|Thoeris	MFESESRLYDIFISHIGQNEEEYNTFTEKLAAAHDFEFKNYGILEKDKITGEELQEQIMPVGIVIILSGLYNKYKDIIKKQIDIANKLEKPIIVIRPYGMENVPPELEEAAVDIIGWNAPCIVDAIVENYLE	A0A2A2H168|unreviewed|Thoeris,132,9|103|DUF1863|PF08937.14,	Clade_7	Archaea; Methanobacteriati; Methanobacteriota; Methanomada group; Methanobacteria; Methanobacteriales; Methanobacteriaceae; Methanobacterium	Archaea
A0A2A2W8F1|unreviewed|TIR	MTENAILCPNCGSADIRFRKKRNDWFCDDCDHRWQGPPPNELNPRRTRLFLSYGRHDAAALADRLTNDLTEAGFDVWRDEEQIRTGAAWEKAIRDGLHSTQIMIAVLTPHAVRLASDSDHPDEIDGVCLDEISFARFGRPPKPIVPVMAIPCETPFSIFRLDYVDLTRWQESEDHYKEGFQRLLNGIHSAERNETRYRDWASFLRPWDFAAFLYEKRRDFVGREWLFDEIDQWRVNNHDERALLITGDPGTGKSSIVAELVHRNPDSQVLAFHCCQWDTPETLAPWRFVSSVASMLASRLPEYAEQLNQPSVREALTEASCRHDPASAFEQGVLAPLETLHVPANGPRYLLIDSLDEALELGSRQNIVQLIASRLGRLPGWVRIVATTRNDAEVLTKLS…	A0A2A2W8F1|unreviewed|TIR,1234,8|30|TF_Zn_Ribbon|PF08271.15,50|183|TIR_2|PF13676.9,220|362|AAA_16|PF13191.9,596|673|APAF1_C|PF17908.4,776|800|WD40|PF00400.35,805|842|WD40|PF00400.35,852|883|WD40|PF00400.35,932|968|WD40|PF00400.35,978|1009|WD40|PF00400.35,1015|1047|WD40|PF00400.35,1056|1092|WD40|PF00400.35,	Not in supported Clade	Bacteria; Pseudomonadati; PVC group; Planctomycetota; Planctomycetia; Pirellulales; Pirellulaceae; Rhodopirellula; unclassified Rhodopirellula	Bacteria
A0A2A5GFU1|unreviewed|TIR	MPVKQNYDLFISFTASDKAYKFDNGRTINVIDNFKKYLEDHKHPQIKNKRFKVCTYTEDFELAPTVSQAIQNKLRQSSALLVFCSTASAESPYVQEELRYFMEEEKKEIIPVNYLLTPNNAFPEKFHLDVLGVNLVPAFSHKAWKKQAKLESHKLVAKVWQLPLTQTYNRFVRRDRLRKRNRFLISFSLIFVFLITAAIAGKERYKHNMMIKIEQRIVSSGGEIKMLPNGNIKVNLGRVENIKDDDLKSLDYLGAVEAVYLPFHNKLTDNGVSNLKDLTEITSLFIESYNLTGKGLHFLDRLTKLKELSLYGCNLKKDDLKIIMNFPLLRYLSLSSCTLNELDLEYLSHLRQLENLNLNYTQISNEGLRKIQGLIWIKKLSISDANITDSGLSVLSNFR…	A0A2A5GFU1|unreviewed|TIR,483,7|110|DUF1863|PF08937.14,304|363|LRR_8|PF13855.9,376|396|LRR_6|PF13516.9,423|443|LRR_6|PF13516.9,	Not in supported Clade	Bacteria; Pseudomonadati; FCB group; Bacteroidota/Chlorobiota group; Bacteroidota; Flavobacteriia; Flavobacteriales; Flavobacteriaceae; unclassified Flavobacteriaceae	Bacteria
A0A2A5GNL7|unreviewed|Uncharacterized	MMYSKEYNVRQSSEKDSSRKDYYKWAVWIENGGSDISDIDYVQYLLHSTFKNRFRKISEVSTGFRMKSSGWGEFKIEISVTKKSGESIQMSHWLNLKNDFQDTDEVNKESELNSKKLYISHSDADIRKAQYLQIMLTDLGMDVVSTSDVELGASLKDYITESINSSDAVISINSETGSDWQKAEIKIANELDKTVIPMESFINIKKKNSNFSSISGTDRSYTENLKDLGDKIKKIKF	A0A2A5GNL7|unreviewed|Uncharacterized,237,23|95|pYEATS|PF20305.1,118|198|TIR_2|PF13676.9,	Clade_6	Bacteria; Pseudomonadati; FCB group; Bacteroidota/Chlorobiota group; Bacteroidota; Flavobacteriia; Flavobacteriales; Flavobacteriaceae; unclassified Flavobacteriaceae	Bacteria
A0A2D0N4J8|unreviewed|TIR	MAFKVFISHAKEDSDIVRHLYDLLKRAGFNPWFDEVNLIVGQQWKSEIEQVIEQTDVFIFCLSNAAVHKKGYVHAELNIALDQASLMPEGQVYILPVRLDNCQIPFSLRKLHVLDYFKENGDSKLLQHLKKIQNKFGHFQKEHSVHEVLALYQIFFAKEDTNKISKRIWDELKMEPEVPVYNLLYCIAILKNVDLTLDNLSPKKIEELYQRLEIAQREKDLLPTNLFIIALIVHDYYETRFRTVSTSSDDLIAQISTIAEPPIGYLIGQLNCSISFHFKTKFLLR	A0A2D0N4J8|unreviewed|TIR,285,5|124|TIR_2|PF13676.9,	Not in supported Clade	Bacteria; Pseudomonadati; Bacteroidota; Saprospiria; Saprospirales; Lewinellaceae; Flavilitoribacter	Bacteria
A0A2D6CWT3|unreviewed|TIR	MGGSSAACPPRTDEGTRMDNQAQVFISYASEDYETASKLFHGLRRVPGVVPWLDRESLLPGMNWEHGIMLALEESRFVVPLISTFSTTKEGFVQREFKRIIERVEAAPEGRIVVIPARLEECRPPAIPLREIHHVDLFPDWEHGVSRIVEAIRYEQGADASRASPLIRAIATITSRDHPRREPK	A0A2D6CWT3|unreviewed|TIR,184,24|148|TIR_2|PF13676.9,	Not in supported Clade	Bacteria; Bacteria incertae sedis; Bacteria candidate phyla; Candidatus Poribacteria; unclassified Candidatus Poribacteria	Bacteria
A0A2D7AWW0|unreviewed|TIR	MLRVYGYAWPVTSRGGAHMAYDVFLVSAIEDRDMAKLVARRLRSLKFKVWFDQKQTDXTFDAKDARNAGNSEYMLVMWSKDAVKSDWVRAAASVGHSRPGMLVQTSLDKTIPYXPFKSDKRFSIEGMTSRKTPEGFYKMIEELGQRAGRSDLREWMGYGKKDEDARADWIAAHPDDPIAIDDKKKREKAMGIKPAPAAETASAAALAKASVKPVPSQSAVRKPVATNATKASDPLGMGWGTLAAVGAAVFAMFFLSWIFRSQTIAAPVHAGAPGVGNAYVLQQACPVGEVPASLLKVLEPGPIINDTETPDSED	A0A2D7AWW0|unreviewed|TIR,314,23|96|TIR_2|PF13676.9,	Not in supported Clade	Bacteria; Pseudomonadati; Pseudomonadota; Alphaproteobacteria; Hyphomonadales; Hyphomonadaceae; Hyphomonas; unclassified Hyphomonas	Bacteria
A0A2D7XXF0|unreviewed|Uncharacterized	MRKASERPFMSHIYISYHPDDVDRLFEVHEALRKANIADAFQTHETNTPGVSDTSRNEIIGASCVLVLISEASQNAKAIKQEVSFALERSIPIFCAVIDSGKLTPTWAKLLTNSVQMDISQPSPDALTALVAQIRRIYESKCPVVSVMNLKGGVGKTTVSSQIFGYLQHHRKNRILLLDFDPQFNLTQFFLSRDESDERIEQDKSVLSLFEPGLLTSSVHPSPALDWTKFNDAIFSTPVIEDIARPLIPIDAYKGRLDLICGQFELTKFAFLDDANSLELAQSNLQQCIDRYRKDYDLIVVDTNPSASFLTRVTLEITDHILAPILPNEYSLRGLKLLDMILTRFTTDETRPDVSVLFNGVPKSQQNQFETDARDGIYDADVGFSLSKALLSNALYHTA…	A0A2D7XXF0|unreviewed|Uncharacterized,449,13|119|TIR_2|PF13676.9,144|344|AAA_31|PF13614.9,	Not in supported Clade	Bacteria; Pseudomonadati; Pseudomonadota; Alphaproteobacteria; Hyphomonadales; Hyphomonadaceae; Ponticaulis; unclassified Ponticaulis	Bacteria
A0A2D8MA17|unreviewed|TIR	MGDNSKATQKVPEVFISHSSRDVNAVREIAKGLNDQGIATWYSTDHQGPSTRKFTDNLAEKHALSPFVLGVLSKNSEGRWVEGELSRALRHQKLMLVAIDGDIETIRDNLPMNFELEHIEDLIHEKSPVQGKGWQKLVDEARNEIAKWIERNRELSAADARDEPGDDLTEKQKEPSEPAIFSAKYRKREGIASILEKTVPASAKEQSSGMPPDTLCLSEEALPARDKPLELGLATRDWCCLNTLPLLEKALAANEALTIHEAARAGQGDAQAIVGLAHMLGLDPFAEDIELAGRWLQKASNADVARAMAELAVLIASKKFGKFDLERIDTLSAKAALTDCPRAKTYRALLRFSGTRLPTLSFNESLKLLETAHKEGDPLASTHFGWSLLRGRGIRRDTR…	A0A2D8MA17|unreviewed|TIR,617,14|103|TIR_2|PF13676.9,269|302|Sel1|PF08238.15,414|449|Sel1|PF08238.15,454|485|Sel1|PF08238.15,488|521|Sel1|PF08238.15,523|554|Sel1|PF08238.15,560|589|Sel1|PF08238.15,	Not in supported Clade	Bacteria; Pseudomonadati; Pseudomonadota; Alphaproteobacteria; Sphingomonadales; Erythrobacteraceae; Erythrobacter/Porphyrobacter group; Erythrobacter; unclassified Erythrobacter	Bacteria
A0A2D8ZT40|unreviewed|TIR	MAYDVFLVSAIEDRDMAKLVARRLRSLKFKVWFDQKQVDNTFDAKDARNAGNSKHMLVMWSEHAVKSDWVRAAASVGHSRPGMLAQVSVDKTIPYEPFKSDKRFSIEGMTSRKTPEGFYKLIEELGQRDGRSDLREWMGYGSKDEEAREDWLTAHPDDPLAIDAKKKREKAMGIKPAPAAETASAAALAKASVKPHVASSGPGQRPTSSAAPATSDPLGMGWGTIAAVGAAVFAMFFLSWIFRSQTITAPVYAGAPGVGNAYVLQEACPAGQVPASLMKVLEPGPIVNDTEEPEPEN	A0A2D8ZT40|unreviewed|TIR,297,5|90|TIR_2|PF13676.9,	Not in supported Clade	unclassified entries; unclassified sequences; metagenomes; ecological metagenomes	unclassified entries
A0A2E0QZN3|unreviewed|TIR	MSSFSRGAQIFLSYKREHPETAEAMEPLVERLRKEGYEPYIDERSVEMGPWDAQLYEALLHCQGAIIFASRAARDESVWCRREWEILVARATASRLPVIPILVDDFSGGELASLPFTGLQSFPAGEKGIEDKVIKMLEEVVPPHEIGMEDYLVLHHAWVRYQFRSSPALGQENFTLADIYQETECGDLAWGDLSHDRTDPEKDKIDPEKEKHGGRENAIAAACKYLLDPDFRKEPIVVRGPAGAGKSSFSLRLAQELMDSHGLSPIFIRFRNLTLTRLQSNPIEEILSGAVRTGPDDDIPPSLKDFLINDELLRQEAESVPGMCRHVFILDGWDEVALTGTQSYQQQLEVLLPKLRDYFFRRPGLKIGLVLTGRPSVEVGSAGILHANSRVLTLRPLRP…	A0A2E0QZN3|unreviewed|TIR,982,10|106|TIR_2|PF13676.9,235|355|NACHT|PF05729.15,828|865|Pentapeptide|PF00805.25,887|926|Pentapeptide|PF00805.25,927|957|Pentapeptide|PF00805.25,	Not in supported Clade	Bacteria; Pseudomonadati; PVC group; Verrucomicrobiota; Verrucomicrobiia; Verrucomicrobiales; unclassified Verrucomicrobiales	Bacteria
A0A2E3EIC0|unreviewed|TIR	MSLPTRPFLIVYIVWHPDFEGGRVMAKALYDHYRRDVFKNVAGGTGLSVIYRSEPMGDGTAPLPIDFEEGETAAVVVLYDAHFGADNAYRTWLEETARCADAHGLGSRVFPIAIDGTFTQLGMAEQAIRWDRWDKMEPKARMRRLVSDLTYGFARMSRTYLEHLRNQTTPDDALLCYLKKVEVFISHSKRDDDGERIARLIRQALFDHGGLASFFDVQDIPASLPFHSVIASQIRTGAVIAVHTDSFSSREWCRREILEAKRASVPLVVANCIADGDERGFPYMGNVPVVRMDPVRADRIDDVIGRLLDEVLKDFLWRCKVALVADAAEANVRFLPRLPELISLVGLDRKAADVATLVYPDPPLGTEEQRLFEEVAPTVRLRSMTEWIAEREATR	A0A2E3EIC0|unreviewed|TIR,395,183|268|TIR_2|PF13676.9,	Not in supported Clade	Bacteria; Pseudomonadati; Pseudomonadota; Alphaproteobacteria; Geminicoccales; Geminicoccaceae; Tistrella	Bacteria
A0A2E3QWG7|unreviewed|SEFIR	MSDTPAGSPPRLFVSYSWTTPAYKDRVRDLAAELRSAWGLDIRLDQWHLRTGEDPYHFMEAEIVAADKVLIVSDAEYARKANGREGGAGTEAQILTPELYRQGGGDDAGGPLPKYAVAVTEYNDDGAACTPTFYGGRLYIDLTDPTRRAEKVEEIARWAHDRQLHVAPPVGGHPGFLENGPSTGTHGVRARALAALAAARPDAVRAAEDYVDRLLDGLSAFAPRLTPDVHGNVRTEDVRTASLASVEALEDAVHEVEGVLVELARARLEERGHGVARRLLSGLFRYVQEGGQLTDGPRIANYQREVYRAVVPDLVRAAAAAFVRANDFEGVRALTATPYTPPDPGTGGRRRSVRDFPSLQPGIYDDFLRQRAPHIRQRRGSLFTEDELGQVDLLLLFAS…	A0A2E3QWG7|unreviewed|SEFIR,493,11|97|SEFIR|PF08357.14,	Clade_SEFIR	Bacteria; Pseudomonadati; FCB group; Bacteroidota/Chlorobiota group; Rhodothermota; Rhodothermia; Rhodothermales; Rhodothermaceae; unclassified Rhodothermaceae	Bacteria
A0A2E7HN56|unreviewed|TIR	MTTSPDIPIPFESYSGNNPFAFISYAHADKVVVYNAMRHFHEAKLNLWFDDGIPPAEEWQNEIAQKIMGSDMFAVFLSPSACASSHVNREIQFALSENKPMLPIFLEDITLTPSLKLCLQQYQSCFYYKIGWQKKAIDVMRNVLAKADSQGQNRPLHNRKSTSEEVLDEGEALWKIMEQVFAAQVNRYNRQNGIDTITEAKVLVDKPKETDKADHSGPVKPPPAPRPSEKPKPISTQKTRHPFAVGVMVDEPENKSEQDKPPFRDSYVGALSWIPSGKITVRVPYTSDVRLVHVRNDFWLSQLLVTQEVYTEVMGSNPSDVDRDGIGEVVNLPVNRVSWLDAVEFCKALTVLGKQSGKLPDNHEFRLPTEVEWEYACRAGTTTDYYFGEDPSELHEHAW…	A0A2E7HN56|unreviewed|TIR,493,22|123|TIR_2|PF13676.9,289|486|FGE-sulfatase|PF03781.19,	Not in supported Clade	Bacteria; Pseudomonadati; PVC group; Verrucomicrobiota; Opitutia; unclassified Opitutia	Bacteria
A0A2E9IV49|unreviewed|TIR	MTKIFLSYSHKDEEHVRNFLTHTAPLKNEGNVEFWYDRKLIPGNELLPPIDKQLEDSDVVCLFVSSYFLASPACMKEKQRAFELYHSKAIFVIPIIISKCAWLDDKEIQDFLALPTDGKTVTSHEDVHEAWFDVYEGLKISVDQSQKLSRLTIKESFSEFLEDSGLLRNAHSQKEEVALSDIFVHPEFELYDSEGELEEEVKGETLTEGLFKHQKVLIAGDSQAGKSCLLKMTYKDLYKRGYVPILVEDKEHSFQGKISNHLRKSFEKQYEGCVFDDLPHQRIIPIIDDFHYARDKESILDGLESYDTQIVATDDIFNLNIRNDLLVDQYSRFTIKELKPSLRHKLIKKWLTVGESSDGLMIQDNDMYQKVDSNLEFVEASLGKVLGKGIIPSYPFFIL…	A0A2E9IV49|unreviewed|TIR,859,4|105|TIR_2|PF13676.9,206|292|AAA_7|PF12775.10,616|666|CENP-H|PF05837.15,	Not in supported Clade	Bacteria; Pseudomonadati; PVC group; Verrucomicrobiota; Opitutia; Puniceicoccales; Puniceicoccaceae; unclassified Puniceicoccaceae	Bacteria
A0A2E9JHR7|unreviewed|TIR	MNSEFAIELRPPIAAYQGSEPYVFVCYSHSDREVVYPEIQWLHDQGVNVWYDEGIAPGEEFPEKLGLSINGASQFLLFLSDNSAASRYCRNEVHFAMDQEKPLVTLYLSDTKLSAGLALILSTTQAILAHTLSISRYRALLLNALTNKSVPASNTVTPIESNLARLSNRVSSIVVLPFVDTSGEREYFADGITETLISNLSKISALKVISRMSSMRYKAIQKTAEEIAIELNVDAIVSGSGFHAGGEVRITAELQLAASDELLWSESYERDLTNILVLQRDLTKAIAAEIKISLTPGEATQLDIAHEVNPIAYETVLKGRFHWYKLTPQDLETALEYFQQALRHDSKLALAYSGIAEAWAGMQQLGMVSSEVAGAKMKEAAESAIALDDLSAESHYVFA…	A0A2E9JHR7|unreviewed|TIR,627,23|112|TIR_2|PF13676.9,330|358|TPR_11|PF13414.9,437|482|TPR_19|PF14559.9,521|590|TPR_12|PF13424.9,	Not in supported Clade	Bacteria; Pseudomonadati; Pseudomonadota; Gammaproteobacteria; unclassified Gammaproteobacteria	Bacteria
A0A2E9VSA4|unreviewed|TIR	MSLVFFSYAEEDQRLAIEISNHLKKKNVNSWCFTRDSILGIEYTDQIPDAMARANLVVLLISKHSLESPEVKREIQLSHIKRLSIVPILIGLTSTEYQLQIPKSWEGILTTTVFGNAEYSTGNELAERILKTIDTLNPPTPKALAIAGDWPSDGLKINIDLLKSVLFCTPEITRFLDSGNQFFISANKGMGKTLLLRYKRAKLMKEYASQDSNSHHATVCFAPENSPYVDMIEGSIPGLKTGHIKLLSDIRSSKRIWSFSLRLSAISYFPDIAQQLDQEELRNLTNMSANFLVKPRVNPTDIFCSLLSLTPTKLNKLLDQFEMQLSYLYQQIHSGIFLFIDSIDFAVAHLDRRAWTYTQAGLIEAAWSAMGANNHIKIYTSIREEAFINYESDAKANIH…	A0A2E9VSA4|unreviewed|TIR,714,4|93|TIR_2|PF13676.9,412|524|AAA_lid_7|PF17867.4,	Not in supported Clade	Bacteria; Pseudomonadati; PVC group; Planctomycetota; Planctomycetia; Planctomycetales; Planctomycetaceae; Rubinisphaera; unclassified Rubinisphaera	Bacteria
A0A2G6MM32|unreviewed|TIR	MGGKNEIKRKIFVSYRTKDEIADKLINALKNQVDSTMCKVLYDSEKCDTTCGIHYDKKNLNSGDSITKFMAELSEADRIVFLFSEAYFKSESCMNELRLAYEKQARDLQPAVVLLDNYLPDPQQEQELVRYWEKKPSQHNEKKGDSAYQTACNETADKIPVILAWLFGKYNREFKYRDRLILKQDGKNNYDETAAEIIKWLDKEIKPVRYNHLSVLDRRDLIKEKLQEFFEKEDLKSLKKKKPFSNTIDDLVSMKNGKILQSSLERITEFLDAKMDGDASLGEQFKESVEQLTGWLLIAAVDDKKLHQCIHELNHCDDAARNVFDPEYDLFYQILVSAFFNTPAVYGVENEHVVGEGEIKLVETGMDKAAFERFIDDEIGYMAEFEALTEKVLEKSRRG…	A0A2G6MM32|unreviewed|TIR,501,11|121|TIR_2|PF13676.9,	Not in supported Clade	Bacteria; Pseudomonadati; Thermodesulfobacteriota; Desulfobacteria; Desulfobacterales; unclassified Desulfobacterales	Bacteria
A0A2G8TEH1|unreviewed|TIR	MDTSSAAFMSYARFDDEHNGGQLTKFRKLLSGEVRALLGRQFDIFQDTSDIAFGQEWRGRISAGIDECALFMPIITPSFFTSAACRHELERFAAKESELGRNDLILPVHYITCPILDDSPASSGDPLVKLIAERNYFDLRALRGRPPGMRLFQTRLTELAMRVVALDRTRPRRRRLASVSAGARSIAATPAKANQAASDEAGSGADDQPAVNLADWWNRMRRYLVAAECAHKEE	A0A2G8TEH1|unreviewed|TIR,234,35|140|TIR_2|PF13676.9,	Not in supported Clade	Bacteria; Pseudomonadati; Pseudomonadota; Betaproteobacteria; Burkholderiales; Oxalobacteraceae; Telluria group; Massilia	Bacteria
A0A2G9NEE2|unreviewed|TIR	MEKEAPARDHLFISYATEDAHFAEWLTLKLTAEGYKVWCDRFKLLGGEPYPQDIDTAIKNKTFRVIALLSNHSIKKDNPVKERTLAMNLGKEREETDFLIPLNIGGLKPTEMDWMLNNLTYIPFHSNWADGLKRLLKKLNEINAPRLLQKGRNIASQTFLNDLSGNIEVAFETLHSNIFQFTKIPSFVYKIKLSQPYEWYELRRLLDIWPHRYVNQVTLLSFQHPPEEVMSDLAINKIEQINWQESSEIESIPTKNLIKELLLKSLETKGIELGLKRDQKRRLYFPKGLFESNNLLYKDYSGKNTFTAYIGFRNRTHPGREYDYHLSPRFTIREGESDNFFLQLGVQLYLTNKDGAPLRGKTILRRRKNLCKNWWNSQWFSKHAAISHFLSEGSDEILI…	A0A2G9NEE2|unreviewed|TIR,438,12|136|TIR_2|PF13676.9,	Not in supported Clade	Archaea; Nanobdellati; Candidatus Pacearchaeota; unclassified Candidatus Pacearchaeota	Archaea
A0A2H6GWB0|unreviewed|Thoeris	MANKKVIFVAFAIEDERQRDFLKGQSLNTDSPFEYIDMSVKEAYDSEWKKRVHTRIRRSDGVIALVSKNSLTSSGQKWEISCAKEEKKKVLGIWAYKDDRTNLVGVNTKVWSWPAIEKFIDTL	A0A2H6GWB0|unreviewed|Thoeris,123,28|100|DUF1863|PF08937.14,	Clade_7	Archaea; unclassified Archaea	Archaea
A0A2H9L0C0|unreviewed|TIR	MALSDSELNNLEADLSYIPAYTTYSFDKFKGKCVDICSQIKGLLEIVDPSWDHAAVSELKDSIAGLTSIKDSISYGIFVKNGTVSRLLDTIRLHSPALISRIRTRRTVLKDGDVLTPENLTRLIDSRIDIPKNSTKGVDFFICHSSYDYDIAKAVEQILERADYIAFIAHKDLKHGKEWHPGIKDSIRNSKSIIVVASKNYQLKSTYCHYEIGYADCLGSPIHTMALENEKEFDPYINYRQLTNIPEKEPTEPLRMFFAKIAEKPINPSQQDLATLEKAITNYHSNKSPKADLSELLSEAIRIRTLVSARLSNSNVDITYKFFIRSAEDNKATLKEMQFWETYKEINLLLEKSNKPFYDKSLLITLHEKLIGFVKGLEAKK	A0A2H9L0C0|unreviewed|TIR,381,140|217|TIR_2|PF13676.9,	Not in supported Clade	Archaea; Nanobdellati; Microcaldota; unclassified Microcaldota	Archaea
A0A2I0PNC2|unreviewed|type	MDKFERNLEAYKKSSYKEEQIKQEFINPFFKALGWDVDNEEGAAPQYRDVIFEDSIKESYGSKAPDYCFTIAGRRMFFVEAKHPSFNIEKDITSSYQLRRYAWSAKLPLSILTDFEELAVYGSRSRPQQTGMASHGRIAYFKYKDYVEKWEEIYKIFSKESVLKGSLKKFSERTYRKRVSAIGNNRKKLDFEVDLIKINGSPIPGINLINVLKGHSDTINQLVWSPDGNYLASPSEDDSIRIWDSNTGECIKILENKIEETQSNLFGAHINNIRGPMGAIIVDWSPDGSMLAWGSLWGEICIIDTKSWETIIQLSATEYQINCLAWSPDGKYIASSSVDPINQICIWDVEEWHIINRYNGHDAAVSSLAWSPDGNYIASGSHDNSIHIWEYKSGENCTI…	A0A2I0PNC2|unreviewed|type,1195,16|126|HSDR_N|PF04313.17,208|244|WD40|PF00400.35,282|327|ANAPC4_WD40|PF12894.10,357|389|WD40|PF00400.35,438|473|WD40|PF00400.35,542|705|Ras|PF00071.25,966|1011|Elf1|PF05129.16,1059|1178|TIR_2|PF13676.9,	Not in supported Clade	Archaea; Methanobacteriati; Methanobacteriota; Methanomada group; Methanobacteria; Methanobacteriales; unclassified Methanobacteriales	Archaea
A0A2I2KK91|unreviewed|TIR	MGDRGGTSGHRDFFVCGADNATDRVWAAWIAWTLEAAQRAPAAGSDSLSPEPFTTFLELWDSVGGDNIARRVDEGLRRSRRVLVVLSRTLLAQTAGTSQATWLAAWRKDPDGAARQVLPVRVDDCDPDGLLGGIPRRPLHPVLTPVRQLVSP	A0A2I2KK91|unreviewed|TIR,152,21|132|TIR_2|PF13676.9,	Not in supported Clade	Bacteria; Bacillati; Actinomycetota; Actinomycetes; Frankiales; Frankiaceae; Frankia	Bacteria
A0A2I8ESZ5|unreviewed|TIR	MQTGVADDHSFEHDAFISYSRKDIVFASALESALEHYKPPKDLDAPQRHIEIFRDTRDFAGNEYFEGLDKHLAASAKLIVICSPAARGSSYVDDEIRRFVGLRGKQNVVLVLLSGIPNNEAINGNENEKAFPACLEEMMTLPLAADFRAFSTALPRIPGKHMQDAWYKLLADLYGLPRAEVEQRDRRRQSQTRKLQAVFAAAALALIVVSGIAGRDAWEQKTMAQHLSYAQNVQRAQRQYTSSDMTGMVSSLESAAPASDEKLREFEWYYFWRLGHLGAASEIVRDPSVRLLSALPDGSALATANGPNAKIWSGHNPHLLATLGPLDKEISDIALSPNGAEVATIGKDMAVQVWDAANGRQLFSLPDLGTDCVEVGFSPSGNQIAVLGVNGQGKFARIW…	A0A2I8ESZ5|unreviewed|TIR,897,16|114|TIR_2|PF13676.9,179|238|DUF4635|PF15466.9,491|533|Nucleoporin_N|PF08801.14,536|563|WD40|PF00400.35,697|730|WD40|PF00400.35,790|827|WD40|PF00400.35,853|893|ANAPC4_WD40|PF12894.10,	Clade_5	Bacteria; Pseudomonadati; Pseudomonadota; Betaproteobacteria; Burkholderiales; Burkholderiaceae; Paraburkholderia	Bacteria
A0A2L1C996|unreviewed|TIR	MFTLHNSVINTAIIVFEKMRKKDINAYFSKKSYQHDLRIEGTGGSNASLFESWISQFPPEIQLECLNELMQKYGPDDDQGLGELLESETIQYSKYLSKNESGLNNNKNEKLDFGGVTMATNKKKKIFISHSSKDKEYAKLLRDVLENAGLTHDQIFCTSLTGHRNEFGKNFLDNIKNKLNDDYLILFLLSRNFYESPMCMCELGAAWVKTKESVPVLIPPFDYDDMNMTIKHTEGFKINEKDRIHEFKDYLDSNFNNKPIPVSIWNERTEKTFSDIIKLIEKDSKNAKKSSKKTTAKKTSDKKSKNSENKTSKSKTAKKPTNARKTSTTKKSDDPFNINISTDSSISGILGGNSKKLF	A0A2L1C996|unreviewed|TIR,358,126|220|TIR_2|PF13676.9,282|330|RNA_pol_Rpc4|PF05132.17,	Not in supported Clade	Archaea; Methanobacteriati; Methanobacteriota; Methanomada group; Methanococci; Methanococcales; Methanococcaceae; Methanococcus	Archaea
A0A2M7DIW2|unreviewed|TIR	MKYHAFISYSHRQDDTLGANLEKALEKFAKPTFKRRALQIFRDANDLSAAADLGEKIKTGLLESEYFIFMASQASAQSKWCQREVALWREHKSMDNFLIALTDGDIFYDETTSDFDWTRTTALPKNLSGAFAGEPLYTDFRTLSAKEEQTLKNINFEGKIVHIAATLHKKSIGDMVGEAVKQHKRTIRLRNAAISVLSVLLVIAIIASFIAVRQKDKALLSTYIAHSQAQFNQDPTKSLRLAEYAYEFAKRKNLPVKDASEQLIKVFYSGFGFYQKNLETDFQFQENPSDFLTDNELYKYFKEIAENIKKGIPDGFYLGKAEDFHFNPTTNQAIYLLSGTEMPFPKIYFMQYDTNNGTTQIDSVDIKLDGFSGYTAYVQDIEISPDGKYSLLGFANSKT…	A0A2M7DIW2|unreviewed|TIR,629,3|141|DUF1863|PF08937.14,179|209|Sigma_reg_N|PF13800.9,	Clade_5	Bacteria; Pseudomonadati; FCB group; Bacteroidota/Chlorobiota group; Bacteroidota; Flavobacteriia; Flavobacteriales; Flavobacteriaceae; unclassified Flavobacteriaceae	Bacteria
A0A2M8GI70|unreviewed|TIR	MADIFISYEKSMGKEYADHIRTVLEETGFKTFLDNRDIEIGAEWLKKIEKAIDECSIFILILTEGVKHSDYIKFEFQRGIVLKKRILPFKFATLSNGGIPEDMRKLQYVEFNTKEELARKVIVFVSPEAPLAGKPIQIEIERVHLERIFLNRRPYPNSQLFQDISSQLEGKITSSTNDVLLFGNSFRDFFGEDTANWKVRHKDIIIRALNKNVLFKVILLDPTSKAAKERAKVEEGPEVEDDRRYVNSVLFKDIERVTEWLARENSPMIEVRYSTLTPLAFMIRTDEYTFVEQYHLGNLKIIYTNIREEDRKSLCLGGYVPLFMFKNASDISKLMKSHFENMWELMRDNDLKKVFEKTQEFKRDPKSFRMKQFFEDTSKIIINWKN	A0A2M8GI70|unreviewed|TIR,386,4|115|TIR_2|PF13676.9,	Clade_8	Bacteria; Candidatus Shapironibacteriota	Bacteria
A0A2M8P7L5|unreviewed|TIR	ISHATEDDAIADKIFDALSAAGLRVWLDHREGIRYGELWEPAIRKAIQQSKQGLFLMSQRSLESQYCNAEWHRILDLGKKLYVALLEPIPIEDTPLLLGSIQYADLTRPE	A0A2M8P7L5|unreviewed|TIR,110,1|107|TIR_2|PF13676.9,	Not in supported Clade	Bacteria; Bacillati; Chloroflexota; Candidatus Thermofontia; Candidatus Thermofonsia Clade 1	Bacteria
A0A2M8PNI4|unreviewed|TIR	MVLVDLLSNRDKCNRLAHEELAQQIAADLEKVGIAVWLHEHDNETSWASGVHPALLECARMVYVMSGNALQHDAVINAWSYFRDQRKPIVIAQTEAVDPPDRIRRSPRFDFTQDYKRAFREMLDALNQ	A0A2M8PNI4|unreviewed|TIR,128,18|122|TIR_2|PF13676.9,	Not in supported Clade	Bacteria; Bacillati; Chloroflexota; Candidatus Thermofontia; Phototrophicales; unclassified Phototrophicales	Bacteria
A0A2M8Q3S7|unreviewed|TIR	MTTSADPQALIQRLRSKHQPTIREALAEARERGWLQDGTFNGALIYGAKWQGADLRDAQLQKATLSGVVLQGADLTNADLCGAEMIDSDWREAKARRVKMIGVDAIAAKLSAVDFTDADLSGAALGNATLSFTRFQYTNLQDVDFNNAIFDNTVFVDVDLSTARNLETVRHYGPSAFDIQTLLRSEGVADDFWRASGVPESVLQHLARMRKMPDPYYNVYISYSYPDRFFAYQLQAELRTMGVRCWLQEHQLAKNVDFYKSMKLGIRPQDRTLLLASQYTLQSWWIEDELMTAVGKSLLLPKEQTPLLIIDLDGAIADLAEADDLRERLTAYPIFHFNAISDEHSFKVALQPVLAALQRPTARS	A0A2M8Q3S7|unreviewed|TIR,364,40|77|Pentapeptide|PF00805.25,114|151|Pentapeptide|PF00805.25,219|313|TIR_2|PF13676.9,	Not in supported Clade	Bacteria; Bacillati; Chloroflexota; Candidatus Thermofontia; Phototrophicales; unclassified Phototrophicales	Bacteria
A0A2M8R679|unreviewed|NACHT	MSYVFISHASPDKPRIKPIIVALRKAGLQVWLDNPVAAGFSASEVESFHRIRAGGRWEDEIDEAKKQAACILVCWSSHAVTDGVVSGKERITWLEEAGYARAEQKLLACTIDEVSPTALPGTHSAQQMPCLDPAMGAERWNAAMTTVIADIGAMIARYEGEREAAASISMYIEGLESFCGKSTYTLGDSLSSDAKQLYVDIDAGQTTIQAMSLRARGDKSSDSPPVALARELLADVIDKDGAAVLCGGAGTGKSTLIRRFALLAWSDPAAVGLSCQRLPFLVRLRHIAVASGETFEQKIRNAFISARDFTLLKPMPDDFLTSWPKAAKVSALLLFDGLDEVPSADRRRVLTFLEQLRKQFPAASMVITTRDADLLRNTIFASADACSCLTLYQLSPSQA…	A0A2M8R679|unreviewed|NACHT,1494,4|116|TIR_2|PF13676.9,244|409|NACHT|PF05729.15,992|1037|TPR_16|PF13432.9,1319|1385|AAA_lid_7|PF17867.4,	Not in supported Clade	Bacteria; Pseudomonadati; Pseudomonadota; Alphaproteobacteria; Hyphomicrobiales; Nitrobacteraceae; Bradyrhizobium	Bacteria
A0A2M9A7U3|unreviewed|TIR	MALFNIDRFESIARENRVVASKYAIDEAVLLESEMKCFSRYDEKKIYDIFLSHSYRDRVAVAGLVKYLKRQYHYEIYVDWIDDQNLNRSRVTKETAETIKSRMRNCKCLFYVTSENAPQSKWMPWELGLMDGLKDRVAICPLTREVYNADDYHGQEYLGIYPYISETKTDKGQNALWVNNDKRHYIIFEEWIKGNNPYLRQ	A0A2M9A7U3|unreviewed|TIR,201,49|151|TIR_2|PF13676.9,	Not in supported Clade	Bacteria; Pseudomonadati; Fibrobacterota; Fibrobacteria; Fibrobacterales; Fibrobacteraceae; Hallerella	Bacteria
A0A2M9G2A1|unreviewed|TIR	MSTKVVGFFCYAHRDFDNSSGELSWVFEQIQRELRLQSGEDVEVFHDRKNIRWGDLWRSAIDLTLVSSYFLVPILSPSFFTSNECRREFFEFLKSDQVDLSYSRIFPIKFIHDRKRMTDDSEDELVREALRRQYIDWTAYRFCEEKRKVEKINEMVLRLADIMELHKNNILAETKKPIIDQSPKSSEYEAQSESIYNELSSNVLKMPINDKSLEVYQKLLIPNMPTSPNLNHRLLVDIDRLGYEYISDIHRVVRMQEKNVIEYYKENPNLFGFSTDFLTKSLIFEDKEFRARHPASAQTLNVAQQIGRI	A0A2M9G2A1|unreviewed|TIR,309,8|139|TIR_2|PF13676.9,	Not in supported Clade	Bacteria; Pseudomonadati; Pseudomonadota; Alphaproteobacteria; Minwuiales; Minwuiaceae; Minwuia	Bacteria
A0A2N0HR45|unreviewed|TIR	MEIRYGCFLSYAHGQYAFMNKFKNDLIEALACYLEPHLDREEVLFIDSEQLGGGDDIDLRVARAMCQSVCMIVLYTPKYEAHGYTRREFAAMQLIEQERRAWYELPSHLIIPIIMTRHPDGLPPQITESGLYVDFSGYTLASGDLKSNPQYLPDIDRIVQRIATHYHLLKRSTPPGHDCSRFVLPDIPPEWRAIPPPHFPR	A0A2N0HR45|unreviewed|TIR,201,8|136|TIR_2|PF13676.9,	Not in supported Clade	Bacteria; Pseudomonadati; Pseudomonadota; Betaproteobacteria; Burkholderiales; Oxalobacteraceae; Janthinobacterium; unclassified Janthinobacterium	Bacteria
A0A2N1EDI8|unreviewed|TIR	MADVYIIYAKENRDIAVKVHDLLLKSWTVWMDDLIVGDFATAIKENLQKAACVVALYSESASKPAVTDELRLATKYGKKIIPLQLDDSDPPYSFGNLSTVNFQYWSGEPDHEAFKLLQVKIQEVVPAMRPAERLSSLESNTLPIPNIFMSVSSHETQFKPAEALSVLKAHGTKSILVSAYDLRRSEDKDQMIEEIKAYRERGGFVLIDSGNYEADRTEDETWTAAEFHQALLETPHDCAFCFDNLEPSSDLEMAVEEVIQAFERDRLNTSAPVYPIVHVSQDEEGLKRLPNIVFEVANRIRPGVIAIAERELGPGLALRARTMKRVRTQLQNLPFYQPIHLLGTGNPWSISVLVAAGADTFDGLEWCRFSIDPTRGRLHHFQHFDFFKHLWNRTSLLDI…	A0A2N1EDI8|unreviewed|TIR,459,4|115|TIR_2|PF13676.9,147|226|TIR_2|PF13676.9,324|362|TGT|PF01702.21,	Not in supported Clade	Bacteria; Pseudomonadati; Pseudomonadota; Gammaproteobacteria; Pseudomonadales; Pseudomonadaceae; Pseudomonas	Bacteria
A0A2N4X6Q9|unreviewed|Uncharacterized	MNDFLNDSIFNVDCDLLLIPISTVGTISNSFRRGLEDLDIATNLWEYKDYELGDIRILPKKSKGKFIAFVCTVDGDEGAYYSIRLIGKRLAEKVTELKVIREIASPLLGTGAGKLQPRLSLNIMRSAFYENKNVEGIRLTFCTPDKDILYSVIDHTLDINTPSGQLVIEAEIPNIYNNELIKRIRDDKEFYYELAERKFNEFIQHELPKDFYKRLENEFKSSGITFKEFINSDLSKEQRKFTLLCGELIAYLDFNAYRKNIWNRYPDKRVLAKSAVLQKDWFLNLIKFKLTNNLSFLSPSIRNAFAYLKSPSHNLTMLSENHRKKVFESIFPNRIFNDGFEETVLSFFRRLGIKTQKPENFGALCSCILYLPFVRSIWDESISKNHFFEDKLRYTDLSM…	A0A2N4X6Q9|unreviewed|Uncharacterized,1357,513|554|LRR_4|PF12799.10,558|596|LRR_4|PF12799.10,657|750|Roc|PF08477.16,1181|1292|TIR_2|PF13676.9,	Not in supported Clade	Bacteria; Pseudomonadati; FCB group; Bacteroidota/Chlorobiota group; Bacteroidota; Cytophagia; Cytophagales; Leadbetterellaceae; Emticicia; unclassified Emticicia	Bacteria
A0A2N5Z753|unreviewed|SEFIR	MEEQRVTVFISYSWDSQEHREWVLNLANDLISTYGLNVILDQYELSAGKELTYFMESSIEEADKVLIILTPEYKRKAESRSSGVGYETSMISQEVFESSIAKIKFIPVLRKGTSSCSTPKFLKSKLFHSMIDDNIYANSLYELSRILYEKPLLEKPNQGPIPDFKGESPDPIIDIANSVIEEERKNNEIDYFLDSTSGVQMFEAEIQILINRVKEKSEFYKKNTAIHFSFENNNHDFSVLSAHNYSVSFYWRKQYSNSTKDSKFVVRYLKGYIRTDNRTLMYFPGEEPVNIKEFHYSFDLDYNKNVKWKYNGGIVSTDEIIKQSFLFIIEEIRKEKSKGFRG	A0A2N5Z753|unreviewed|SEFIR,342,7|124|SEFIR|PF08357.14,222|324|Radical_SAM_N|PF08497.13,	Clade_SEFIR	Bacteria; Pseudomonadati; FCB group; Bacteroidota/Chlorobiota group; Bacteroidota; Bacteroidia; Marinilabiliales; unclassified Marinilabiliales	Bacteria
A0A2N8HBT5|unreviewed|Thoeris	MTDKNNIMCKSVFVSYTFKDNELDKDMLLKIKEILENCNVKPYIDIIDNPIFLSKTNLDKETAQDYVHRKLQHSDEVWVVKTKNFRISKWVRHEIKLAKKSRINVRFFPLDFFMNEVSIKRALFS	A0A2N8HBT5|unreviewed|Thoeris,125,12|110|TIR_2|PF13676.9,	Not in supported Clade	Bacteria; Pseudomonadati; Verrucomicrobiota; Verrucomicrobiia; Verrucomicrobiales; Akkermansiaceae; Akkermansia	Bacteria
A0A2N9JHA6|unreviewed|TIR	MAQWDAFISYARSASTLEAQRLQTAIQTFAKPWYRLRMVRIFRDDSSMSANPALWSSIEQGLREARYLVVLLSQAAARSEYVANEIAWWLRHKDAASILLVHDDGTLAWDRQRNDFTANSDCVPAPLRGAFREEPRWTDLSWFDAPGSAGPADPRFAEKVADLAATIRGIPRDELVGDDVAQHKRAWRLAKVAIGALSLLLIASVVASIVAIAQRNQVQRQATALLARQLAVTADSLLGRDLRRAQLLAVQAYRTEANPDTRAALLRATLASPALRRFVSFAAPISALSASSDGRFVAVGLDNGEVHSWDVATAAPVARLTLAHRVLAVGISDDGQVVAAVDGTSTQVATAGGVSSLVTPAGASPELVAVNPAGTGIVICSDTATDRPVTLVDLAKRSQ…	A0A2N9JHA6|unreviewed|TIR,928,5|113|DUF1863|PF08937.14,284|325|ANAPC4_WD40|PF12894.10,	Clade_5	Bacteria; Bacillati; Actinomycetota; Actinomycetes; Propionibacteriales; Nocardioidaceae; Micropruina	Bacteria
A0A2N9Y4P9|unreviewed|Thoeris	MAKNYSVFHVEEPFNELSAGAMSQKDYFYYNQLRTWKFKDELFPFNDLHVKKYDVRDGSDWDTVLKPRIKQRLDQADNIILILSENTFQSRCLKAELEYGIGHLKLPVIVIYADITDKKHMKVEGKKDMSFKVHYFLNKLPVFKQLKSQVPVLHVPLDKEMVAKALKKNNFVKNTHLQPNNYMLND	A0A2N9Y4P9|unreviewed|Thoeris,186,50|117|TIR_2|PF13676.9,	Not in supported Clade	Bacteria; Pseudomonadati; Pseudomonadota; Betaproteobacteria; Neisseriales; Neisseriaceae; Snodgrassella	Bacteria
A0A2P1PMJ9|unreviewed|TIR	MNVDNLPRIAFISHTTPYDSYVAELESFLLASGFDQVFNDVSAIKPDELLWPTIEQGILSCTTFYFVIGDKTKDSVWVQREVAFARSLNKPIVPVQIDDCELPSAFIGRDVIDLRTRSRKFHDQKIADSKLVTRHTADKLFGRDTELAVLDEAWNNQEGINIQCVIAWGGVGKTALLAHWVQTRFRNRGWKNSAGQPEPIFYFDWTFYDQGTRASDATHAGAASIGTFFTEALRHFGDPEPENPERKAERLAKLVQAHRNLIVLDGLEPLQYPYGHAQAGQITDPDLAQFLRLLAQKNPGLCVISSRERLSELGGHLASSAPQLDLDDLPTEAAIALLRNLGVIGSDTDLIEAAEDYHHHALSLILLGRFLATARGGDIRQRDTVSFEKLDSRRDNQTR…	A0A2P1PMJ9|unreviewed|TIR,1016,11|120|TIR_2|PF13676.9,139|295|AAA_16|PF13191.9,893|928|Costars|PF14705.9,	Not in supported Clade	Bacteria; Pseudomonadati; Pseudomonadota; Gammaproteobacteria; Lysobacterales; Rhodanobacteraceae; Ahniella	Bacteria
A0A2P6CFE3|unreviewed|TIR	MTIIKDKEEFLDWINLKDEEYIRKGFEYCNYRVADSMLNLDNLKIENIDITYKSFECTFFKNCVFFNCDINHSVFHSCTFVDCQFIQCKFYQTKFLFVELTNCQFIDCTITGLEFSDLDANNLIFIDCPEILDLSLRGFGKRSISFVRCYLHHLDVEPISVNENSPKEINQEIIDFEECIIKESSFDRIDFTKSTFKECDLSLIQFSSCEFSKNTIDVSNKTYANEFNMVDIRTILNSPPLDKIVLENIFGINSSDVKEYLIDLTSKIEFQSIFISYSFADKQFAKKINETLNRRGIMTFLWEYDSPGGKSLKNIMSSNIKNKDRVLFIASENSIKSKACQFELSKGREKQEITWNDVLFPIHIDNFLFDLEKEQIRPIENQDEYWKNIEELRKLNSLD…	A0A2P6CFE3|unreviewed|TIR,427,78|128|Pentapeptide_4|PF13599.9,175|218|Pentapeptide_4|PF13599.9,273|401|TIR_2|PF13676.9,	Not in supported Clade	Bacteria; Pseudomonadati; Bacteroidota; Flavobacteriia; Flavobacteriales; Flavobacteriaceae	Bacteria
A0A2P7TSD3|unreviewed|TIR	MNTKPVIFLAFANDPSNYLEALKQERIIIPQMLQPAIDERLCEVLVEPDATADDIFRIFNQYKDRIALFHYAGHSGAEGLQLETDGIVSQLANAGGLAQLFGLQQNLNLVFLNGCSNNQQVTLLQQQGIQNIIATNNFIKDQAAVNFAKAFYQAIGAKNTLNNAYANAEAYVKTISGQGESRALFWKSKDTAAADFPWEKYFNQPDWSLISGTTIFGEKPQIPLFIANHPADEPCLTELKKQLTLLKRGGMISVFDSTQIPPGDEYDKELKRQLLNARIILLIISPDFLYSDDTQEIEAIATERHKAGTAIVIPVLYKEVADLRGENTDIPDYYPEFARLRGLPDEYRKWFISQWPDKDAAYAYIAKRIRERIEQLRNS	A0A2P7TSD3|unreviewed|TIR,379,19|186|CHAT|PF12770.10,226|319|TIR_2|PF13676.9,	Not in supported Clade	Bacteria; Pseudomonadati; FCB group; Bacteroidota/Chlorobiota group; Bacteroidota; Sphingobacteriia; Sphingobacteriales; unclassified Sphingobacteriales	Bacteria
A0A2P8WG27|unreviewed|TIR	MQFDRDLFISYAHIDNRALEDDQEGWISLLHKGLEIRLSQLRGEKPDIWRDLKLQGNDDFSDTILDQFPKLALLVSILSPRYVKSKWCLRELQHFCQAAESRGGIRVGDNKARIFKVIKTYLPRDSHPQELERLLGYEFYEFDSSGRPREFSEVLGPEFKRKFWAKLEDLAYDIHQTLELLEALPEAGETRIELSEAAANGKTIYLAETTYDLNSSRDQIRRELELAGHRVLPANALPMTPDFGDLVRQNLAQSDLTVHLIAPQKQMAEADDSPSAVALQQLFAARTQEQIEIASVCCKERVIPRILWMPPTAQMGEADGFIQSLQSEPDFLSTKLEDLKTLIQDRLTRPAQPEIILPANGATQIYLDCDQRDLDSPEIEPLYEWLEQHFQVQLPMYEG…	A0A2P8WG27|unreviewed|TIR,493,8|101|TIR_2|PF13676.9,204|261|DUF4062|PF13271.9,381|418|Cons_hypoth95|PF03602.18,	Clade_5	Bacteria; Bacillati; Cyanobacteriota/Melainabacteria group; Cyanobacteriota; unclassified Cyanobacteriota	Bacteria
A0A2P9F1Y0|unreviewed|TIR	MRGTGLTTSGGSPYFFLSYAHTPSHDSSGGDPSVWVKKLYDGLCEHIRGLTDLPRGAKVGFLDEKVSAGTKWTDELSMNLARCKVFVPLYSPRYFMSRQCGREWWAFSRRQVTQRAHGGPARENTIIPALWMDERPPEFDIPVLARTRFDLPQGRKPDFHGDQPHDWNPYHPESTVPLGDHAAELVRMSRMTDRAGHYSTNASSRDLDFSGNEPHRAVRSAIHYYGENIATYPPEGPPYECPRLRGPDLG	A0A2P9F1Y0|unreviewed|TIR,250,15|151|TIR_2|PF13676.9,	Not in supported Clade	Bacteria; Bacillati; Actinomycetota; Actinomycetes; Kitasatosporales; Streptomycetaceae; Streptomyces; unclassified Streptomyces	Bacteria
A0A2R7MR91|unreviewed|TIR	MTEVENRGHIFISYAWGNGFENKEWVRQCVLTQISWNHDVFWDRDSIAYGDSIDGVIAKALSKRPVQVLCLCDQDYIRAAQQKGSGLHRELKMLAEIAYEPGVRIVPVILEAGCADQLPEPLIGRLYLDLQPLHQLNIDLGTAVMEVAEGRTPAQVQSGVNARLAAFKLRERALKYFQTRPVEVWGNGRNHEVTVYREGTPPFLLQPAPWMWESNNWNYMLSDDSPTFCPAKGRWHWELSSSSSEMRPLATAVLSVFFDQLDGRKAELWLNQGGIVLANTFFRTVLDSEPFRFDADDVIGFLMRRDEGYEALEKLLDAADEGGDRA	A0A2R7MR91|unreviewed|TIR,326,10|131|TIR_2|PF13676.9,	Not in supported Clade	Bacteria; Pseudomonadati; Pseudomonadota; Gammaproteobacteria; Pseudomonadales; Pseudomonadaceae; Pseudomonas; unclassified Pseudomonas	Bacteria
A0A2S2KU42|unreviewed|CD-NTase-associated	MSEKKEKSNPKMGKRSKEHLFPRDTLKRSLNVSHAIWEQNGGNPFNILDLAPQVGYSPNSSGFRVLLASSFRYGLTEGSHITKIISLTNLGKSIVAPLEQTDVGSMLRQALLHNDLFAKVYKHFDGKPIPKKEVLRNTLVHDPSMGGFGIPREDVESFIDIFIQNIIDYNLEQDIRGTNYLRLDKLSTSNNIESEDKDMQDVEFEEEDEENKEQKPIIKEQKLSETETPKVFISHSKNKKILEQIKQMLQFGKFEYEIAIETETTAIPIPEKIFGLMRECTCAVINVSADESERKEDGSYGVNPNVLIEIGAAFLRYDKRVILLVDKKVKLPSNLQGLYQTYYEGNELSWDTAMKLQESLSKFRDNKTNAKIE	A0A2S2KU42|unreviewed|CD-NTase-associated,373,230|343|TIR-like|PF10137.12,	Not in supported Clade	Archaea; Nitrososphaerota; Nitrososphaeria; Nitrosopumilales; Nitrosopumilaceae; Nitrosopumilus	Archaea
A0A2S6GNV1|unreviewed|TIR	MQVFVSHAPSDRDAAAALRADLAQLGRQVALDRGEPNGARWWETVLQRVQRCDVFVLVASPAAMRSPGCVATAKYAASLDRPVLVISAADVALPAELASAPVFTPGGLSITERIPQLRGVLLKLPAAPPLPEPLPPQPVVPYIEQLRERLEEPELAPEESRELLRQLRLRLRDEGERAAAWSLLVRMRTRPDLPAPVATEIEKVLAPGWQPDPERRVEKRYWDGMAWTTLVRHEGREFSERRVPPPEATWSGESAPAKPGRSRAAQTATPRPAAAPKPQRDPGSAPDRGRMLLIGGVSVVVVGAAVAAFTLVGGKSTSDPTSAARAFVDAVNVSDVDALGDVTCERDRARASTLFLGVQLTLERVDDAADPPTFTVLASDPGGLGGDRRTYSLVKESGS…	A0A2S6GNV1|unreviewed|TIR,405,3|81|TIR_2|PF13676.9,207|242|DUF2510|PF10708.12,	Not in supported Clade	Bacteria; Bacillati; Actinomycetota; Actinomycetes; Pseudonocardiales; Pseudonocardiaceae; Actinokineospora	Bacteria
A0A2S6WEI2|unreviewed|Thoeris	MERPRAFISFRMEDRWARDFLKERARNTQNQVEFIDYSIQDPSDSSWKKQCKRRISETRGTIVLIGATTHQSEPVEWEIKETLEQGHQLFGIQVNDGETHPIPNGLPPESVIRWDFTQISSWLSTWV	A0A2S6WEI2|unreviewed|Thoeris,127,5|106|DUF1863|PF08937.14,	Clade_7	Bacteria; Bacillati; Actinomycetota; Actinomycetes; Kitasatosporales; Streptomycetaceae; Streptomyces; unclassified Streptomyces	Bacteria
A0A2T4NKS3|unreviewed|TIR	MTVPLYAPVVEVYVVWHPADRKGKDIAEALLPHFRGDRFSGLLDGVVDVYERSAGLRGEGSAPRPIPFPGTPDAAAEYVVVVPLLGENWARAAEDTEDPWHDYALRIKEAWNSRGPRPTLGVFPMLISGTPLSGRLEQLLGRIQRLAEPGRTQPEEIHETRLRDLSQGIAQLVHGKNAKLTVFISHTRLGDHAPRDIIDRVRYSIRDTRLEEWIDYHSLMPGSDSLQELRERASDGIMLAVRTDEYASRHWCQREVLTAKRAGVPVVVLDALSAGDRRGSFLLDHVPRLCVGTPAGDATGQTIRRALNLLVDEYLNRVLWRSRRQALAAQADLEVDWWASQPPEPATLTAWITEWLADSHRMGRSVADIRPRIVHPGPPLGEDETQVLNEIASIGGIRR…	A0A2T4NKS3|unreviewed|TIR,414,182|261|TIR_2|PF13676.9,	Not in supported Clade	Bacteria; Bacillati; Actinomycetota; Actinomycetes; Kitasatosporales; Streptomycetaceae; Streptomyces; unclassified Streptomyces	Bacteria
A0A2T5I188|unreviewed|SEFIR	MIKVFISYSHDNDEHCERVRGLDASLSRDGSDCRLDVHKDTDEDWPSWMTNQLIEADFILCVITEIYEYRFRDNELPDQGLGVGWEAGLIRRLLYAKKLRNDRIFPVFFNIPDRNHIPLELQGYDSFLLDGLAGYEVLLRKLLSKQLYSKPAIGTPPDLETRATVPLFARPDKVSSPTDDAPKVNISHILRYAPAQLIGREQEIARLNDAWGRVMREETSRTRIITFVALGGEGKTSLIAKWVVDEMLDKGWRDCNAAFAWSFYNQGTREQLAASSDLFLKEALNFFGDDEDKDFASSPAGAYEKGQRLARIVGQRRNLLILDGLEPLQYAPAGSMRGELKDQGIAVLLKNLAQNSQGLCVATTRYSLPDLKAFWRTTAPEIKLERLSRDAGVHLLRTF…	A0A2T5I188|unreviewed|SEFIR,1018,4|125|TIR_2|PF13676.9,196|255|AAA_16|PF13191.9,726|792|TPR_MalT|PF17874.4,854|913|DUF3856|PF12968.10,	Clade_SEFIR	Bacteria; Pseudomonadati; Pseudomonadota; Betaproteobacteria; Nitrosomonadales; Nitrosomonadaceae; Nitrosomonas	Bacteria
A0A2T5JNV5|unreviewed|TIR	MSIDQGYDVFISYADADNEVPDSAQAGWVTSFAHYLNIGPNVLKKNLFIDHHLKSGDVFSDDLIKKVENSKLLVLILSQNYIDSEWCGKELEYFIQAHSNDPEKPADVFVVEIFPYDELTGVPPNIDRIRKHQIDAKFWYKPPNAIAPLLSGYPTPRESGAEDFYWNALNQLRYAIDSRLKNIARAQGWSSSNIGNGDETRERETERKTLADAALQPPESTAPPDAGTVPLTRLSEFKTASSIPFLMNRAAEMASGVTPPLAVTTSFMLLAIAEATDTGGPWAAHFLRELVDKHTKEYEAIRDRYFRKRGSRGLQVRSESPVRSLPVEMTGYLFAALERSRDIAQRTAHDPEIHARHLLAALLHSDTTKERSGALNRLAEMGLDPVFVREALCEWLRGH…	A0A2T5JNV5|unreviewed|TIR,1220,9|111|TIR_2|PF13676.9,442|603|KAP_NTPase|PF07693.17,748|1100|KAP_NTPase|PF07693.17,1175|1190|BRK|PF07533.19,	Not in supported Clade	Bacteria; Pseudomonadati; Pseudomonadota; Betaproteobacteria; Nitrosomonadales; Nitrosomonadaceae; Nitrosospira	Bacteria
A0A2T7Q5Y5|unreviewed|TIR	MANFFISYSRKNTDIAKRIRNLISRLDTAHDVFLDTESIKAGADWKKELENRIKKCDHFIYIHSPESLQSKYIKQELAWVQQSELKTGIRKLIVYRLQFADIIPQLAAYQILDATDDFTIDFFKLMSGILQSNSFYTVEHEIQLADEWWYNGKFWIDAPPEFLKKIQMVEYRFDYGWDTDAIETVKASPTSLKNKFKKSFETKYHFTVFVVIYLWNTKELYFVKTIPVFH	A0A2T7Q5Y5|unreviewed|TIR,230,4|119|TIR_2|PF13676.9,151|209|pYEATS|PF20305.1,	Not in supported Clade	Bacteria; Pseudomonadati; FCB group; Bacteroidota/Chlorobiota group; Bacteroidota; Chitinophagia; Chitinophagales; Chitinophagaceae; Terrimonas; unclassified Terrimonas	Bacteria
A0A2U0RWZ9|unreviewed|CD-NTase-associated	MPTPKYHIYIQYAEPDKSGYRFNLNREELQRTFTTPYTEGKPFWFTGRLLNPAKVQKVLIFWSYDSAEKLVLPNQEPLIVAKDKKAAADAIENSKVKGAYLCTEKYLPQTRKTAAPSGKVVPVSARRRVLVACGSDDEMKTALTEALAKLWLVPVVLCEEPGYGRKIVTRIADYADVEFAVVLLSPDDYVYAKGEEPTKRKLKPPQDVVFELGFLLGKLGKERVLVLFRESEKGEFEVNTDFEGVTAAPFDNRDSWKLALIRQLAACGYTVESDRILK	A0A2U0RWZ9|unreviewed|CD-NTase-associated,278,128|252|TIR-like|PF10137.12,	Not in supported Clade	Archaea; Thermoproteati; Candidatus Bathyarchaeota; unclassified Candidatus Bathyarchaeota	Archaea
A0A2U0S0S9|unreviewed|CD-NTase-associated	MAIDFGSLIVDLETLACSSKEDFSNEFWGSYENYIKTHNRILKDLQTLGFYKELKAIEDVPFSDQSFNSGFSKAEQAKLREVTNESNSLLRKVKLLLTPPASDARLNNQVRSNKIFLVHGNDTEMKNDATQTLQKLELDPIILHETKNNQQTLIEKITEHNHVSFAVVLLSPDDLAYPKEKTPNEAKQQAKQNVIFELGYFLGRLGKQNVVAIYRKKKDFEVPNQYNGVLWIEYKTGWYFKLIKQLQECKFEVDANKLGWL	A0A2U0S0S9|unreviewed|CD-NTase-associated,261,114|235|TIR-like|PF10137.12,	Not in supported Clade	Archaea; Thermoproteati; Candidatus Bathyarchaeota; unclassified Candidatus Bathyarchaeota	Archaea
A0A2U0S8L1|unreviewed|CD-NTase-associated	MGVDFGSLIIELEALVSSSKEDFVNEFWSSYENYIKTYNKLLTDLQSLGFYKQLKPVEEVPFSDQAFDSGYTKQEKAKLREIVNQSSILLKKVRLLLSPPTPTKLNNQVRSNQIFLVYGQDNPMTSDVTDTLQKLDLEPIILQDITDKIADYPHISFAVVLLSPDILAYPKQKTSDQAKLHPTQNIIYTLGYLMGHLGTTNVAAIYPTKQNFKIPDGSNVLWIEYKTGWYLKLIKELKAANFEVDANKLGWL	A0A2U0S8L1|unreviewed|CD-NTase-associated,252,113|215|TIR-like|PF10137.12,	Not in supported Clade	Archaea; Thermoproteati; Candidatus Bathyarchaeota; unclassified Candidatus Bathyarchaeota	Archaea
A0A2U1FST9|unreviewed|SEFIR	MKVAISYTKSSETHFEKILNLTEQLGKNGIDFTIDYYDLHLGDDAFYFMENLIFNHDYVLVICNQDYKNKADSYSGGVGNEARNLRVISGVPENNKVIGVVFEHDENQKVILPNFLRAGVYVDLTDDNDFTSRDFSELINHLVGVKRIKPAIIPRPDFQNFTTSNCNKLSFYNNIKNKLKRKINLSTRSMGVINRIADYFEENKIEDASIVKSILIKGISGEGKTAIATEFAYKYGSQFHGCFYLDCNFPLDQQFLELSSPPFLDIKVPDEIEKSKQNDYRISLVKDFTNTNPTLLIFDNVYTLSEIDEFLPKSGKSRSILLSNDLSISSPYLIEIPVPKLDKEEALDILLFGFERNDSDSGAAIEIASFFGFLPFALELANSVLRSGWQDVSLSLFLH…	A0A2U1FST9|unreviewed|SEFIR,792,3|138|TIR_2|PF13676.9,213|311|AAA_14|PF13173.9,500|540|DUF6565|PF20203.1,	Clade_SEFIR	Bacteria; Pseudomonadati; Bacteroidota; Bacteroidia; Bacteroidales; Porphyromonadaceae; Porphyromonas	Bacteria
A0A2U2BUU8|unreviewed|TIR	MARDPWGQYAYKAFISYNHKDVGWAEWLETELEAFRVPIDLIGAWAPPGPVPSGVSPVFRDRTSLAAGSHLDDGLRETLDASASLIVVCSPNSAKSDYVNEEVAHFKRSGKGHRIFPIIVGGEPFDKKNECFVEALKREIDPSTGELTKTETAPIAADARKEGEGRDEAFVKLVAGLLGVDVGELREKHNVKLEQEKAEAVRRAKIATYASLAALVLMVIAGGIGVGAYQQRQSALARESELVARYVQKSFGRGEEVVAAALLAEVLPTTSGALLSRPETPEAIELAADLLDSRVLTRTLNSHEGPVRMSALSPDGTRIATASADGAARVWDAETGERLALIEHEGEVASVVFSRDGARVLTASADGTARVSDAETGEQIAVFSQEAPLRAAVFDSAGA…	A0A2U2BUU8|unreviewed|TIR,1014,14|122|TIR_2|PF13676.9,189|233|ETRAMP|PF09716.13,296|332|WD40|PF00400.35,343|388|ANAPC4_WD40|PF12894.10,401|467|ANAPC4_WD40|PF12894.10,522|544|WD40|PF00400.35,554|589|WD40|PF00400.35,660|692|WD40|PF00400.35,696|733|WD40|PF00400.35,740|775|WD40|PF00400.35,781|817|WD40|PF00400.35,823|858|WD40|PF00400.35,866|900|WD40|PF00400.35,	Clade_5	Bacteria; Pseudomonadati; Pseudomonadota; Alphaproteobacteria; Maricaulales; Maricaulaceae; Marinicauda	Bacteria
A0A2U2ZRH4|unreviewed|TIR	MHSVQQPYGFLSYGRTPAVPETDRSTDDPLSRFHAKLTEDLMELTDLDAKVPAVYLDQRIPLGSTWEEELKERLSRCQVFVPLLSRRLFTSEWCALEWECFQRRQQLQRGRGTFIRNAVVPVLWSPLRSGDIPAPYSEVQYTHQDLDPKYLELGLRGLQISGNHGTFRKVVYQLALKIVDVAVSSRLEPCDPGEFDDLFDAMNDTVGEER	A0A2U2ZRH4|unreviewed|TIR,210,53|133|TIR_2|PF13676.9,	Not in supported Clade	Bacteria; Bacillati; Actinomycetota; Actinomycetes; Kitasatosporales; Streptomycetaceae; Streptomyces; unclassified Streptomyces	Bacteria
A0A2U2ZVB2|unreviewed|SEFIR	MVVGLKRRETVRTLSRVPVATEGCGLAGSARSAPAPGAAIYIDGMAVPPASGVRVFISYSHDSDSHRAAVLRLATRLRQEGVDAWIDQYEEHRPPESWPDWMRRELNRADFVLLVITAEYARRFNRESPPGAGSGVRWEGTLITADMYYGRRTRARFLPVVGRPEDQGLVPAPLNLTTSYVMGRDGDADLTGLLRVLRARPAAVPAPLGSAPDAARAVAPPPETGVRRPAEYQKEFEARHGPEGPVAAARAWLECVRGGYRREIWSGLDPDLRLSLAQDWILANKDHPDIARRPRDELANALASRSPEHPLADPLVSSRAELLYQHFAAWDPCTWDVSGTSRPVGRDYQVVLPTPVDGPPSKEMPLLMRRVDRIWRVANFRPAYVIPGWPPRHEDIPAS…	A0A2U2ZVB2|unreviewed|SEFIR,401,55|164|TIR_2|PF13676.9,	Clade_SEFIR	Bacteria; Bacillati; Actinomycetota; Actinomycetes; Kitasatosporales; Streptomycetaceae; Streptomyces; unclassified Streptomyces	Bacteria
A0A2U3LVR9|unreviewed|CD-NTase-associated	MLRLLDVREQVEAWIDHLNQYNDITERDLRRLREGVYARGFARSLLGGNRARLGGHEFWLADLRELNGHEFPTVMAVDKRIRCARKVRVFVGHRFTPAVTRNLRHNLQIVLRPYGISPIYSDSDMPNGPVFETILERIRAADFSIFDDRETEVRPNVLIELGAAIGMRKPYFYFNYGNKRTVKINNRHEPITTASDLAGMLYLPYTSYRGLFVEFARRLPGFLVDRSIAQ	A0A2U3LVR9|unreviewed|CD-NTase-associated,230,88|206|TIR-like|PF10137.12,	Not in supported Clade	Bacteria; Pseudomonadati; Acidobacteriota; Terriglobia; Bryobacterales; Solibacteraceae; Candidatus Sulfopaludibacter; unclassified Candidatus Sulfopaludibacter	Bacteria
A0A2U3PEH2|unreviewed|Uncharacterized	VSRIFLSHSSKDTREAIALKTWLTEQRPELRDEIFIDVDSETGLKLGEHWKTQLFTGKSRCEHFICLLSQSWANSTECNVEYRTAEGLGKRILVARLEDLGVTHDITSAWQRCDLFADGEHSDVEVPGGPPVRFNTAALTSIMEAVDGSGTGPRQFVWPPRTDPNRAPYRGWEPFEEIDAGVFFGRDAVIARGVDALQGMRFRLLASMSGLKSLFVVLGPSGSGKSSFLRAGLIPRLRRQDRQFVVLGIMRPQGNALTGDSGLAAAIHAGRESLDLPSPSLGDIKKACGHRDVDQVVHLLREIRLAAAAQLASHAKPQASVPTLVLPIDQAEELFSADAGPQTEEFLSMLAELIQRMNADEVGMIVAVTIRTDCYEAMQSHPALDGIGTAIFDDLKPMP…	A0A2U3PEH2|unreviewed|Uncharacterized,1409,4|116|TIR_2|PF13676.9,183|355|AAA_16|PF13191.9,658|784|RskA|PF10099.12,785|808|Nbas_N|PF15492.9,813|851|WD40|PF00400.35,862|894|WD40|PF00400.35,907|937|WD40|PF00400.35,948|980|WD40|PF00400.35,990|1023|WD40|PF00400.35,1039|1066|WD40|PF00400.35,1069|1104|WD40|PF00400.35,1115|1147|WD40|PF00400.35,1157|1190|WD40|PF00400.35,1206|1233|WD40|PF00400.35,1244|1276…	Not in supported Clade	Bacteria; Bacillati; Actinomycetota; Actinomycetes; Mycobacteriales; Mycobacteriaceae; Mycobacterium	Bacteria
A0A2U8FSU5|unreviewed|CD-NTase-associated	MFIASTSEGMAVSLALHRKLETSLGVTLWSWDVGNMNRFSIDRAKTLISTSDIAVFVSSPADVACLRTPNREAGLRTEETLFLIGLMVGALGPNRVFWVMPDEAGAPAAVAHRLGIHKFYFDGHRRDINAAISDASCSLQEAVKEIGLRSSLCPPGGSLDIVRAWLGK	A0A2U8FSU5|unreviewed|CD-NTase-associated,168,2|103|TIR-like|PF10137.12,	Not in supported Clade	Bacteria; Pseudomonadati; Pseudomonadota; Betaproteobacteria; Burkholderiales; Aquabacterium	Bacteria
A0A2U8TKI5|unreviewed|TIR	MPVFISYRHTDRVQAMAINARLKLANIKTYLDVLDTESQQTDDITAVITRNITECTHLLAVVSQETAMSWWVPFEIGEATISDRRICSYKIGASALPLYLDKWPKLSNDVDLNFFIDAYRKESMSKRSIGMESFSESVRGTYKSDADLFHDQLKNRIRRGF	A0A2U8TKI5|unreviewed|TIR,161,3|112|TIR_2|PF13676.9,	Not in supported Clade	Bacteria; Pseudomonadati; Pseudomonadota; Gammaproteobacteria; Pseudomonadales; Pseudomonadaceae; Pseudomonas; unclassified Pseudomonas	Bacteria
A0A2V1NFK8|unreviewed|TIR	MDRSVNYFYTSCTRGDGWPSLSRFHADLEYRLKAQEGLWVAGVLGPQTGSGPVLQSGVAQVGVMVALYSPEYFRDGDRGLEWAVFRRRIRGQEYLTHEPLADCLIPLVWKPVPPRERPRDTPDPWPFLAELPGADSEAGRLYERRGLSGLMQSQLPEAGDLYVALLGLLARRIAMVRRFGLGPLEGDELRTVAPAFGTTLAPASTGHVRRTVPGGDLVTHGSVNGGYLSYSDVGHRGGGPPGGPAAELRSVAISYVGADQPWADWMQEVLEEDTGSVVHQVRWRTELEPLSEAVARAREEGSRIVVVFSRSYFTAGAPDPYQWEEVFLGEDAADLIPVQIDAEPRPLLVRRGVPVVQLTGSDEGQAQLLRDMVHDAGPTVPGQREGDAR	A0A2V1NFK8|unreviewed|TIR,389,52|89|TIR_2|PF13676.9,251|367|TIR_2|PF13676.9,	Not in supported Clade	Bacteria; Bacillati; Actinomycetota; Actinomycetes; Kitasatosporales; Streptomycetaceae; Streptomyces	Bacteria
A0A2V2AK83|unreviewed|TIR	MPVFISYRHTDRAYAMAINTRLTQANIKTYLDVLDPESQTTEDITTVITRNITECTHLMAVVSEQTAQSWWVPFEIGEATISNRRICSYKIGPSALPQYLDKWPKLSGENDINFFIDAYREELLSKRSMGLESFSESVRGTHRRDAELFHDQLKNRIRRGF	A0A2V2AK83|unreviewed|TIR,161,3|116|TIR_2|PF13676.9,	Not in supported Clade	Bacteria; Pseudomonadati; Pseudomonadota; Gammaproteobacteria; Pseudomonadales; Pseudomonadaceae; Pseudomonas; unclassified Pseudomonas	Bacteria
A0A2V3JJ12|unreviewed|TIR	MTIIISSDEPVEGNPVRNIFISYARADDEPFIEQLHDDLTEHGFDIWWDRQTMQSRGLTFMQELRDAIEGSDRLIAVIGPNAVKSDYIRAEGGHTLLFSRSMIPILREGDYNLIPDELVDFHCPDFRGERPYNENPLKRCFASSQSQFHHLVPSALPFHPCRRISCPAATKSPALGKPYWQTCSDPL	A0A2V3JJ12|unreviewed|TIR,187,19|131|TIR_2|PF13676.9,	Not in supported Clade	Archaea; Methanobacteriati; Methanobacteriota; Stenosarchaea group; Methanomicrobia; Methanosarcinales; ANME-2 cluster; Candidatus Methanogasteraceae; Candidatus Methanogaster; unclassified Candidatus Methanogaster	Archaea
A0A2V5LMI4|unreviewed|CD-NTase-associated	MLKARLSSWADCDIWKDPGVFELNKGYLQNLLDRLNLYEYGIMIATGDDATKSRGETKMAPRDNVVFELGLFMGRLGRDRTFLCSRRIRNYRRTFWELRCRSFPRARVARAIERCNFAPR	A0A2V5LMI4|unreviewed|CD-NTase-associated,120,10|85|TIR-like|PF10137.12,	Not in supported Clade	Bacteria; Pseudomonadati; PVC group; Verrucomicrobiota; unclassified Verrucomicrobiota	Bacteria
A0A2V5NWE1|unreviewed|TIR	MKVFISFAAPDHRLVHVLSGTLTEAGITPLIAALRLSPGRRLEDKIRDMIAESDCVLVLNTVRASKNRWVQQEIGCAKAFQKDIIPLKTRTARLAAMLDGYEYHTFSKTNPLSDFIRIAEYLRDYAKERGLPLYKASEIQTDDAMILHLPHALVCPRCKKTDVHVYLCLLCGDWVCTECGETIPTTARADRALTKQRPRITRHAVK	A0A2V5NWE1|unreviewed|TIR,206,3|109|TIR_2|PF13676.9,152|177|PRT6_C|PF18995.3,	Clade_6	Bacteria; Pseudomonadati; PVC group; Verrucomicrobiota; unclassified Verrucomicrobiota	Bacteria
A0A2V5W7R2|unreviewed|TIR	MGKEDTNAVNATATTAELDDFFWEDLLTRIHENEVVPIIGRGVVTFGPDDELLYPWLAQRVPAELKPPLTFEKPPRDLQEIVDAQRATNQRIERIYRLLNLIVKDPDLRPGPTVAKLGAIEGFRLFISTTFDPLLPRAVESASPGGKPEERQRASTLRGACPDLPQELDLLEHRFVYQLLGAAQPYPDFVISDEDMFRFLLHLDQQLPQLPKLSEALQKSHFLALGLSFADWLMHFFVQVVKHAPLSELDRTDLFIFEKLDSTERAQEVIYFSRLTKQIQIVAIDPLEFIAELHDRWLKEHPAPKREPYAMSKEQREKHRAPGCIFVSYATPDLEIARFVVSQLQKAGCLVWFDKEQLQPGEDWEEALRKAVEERCGLFISIISDHTAERLQGYNIFER…	A0A2V5W7R2|unreviewed|TIR,475,125|260|SIR2_2|PF13289.9,325|429|TIR_2|PF13676.9,	Not in supported Clade	Bacteria; Pseudomonadati; PVC group; Verrucomicrobiota; unclassified Verrucomicrobiota	Bacteria
A0A2V6D2N0|unreviewed|CD-NTase-associated	MKGPAMPKQNINRIAKTKEDLRGKIKSDFPKHTLTEALKVARALADKNGGQPLPPTETAIAMGLSPGSSEFRILLSSSIKYGLTSGSYNSERVSLEEAGRNIVEPRSPEDERRSLILAALTPPTFRAIYDYFRSKKLPDEAFFVNTVVREFQVPREHAVKCVQVFTKNLEQTALIHVTNTGKWLSTDTGGIVVAPVSPASNQLNGDGDADTEEETKLPPITQHKATPAVEGDKRLSRVFITHGKNTAFIIPLKDLLSFGQLEAIVSTERESVAQPVPDKVMNDMRSCGAAIIHVEDEQKLIDANEREQIVVNPNVLIEIGAAMALYGRRFILLVKEGIELPSNLQGLYEVRFSGEKLDGEVTIKLLKAINEIKNFPLPL	A0A2V6D2N0|unreviewed|CD-NTase-associated,379,237|353|TIR-like|PF10137.12,	Not in supported Clade	Bacteria; Pseudomonadati; PVC group; Verrucomicrobiota; unclassified Verrucomicrobiota	Bacteria
A0A2V6LH83|unreviewed|TIR	MIVVFYSFKGGVGRSMAVANVGDLLARRGLKVLMIDFDMEAPGLEQYFPINQSEARSHPGLLDLLLRYKQSVSLGATADSASFKNIQDFILRVYKDLPTPAKLDLMPAGQREGNISLAEYAHSLRTFDWQDFLSHWAGDRFFDWLRTCVADLYDVVLIDSRTGVTEMGGICAYQLADCILMFSGANVQNVEKTQNLVRNFNQTGVQMLRRFRPLPVVIVPARIEESDERLLEAVRQRFALAFDDFTPPVLRKAGLQFWDLRIPYRPRYAFEERVIIDPKLVDEEHPITESFRHIVRCLSLLANDSSALAQKLEQGSDFAPTEATLRYDPTRQLATFDACFLYDRNDSSAVGAIGQRLEQDAGLRIWRERSLALGTHWEAQLEEALLNTNSIVVAISDAG…	A0A2V6LH83|unreviewed|TIR,1773,4|246|CbiA|PF01656.26,342|462|TIR_2|PF13676.9,499|618|AAA_16|PF13191.9,925|1062|TPR-S|PF20308.1,1106|1131|TPR_4|PF07721.17,1197|1459|Patatin|PF01734.25,	Not in supported Clade	Bacteria; Pseudomonadati; PVC group; Verrucomicrobiota; unclassified Verrucomicrobiota	Bacteria
A0A2V8DES1|unreviewed|TIR	MAFVPGYAHDLFISYAHVDDEPMGDAKEGWVSTLFRELRAKLSQKLGRTDAFDAWKDDGLSRNEGVTPQIMEAITSTALLVIVLSPGYLSSTWCLREKDSFLRHLRERRRPGSRVFVIERDEVERSQRPDSISDLIGHRFWTKDKIEDPAETLCEAGLNSTDLGYQEYFRRLNHLATDLKKELEALKAGGGQVLQRHTRPTVFLAESTDDVDNLRTDLLEYLDQLDIPVLPQTLYDREAEAFRDAMTTDLSHSKLFVQLLSGLRGRKAPGGSAGYPRLQYDIARARGAEILQWRDQRLDVDGVPDEDQRKLLREVTVRAEGVEDFKRYIKQRLLEEPKPVVVPKQGLRAIVFVDSDKDDWDLAIAIRDRLKALGVDVSLPVWDQAPDEVRLDLEANLKQ…	A0A2V8DES1|unreviewed|TIR,484,12|143|TIR_2|PF13676.9,289|331|Tektin|PF03148.17,357|463|TIR_2|PF13676.9,	Not in supported Clade	Bacteria; Pseudomonadati; FCB group; Gemmatimonadota; unclassified Gemmatimonadota	Bacteria
A0A2V8LTD9|unreviewed|CD-NTase-associated	MPRSDRDSPKIKIFIGSTVEGLEVAKLIAEELSDKFQCHIWPVFFEPGKFNMEGLEKALATCSQAIVVMTPDDKTLVKGKKHPTPRDNLVFELGFFAGRYGRQAVFMVTPQGKKIQLPSDLLGTNTAEYEILSDDDPRPFNVTGACNKIARTIAAAQPTTNPLAPKSEVINFWSGLSDTIRIIYGVENIIGPGAKRRPTVSLRDLATAHLIFGFLNRSFPHKIISLFPSSTREWRALPENEDLIFVGGFVTNEMFGYLHLESRFEDNHFFLVKLGRICGIEGRGSREKRVLHPLFDGTRLAPPPRQDPQAIEDFPSEEMRRDYGRVFSAKIDIYGGLRRVITFAGIKGHGTHGAARALTRDASFNRFLPSPLTGKERMEMIVASDVKDDVVAQTIPVEI…	A0A2V8LTD9|unreviewed|CD-NTase-associated,707,12|129|TIR-like|PF10137.12,455|655|HAD_2|PF13419.9,	Not in supported Clade	Bacteria; Pseudomonadati; Acidobacteriota; unclassified Acidobacteriota	Bacteria
A0A2V8SUL3|unreviewed|Response	MGSALSLSPARVGGPAGGHERRASGRRHEARRASNRFTSRQLPRLSARPSSGVHRSRPQQTTRPAANHGEPAASERTVSLSFISHVDARFNEGDSGVSCDGCAANAGARWIRFAEYQIHIRGVATLPHDNLRRILAKTLQYEGHTVRVAKTLRSARGQLERGSVDIVLSEMRLSTAEEGLQVLELSNRLSPRPLVIFTTASGGVSSAVKALKTGAHDYLMKPFATAELLSAVECALGELNRNDVFICHASGNKRQFVYPFIKSLKAKHVTFWIDEAEISWGDSITDKISEGLLAARYVVVFLTAAFLRRRWPATELKAALRREVESGDTIVLPVLAGDPKKIFQTYPLLKNKAYARWSDGPNALADRMRELLARRKNARHASVSGGSRAV	A0A2V8SUL3|unreviewed|Response,390,128|232|Response_reg|PF00072.27,244|370|TIR_2|PF13676.9,	Clade_2	Bacteria; Pseudomonadati; Acidobacteriota; unclassified Acidobacteriota	Bacteria
A0A2W2AK36|unreviewed|TIR	MAEVVFTEKIEDLYGNDKFLDICIGDILHPDEKPADYLVLSSFPNDYTPTPKSLIGRLSTLGINVADLASEKERDWRKRWGCWVAGEVNLRKKPLRIVCFEHGSDTHPKNIVGNVYRTIREFLMEDQDRRARCVRVPLLSTGDQGFDRLEMMSEILRQAYLHLVLVAPIERIQVFLGQGSDDLHRLLLQAGVVIQAYRTERHVTQSGHQFDYFISYRQVDASRKEVLVEFLQSREPAANIYVDVDQLQPGSYWKMSLVNAMAASRKVVCLGTDSYFESSECIDEFHMAMNFSLAKRGFLIPLLCSRDMTFSKLPVSMARVQWVDVGDPPKFEKAL	A0A2W2AK36|unreviewed|TIR,335,213|332|TIR_2|PF13676.9,	Not in supported Clade	Bacteria; Pseudomonadati; Pseudomonadota; Alphaproteobacteria; Hyphomicrobiales; Aestuariivirgaceae; Aestuariivirga	Bacteria
A0A2W4YMR4|unreviewed|Thoeris	MHSITDTKNNEIGWGIMMTAPFEYWQPGSEERQLRIFISHRFGKDQALFDQVIRALESNGFSVQDMSLSAVQAMSGPRGGDLPKLTIQAEIAARIYTSDVLIAPSGAGVTKSDWVSWEVQLAAIGYGLPILFVSEKSQQRRTRWVSEVADLELPHAICERNSQAIVENLIRLLNGRPHWAMRQEETDAKIRFRGPPAFARSDVLKRFPFQPRLPPRPLDEPTSRRGFWSFLGGDQRPS	A0A2W4YMR4|unreviewed|Thoeris,238,35|143|DUF1863|PF08937.14,	Clade_7	Bacteria; Pseudomonadati; Pseudomonadota; Alphaproteobacteria; unclassified Alphaproteobacteria	Bacteria
A0A2W6DN86|unreviewed|TIR	MREPKEFYCQVWQGDYGAREGFLEALDEVNARFDRDVMTGLTIYWSDIPYELQLYGFVAYATGHGASSAACQWVAERMVAGGARLRTDITGEDLVCALLQRQLNSVGCVQGIRVPDPCHFNTKASLAEKGFDFSPWHSRSRTFLSHQSERKAEVGILQMLLSDRNIPTWMDTCDIEFGESIGVAIERGRAQSTYVIFWISEGFLRSRWCQFEFEAFLHDYASRRSVVLLPVVERGCEGRLPPALTRVKYLGVDAPGDPGHVARQLAPRLTGPPVQPSDDAWG	A0A2W6DN86|unreviewed|TIR,282,143|250|TIR_2|PF13676.9,	Not in supported Clade	Bacteria; Bacillati; Actinomycetota; Actinomycetes; Pseudonocardiales; unclassified Pseudonocardiales	Bacteria
A0A2W6ZS78|unreviewed|TIR	MPQLQDAFISYGRVDSKDFAVALHQRLSDLGYSVWLDQTDIPFAVNYQTHIDRSIEKVHNLIFILSPHSVNSRYCTEELDQALRYNKRIIPLMHVGQISHDIWQQRHPQGTAADWAEYQAKGLHSASSNIHPSIAKLNRINCRDGLDDPDLYMAQLVQTLEDRKTFVHQHTAYLVQALTWEQNQRQSRYLLTGSSREAAEAWLKQAFEDDPPFCQPTDLHGEFITSSTKHADSRLTQVFLCYDEAGPDQLKPSPQISDAAPRLEPSARISSRVRYYLMRAGFTVWDWHQDLATGDRIQTAIAQGIEGADNVVFLLSAESARSPRCLDELTYALSLNKRVIPILTEDLDADRIPAVLHNVQLLNIRPDQRLALQADTRQLIATLQRDNAYLRIHKLLLVA…	A0A2W6ZS78|unreviewed|TIR,1066,8|95|TIR_2|PF13676.9,271|365|TIR_2|PF13676.9,459|546|TIR_2|PF13676.9,668|1002|CHASE2|PF05226.14,	Not in supported Clade	Bacteria; Bacillati; Cyanobacteriota/Melainabacteria group; Cyanobacteriota; Cyanophyceae; Leptolyngbyales; Leptolyngbyaceae; Leptolyngbya group; Leptolyngbya; unclassified Leptolyngbya	Bacteria
A0A2Z3H6A7|unreviewed|SEFIR	MSTGRERLLSDSRVALERQIRTSANVDFADRLFAAWLLGVDKFPFDDTVELQTLVVERTRSYRQVAALGFAALRMSPSCSFRSELCEALVWLSQRPMTIVNTMAGFVLDPVALLGIASGIRCCGDAKVEELASNWMLRVLSARANLPMVAPWEQCLIAAVGYRLQLPNASTVPSAPNIADCRLALRARGALPQTHVADSRADEAHLLPLLLGDSEEELGFARSVIRAAAFDVLKNGTVASGVVGEPNRIESRATAEKGAGPVKKVFVSYSWDTDEHQQRVRQLVDDLRGYGFNATMDLYEPNPPEGLPKWMIKNIRESDYVLMIITETYRKRCEGEEEPGKGKGVKWETGLMIRQIYQNEFVNGKFLPVVLNKSDVAAMPSVFAGDVYFDVSKPTELER…	A0A2Z3H6A7|unreviewed|SEFIR,439,265|400|TIR_2|PF13676.9,	Clade_SEFIR	Bacteria; Pseudomonadati; Planctomycetota; Planctomycetia; Gemmatales; Gemmataceae; Gemmata	Bacteria
A0A2Z4L666|unreviewed|TIR	MLNEKNKPLNAYEGDEPYLFVSYAPEDEHVAFQEIKRFQDMGYNVWYNEDNKIENKLKYSTALKNCSVYVVLLTHNSGYNNKIIEEVNYVFNLEKNIIPIYLDETKIDIIMESTLSDSSRIDKYELKDITQYMFKCRETFMSYGLQSGVDASNNKSHSAINREPLPAFRGEGSYMFISYAHIDSNLVFPEIKRFQDMGYNVWYDEGICAGNEWLRDVLEHLVDSDLFVVFITNNSVLSKNVQKELKFAVSKEKNIVPIYLEDFDEIDMDIQLDYELSQLQGILKTDLDDESYISKFTEAFHSFGFDPDYGNIFEKIELKTPEEILIDDSLKNEVLYSDINSNSIKRYIDEFFDNLVLSENNPNECSYKDILKLTINNFLDNKYMYTAWDVYYTFFSIYQ…	A0A2Z4L666|unreviewed|TIR,1096,20|106|TIR_2|PF13676.9,176|288|TIR_2|PF13676.9,865|930|RyR|PF02026.19,1018|1060|RyR|PF02026.19,	Not in supported Clade	Archaea; Methanobacteriati; Methanobacteriota; Methanomada group; Methanobacteria; Methanobacteriales; Methanobacteriaceae; Methanosphaera; unclassified Methanosphaera	Archaea
A0A2Z4L7H3|unreviewed|Thoeris	MISKDVNIYISYFHIDEYFKNLLNDMIGENYKIKSSPQEYYIKNNFNSYMDQLNTNNNEENIFIVLVGTDTYRSVNVDWELEFGLTHHDAILGLCLPTNDDYKKDVCTPKTTPTKLLNNLYTGYASYFDWTDSFNDLSEYINIAVNNKLHRHALI	A0A2Z4L7H3|unreviewed|Thoeris,155,7|110|DUF1863|PF08937.14,	Clade_7	Archaea; Methanobacteriati; Methanobacteriota; Methanomada group; Methanobacteria; Methanobacteriales; Methanobacteriaceae; Methanosphaera; unclassified Methanosphaera	Archaea
A0A315XAD2|unreviewed|TIR	MSNSAPRETVLVSHANPEDNEAALWFARKLRLAGYKVFLDLWLPAGADFWIEIERALRDDTVRMLFLASRSSNVKPGTLQELSLAQTIGRKLNDPHFIVPLLIDDLPFSDLNIQLTRLNVVPSRNWALGLRTAIEALELAKVPTESAVPRRDQLFPPVACVSTTGEDYLSNWFRLGTMPSLYRYRMATGVRAPVPAGATAVDWVAKGDYLYSFASEGELAGAGFPTDRIAAIELTDLSILGDDVRPSTSDYRIMSDALQELMGRAFARHCRSRGLVEYGLAARRSCFYFPTGLTDRDKAWFPTSDGRTSYRQLAGQRLKVGTVRHWHFAISARLRFSPQPFLVVDGHVVFSDDGRIAWGDPRRQHRARRALCRTWWNEEWRDRVLAMMQFVGDEESAIH…	A0A315XAD2|unreviewed|TIR,431,10|107|TIR_2|PF13676.9,	Not in supported Clade	Bacteria; Bacillati; Chloroflexota; Dehalococcoidia; unclassified Dehalococcoidia	Bacteria
A0A316FPF2|unreviewed|TIR	MLVSHSPADEPWAQWIATSLRAAGHEVRLDPVDAAFADRLTEGRFSSTGPVLVLLSAEHRGTPADWALLAGASTLVGRLVALRLDICEAPRALRAIPCRSLHGLDEEDALELVLTVAGGIRREKLRTRGLPTTSGW	A0A316FPF2|unreviewed|TIR,136,3|111|TIR_2|PF13676.9,	Not in supported Clade	Bacteria; Bacillati; Actinomycetota; Actinomycetes; Micromonosporales; Micromonosporaceae; Actinoplanes	Bacteria
A0A316I8T8|unreviewed|TIR	MTPFPDAPPIRCFLSYARQDDVVMDFVDPFATALRHYAYADRGRDLEIFLDREAIGWGDLAQPAIRASVRSATVFLPVLTRRYFDRPYCREELFVFYNQAYVEGVRGLLLPVVLLGHDHLTDDNPDLAVQIIVERQHRSVREAWLDGPASPAWRRTMLALAGELVDHVEEAERRLVTEADSHLPDAAEAVADIERFGYDTGHVVELTSQVLQQFQNIVVTATDDASRAEALLPGALRLRDSARAYERRVSEVDRLVRARPVRLGPGAAALRELVDAIEQLLTSTANAELMSVPMRRPMIAFREGLTALRSAVNMVTAWKDLPNPGQ	A0A316I8T8|unreviewed|TIR,326,13|126|TIR_2|PF13676.9,127|172|DUF5810|PF19126.3,196|316|DinB_2|PF12867.10,	Not in supported Clade	Bacteria; Bacillati; Actinomycetota; Actinomycetes; Pseudonocardiales; Pseudonocardiaceae; Lentzea	Bacteria
A0A317CCF2|unreviewed|SEFIR	MPTPPKLFISYSHDSPEHKKMVLDLAERFRKEKNIDCELDQHFEPGNPPEGWIKWMRDGVNQSDSVIMIFTPTYKDRYERNVDIGGNGVGYEGVVISQLLYQKYFTTNKFIPVICDNGELKHVTEELCDRNVYKVPSDFYVLADLIKGKRYNPLPPLAEIKAPEYPASTETAQAVTSGGSQRDTELAYLGTLLDAEHAQFTQNNYITLSGDFQSDGKRIPNMFMASSFKHQSHHSPDEAHERIQGESTYCDDLISAFRQYKRLVILGEPGAGKTFSLWKIAAESANKALTDENAAIPVVIPLNKWTDENQSLDSFVLQQMGSLAPYYPALFKAGRLLPLLDALNEIPFDQRAQKLPQVKTWINQKFSHLLLSCRERDYGGDLVQALDRLDIEPLSPPRV…	A0A317CCF2|unreviewed|SEFIR,1009,5|139|SEFIR|PF08357.14,262|407|NACHT|PF05729.15,775|999|FGE-sulfatase|PF03781.19,	Clade_SEFIR	Bacteria; Pseudomonadati; Pseudomonadota; Gammaproteobacteria; Thiotrichales; Thiotrichaceae; Leucothrix	Bacteria
A0A317CGL4|unreviewed|TIR	MKPKAFLSYRHNLAPEIAGKEALIQAIEADQTLDLVFDKSVTEIGDSVTAFMEELIAARCVFVFISEDYFKSAYTLFELIAVHQHEEAARKVVLPVCLSEQMISVYDYTAIESYWNTQPLEDEQDPRKVQDVLATLLRTSGRTGGRTLTSAEMLAMIRDAWEAIVFPYLNTLRDSDAAYDVTVLIQKVVEDYAQHAATECEKTTAHHHNLIAEEIGFLLEDHPVIKAELMKVSRPLRRAGSLDNVEFAKRLLSDSGEAARTLGDLTNAARQIRETLGKDSADWRRVFKDIQQLCGCLLLNTIDPVWWFNQELELRRQAAHCVTGSGYQLDHASFVEVVVSKELLSRGEMSSPSFAHDPKGTGGVVPSGGVADYDYNNMMMFDAVNVDAVAHSLLGDIHQ…	A0A317CGL4|unreviewed|TIR,500,6|100|TIR_2|PF13676.9,184|223|DUF1977|PF09320.14,403|495|Stk19|PF10494.12,	Not in supported Clade	Bacteria; Pseudomonadati; Pseudomonadota; Gammaproteobacteria; Thiotrichales; Thiotrichaceae; Leucothrix	Bacteria
A0A317CJY9|unreviewed|TIR	MSKSHDIFVSYAHVDNEVLPGETQGWVTQFISTLEVYLLQKLGRREHYSLWRDPELSGNKPLTPEIIETVKASQIFVLILSPGYVSSTWCLDELATFVKTHGVNSGRVFVVERDKLAEDERPRVLSDLKGYAFWAADKQQKGVTRTLGTPAMISYRAEYYRQVEDMAIQLVRCLKQLRKKEAVSVDLPGSDNDDMASISDPADVISVASEGSVKRVTVYVAPVPDTLKLERNDLIRVLGQHQIAVLPANNRINYSTFEQEMEADLALSQCFVQLLDGSSNMGLVNAQYQIAKKQNIEVMQWRSSELDVTSITDEEHSKLLRGQHVMASDLVNFQQYFMKKLLPPIVEEAAEVVPDEEQKIIFINVGNEDRALGEKVSKQLSAHGHFCLLPLTPDEKSKP…	A0A317CJY9|unreviewed|TIR,491,35|121|TIR|PF01582.23,174|220|SepF|PF04472.15,361|441|TIR_2|PF13676.9,	Not in supported Clade	Bacteria; Pseudomonadati; Pseudomonadota; Gammaproteobacteria; Thiotrichales; Thiotrichaceae; Leucothrix	Bacteria
A0A317CM23|unreviewed|Uncharacterized	MSEIPPVFISYARDAASGQALARELYQRLKDENIPAFLDEHRIRLGQRWIRRLSDGVEHCKIMISVVSPASHDRPWVEKEYIMASRVEALIIPVLASEGDLPFQICDLQGLALFGEAKESNWLSLLDEIRSTLPDTSPEKQRQAETDYLNKLLQDNDDRALAFASKVYAPLAGEYRKERKRVAVAAMSPRLRHLKQTRYDEPLDPQGECTEHDDIIAAFRQHKRLVILGEPGAGKTFSLWRIAAEQAQLALSDGEQAIPVVIPLNRWDDPALLLHDFVLSQLDGLAESFDTLYQAKRILPLFDALNEIPFDQREAKLPQVREWLKNYPCEEVLLTCRKRDYRGPLEQELDRLTIEPLDPQRVYDFLHNYFGGDAAESDMADKLFWQLAGGDGIRKIWEK…	A0A317CM23|unreviewed|Uncharacterized,932,7|109|TIR_2|PF13676.9,224|370|NACHT|PF05729.15,697|923|FGE-sulfatase|PF03781.19,	Not in supported Clade	Bacteria; Pseudomonadati; Pseudomonadota; Gammaproteobacteria; Thiotrichales; Thiotrichaceae; Leucothrix	Bacteria
A0A317CQG5|unreviewed|TIR	MTDLYITYGLRESMWVNKLVSLLDAEGYTVFWEHAVAPGADVRSEESIQALTDAKCVLAVWSDTAVDDFWVLSDAERALEQKKLISLVAKSAVIPRAFRQIETIFTQHWDVKTKEEKVFTRLLESIAAFTESSQPRRSDREQERIARQQRMKAESERRRQQVLQREVRAQQRRTTV	A0A317CQG5|unreviewed|TIR,176,6|122|TIR_2|PF13676.9,	Not in supported Clade	Bacteria; Pseudomonadati; Pseudomonadota; Gammaproteobacteria; Thiotrichales; Thiotrichaceae; Leucothrix	Bacteria
A0A317CQN7|unreviewed|TIR	MFPKITVSPKQMVSNQLLKAIDGCDSLVYLTGDHSINSPWVTLEKDYALRTNKPVYSFDAVKNLFTRDRSNPMDMPVFPTYSRSDKEQVDRILRVMKDERYFDLFIDYEDISPGDNITESIDHGVSSRLQQGGYVVVFWGKAASECEWVKYELSMSAKQFPEQILLAQLDDTELPEGFTHLPPVHLFNQDTQNIDMNRLDDLIVRIYWLIDKTSAPV	A0A317CQN7|unreviewed|TIR,217,7|50|TIR_2|PF13676.9,77|193|TIR_2|PF13676.9,	Not in supported Clade	Bacteria; Pseudomonadati; Pseudomonadota; Gammaproteobacteria; Thiotrichales; Thiotrichaceae; Leucothrix	Bacteria
A0A317IGQ7|unreviewed|TIR	MRRISALGWVGRFHQYLASYLTTNLGEEAQIWRDDRLRGNDLFANEIVKQFPKTAALISILSQRYLKSEWCLKEVHEFCRVAQEAEGLTVDDKTRVLRVMLRPISDDHRKQLPGALKDALGYKFYQESEGGHILPLDPAFGSAEAYRTRIYTLAQDIAELIEKLEESQSTAGPPAVSKPVVYLAESGYDRAEDREKIRAELRSYGYPILPDARTQFSDLEKDYVEQVNSLLDQCQFSIHPVGSFRGKVPDGAGHKSVVQLQNDLAVGKSRTAGLRRVIWLPEGTRSEHAEHSAFLEALQRDANLQYGADLIAGDLEELKSAIRAGLKKLENPRLEPPVSAGGGAPLVYFICVEEDLESAVPLIEFLTNEGFAIELPVFSGDATEVRQANEAVAASCQAV…	A0A317IGQ7|unreviewed|TIR,480,34|116|TIR|PF01582.23,	Clade_5	Bacteria; Pseudomonadati; Acidobacteriota; Terriglobia; unclassified Terriglobia	Bacteria
A0A317KB70|unreviewed|TIR	MTVDAGGGRIFTLYSYKGGTGRSMALANIAWILASNGKRVLAVDWDLEAPGLHRYFHPFLPDKESSSTPGLMDMLWNYASAVVDSGQSRHDGWREAYADVLEHVVSLRQPFPGDGVVDLLTAGQQDRSYASRVSSFDWGNFYDRLHGGSFIEEMKRSMRRHYDYVLIDSRTGLNDASGICTVQLPDTLVICFTLSSQSVNGALAVADSALRQRRADDLRVLPVPMRVEDGETSRLEAGRSYVRSGFRRFLRGYDHEQRDRYWGDVEIPYKVFYAYEEILATVGDRPRQEGSLLAAYERLTAHLTEGQVQELVPLDDIDREVLIKRFWRPAARRGLYDFYISHVPSDQQWAEWIAAHLERAGYRVWLNRWEVRPGSRWPDEIEKAILASDAVLALLSPAA…	A0A317KB70|unreviewed|TIR,1118,14|175|CbiA|PF01656.26,338|459|TIR_2|PF13676.9,519|613|AAA_22|PF13401.9,895|969|TPR_12|PF13424.9,980|1019|TPR_10|PF13374.9,1021|1062|TPR_10|PF13374.9,1076|1115|TPR_12|PF13424.9,	Not in supported Clade	Bacteria; Bacillati; Actinomycetota; Actinomycetes; Micromonosporales; Micromonosporaceae; Micromonospora; unclassified Micromonospora	Bacteria
A0A318MV33|unreviewed|TIR	MPELIKKTIFLSHITEEKELTSIFQQLIEDSFFGQVHVFTSSFSIKPGQRWFDEIEENLKNSAIMIVFCSPKSIQRPWISFECGAGWQKNINVIPLCHSGLTVDTLPSPLNLLEGGNISDKNKITDIFEIIKNEIGFNRLPIIDFDSLFKKINEFENKYLPANNKNTIDLPQRSPLSSIISKILLEIKKINSGFFERLKTMYKDPKMGLTLPPVPLIYYSYKSLKCHLYELRKHDNNFHFNYNVPSHSGTFNPYGNLILTVSPEVKQLIVEL	A0A318MV33|unreviewed|TIR,272,9|99|TIR_2|PF13676.9,	Not in supported Clade	Bacteria; Pseudomonadati; Pseudomonadota; Alphaproteobacteria; Acetobacterales; Acetobacteraceae	Bacteria
A0A321LFT6|unreviewed|TIR	MTMRPIFISYRRSWKAEVEKLAECLQLHGLRVFLDYSDGSELIGASYNDELRRIIEEQSEGMLLYITKGIAESSAIWNLEVPAALQHGDREQDFFIVPFFREISPAALAQMARHGARLAACNGISAMPANGVNLNSFLAEKYTETAVFILKKMLRNKTGAITLGLQTRLVSPVAADTDLFLGWCSIYPDERPLASGCLAAHRALKNLSGVLSKAATRRIQVQAKGHLSAGVALGAAFSRTTGFELEIEQNGQVWSSQGALEPFDLRIISNRLDANLSDICMTIAISRSETVASVDRAQEVLGIPRGGRIVIEPEVGSSRQSIPSGGCARSIAGQAASALMKARAQWGLRKTHLFISAPFALAVLIGHELNALGPIDVYEHVKTTDEYVKAFTL	A0A321LFT6|unreviewed|TIR,393,6|105|TIR_2|PF13676.9,212|393|SAVED|PF18145.4,	Not in supported Clade	Bacteria; Pseudomonadati; Acidobacteriota; Terriglobia; Candidatus Angelobacter; unclassified Candidatus Angelobacter	Bacteria
A0A327PR77|unreviewed|TIR	MKDFFISYTANDVQWATWISKILEEAGYTTVLQAKDFRPGSNFVFEMLHAAESDKTIAIFSQDYFASIYTMPEWAAAFQADPTGAKRMIIPFKVKPCTPPKMLKSLIYADLVGKDQKTARQLILDAVAKENPFDLSKAEFPGAEASAKETSTPISNKAAAESLLEVLDTAWTTFQAQVKLRNKLAQKIKDRIPDAKRLQYEEFFHEYFDQMTANELILHRTIRAYTSNVLAEYNQSALDLLKQNRALLSDIPRLKELKAHLELWLAKFKGIFENTPSSCLIYLGVEEKKGFPVGIEGELREYIG	A0A327PR77|unreviewed|TIR,304,4|123|TIR_2|PF13676.9,	Not in supported Clade	Bacteria; Pseudomonadati; Bacteroidota; Cytophagia; Cytophagales; Cyclobacteriaceae; Algoriphagus	Bacteria
A0A328NDS3|unreviewed|SEFIR	MSTMPHRVFIVWAHRDRRWSAQKQARYQAAVLAFAHTLDRVEGIEVEIDLFHSEDRTIDFTRWGPDRVSWADTVIMISSVPLWDRWSGRNPANEGAGSVRECDALHGLFDTDQAAFQRKVLIVVLPDGMDAPVPADLSRIQRRPVNDPHATLVLRWLLNKPRYPRGTGKTRVDLPPIPEAPFPGMPSRRADHLAAERARRQQPLPVSDRQRSPSGSAEAPEVSIEPITAGIVAATVVPLASGAADEAGKQAWASLSAFVRDRFGRESEPGAAVQALADQPHSPAVGEVLGRLLEDAAASDDHTAAWLRSWLEHAGPMVG	A0A328NDS3|unreviewed|SEFIR,319,23|98|SEFIR|PF08357.14,	Clade_SEFIR	Bacteria; Bacillati; Actinomycetota; Actinomycetes; Micromonosporales; Micromonosporaceae; Micromonospora	Bacteria
A0A328RQG2|unreviewed|Thoeris	MSNEPKISIFICYNHIDEYFKNKLNEIIGDKFTINSSPQRYDIKNDFNKYVEELSKENTGARNIFIVLMGSETYKSKNVNWEIDYALHHDACMLGLCLPTNDDYLKRNINTSKMPRQFVNNLLAGYVSYFDWTDEYDNLANYIKFSCNRKNHCHALI	A0A328RQG2|unreviewed|Thoeris,157,9|111|DUF1863|PF08937.14,	Clade_7	Archaea; Methanobacteriati; Methanobacteriota; Methanomada group; Methanobacteria; Methanobacteriales; Methanobacteriaceae; Methanosphaera; unclassified Methanosphaera	Archaea
A0A328SJG4|unreviewed|Thoeris	MYQNKISHNLFISYYHVDRYFRDKLNKILEKHFKTSSSPHNYAICHNFQKYTEELRKSTTHDDIFIVLVGKDTYKSQNVDWEIDYGLHENACILGLCLPTNDDYLKKDINPKIIPEKLVTNIYSGYASYFDWTENYEDIQTYINIAIKNKLHKHALFI	A0A328SJG4|unreviewed|Thoeris,158,8|113|DUF1863|PF08937.14,	Clade_7	Archaea; Methanobacteriati; Methanobacteriota; Methanomada group; Methanobacteria; Methanobacteriales; Methanobacteriaceae; Methanosphaera; unclassified Methanosphaera	Archaea
A0A328VEP2|unreviewed|TIR	MEASRSTALEILCLYASEDKQGFEQLSKHLHHINEINDIQNISPGKPVKPERSRLINQARLIIMLVSPDLLSSLREETSMALERAKSGKAALIPILYKTVALRSTDLAELQLLPRNGVAVTQREGDDRNQAWTEIAEEIQKIWQELAATAPSVVGEKAGTAASVHQNAPVQGQEQDPARPATVFISSAGDAGENREQLELMLRLRGLKLWHRDSEDLPFLGIWEKAAERAVSELADAYLLYLTPEALKKPQLWLPEARAALQRHENAPEFPIVVILQGVSRKRAQNALAKVSLGKLNDFVWEELQSQAVDQKLQQLARRILREAFLQRRVRAGENHEIWIGLRTFVSGEDSPRLDLSVDARGLFLRDERSDVRRVPSLAEWQNLIVPALQDIKGLLAGV…	A0A328VEP2|unreviewed|TIR,586,15|101|TIR_2|PF13676.9,129|156|Carbpep_Y_N|PF05388.14,183|305|TIR_2|PF13676.9,413|582|SAVED|PF18145.4,	Not in supported Clade	Bacteria; Bacillati; Chloroflexota; Ktedonobacteria; Thermogemmatisporales; Thermogemmatisporaceae; Thermogemmatispora	Bacteria
A0A328VKJ6|unreviewed|TIR	MKSIGIKDVSSALTHRRASLPLRGCGGPTMGDQGSLSSGSSTSAFAIRSVLCYAQEDRTLASRLNTHLSAIGVSVSDLTKDVRPGQDREDGLRRRIREANLVIVLVGPDFLQHHQLELQLIEERLPPNDWAFIPIRTSNVSLEDKPLFKGRQLLPRSGKALVQMGRSQLDRELTQICEEIRELIKRWPVRQELQDGAVGVALAEKSAQVPVLRQEQRKVTGGRSGAATEMQPVLPVEGRDRRRQFASWKVVTLLALFFCVLCVSIGYLALPTSRPATEIRTGNTAAAMAVCSQASMPGAVGLTTELVDGDCVGISVGQSIFDQGNGLTISAKLQAAALLRAGRISQARTYFLLARRTDPTDAEAGIYSEDLLYLSQPHLSLLVGVHFSHQGGLYAQQDA…	A0A328VKJ6|unreviewed|TIR,777,51|153|TIR_2|PF13676.9,334|364|TPR_14|PF13428.9,422|741|ANF_receptor|PF01094.31,	Not in supported Clade	Bacteria; Bacillati; Chloroflexota; Ktedonobacteria; Thermogemmatisporales; Thermogemmatisporaceae; Thermogemmatispora	Bacteria
A0A329KU05|unreviewed|SEFIR	MKGRITAFFSYSWDNPQHEQWVVDLTNRLRTDGGIDAHIDKFELYEKTVNLNQMMIQAMRDYDYVIVVLTENYATKADAFTGGVGFESELLLPTLRRNKDKIILIMRHSGNYEGVFPFHMQDYYAIDFSKEDQFESKLQELIRRIYKANPYQKAPLGEIPRFDLNEITPQAPAQSAKSLFADIQMSNLKKYTDLDKEEHLKQSYIEMKDLFIQLFEHVRTQSPNFIFTLDEDSKQKCMFKFYVDGQLKTGLKMWIGGFSHSSPSINFHYGTHSFNDSSMNEIIYSEVQNDTLSLRMTMNFYDRDESKTPEAIVRTTWKNHILPSLKI	A0A329KU05|unreviewed|SEFIR,327,8|142|TIR_2|PF13676.9,	Clade_SEFIR	Bacteria; Bacillati; Bacillota; Bacilli; Bacillales; Paenibacillaceae; Paenibacillus; unclassified Paenibacillus	Bacteria
A0A343TLG1|unreviewed|Thoeris	MSWLHHIDRARRTTVPVVVDKQQAGPLPPGFEAQGLTINGLWGVYERQRGIEKIQIIELPTQYRVSVSNPVAGTNQLPQPAGQSNHGGDALKGLAALGLGTLGAVAIGKALKGSQKSTVPDPKQAHRVFISHSWTYEDHYKEVKELLDDAYGFEYFDHSVSSDDPIDAQLPNHLRKKIRDQIQSTSVVLVLAGMYVAYSDWIKEEIEIANEMEKPIIGVVPAKNERAPTIVQAKATELVEADGAEILDAIERHAT	A0A343TLG1|unreviewed|Thoeris,255,93|108|GLTT|PF01744.23,126|235|DUF1863|PF08937.14,	Not in supported Clade	Archaea; Methanobacteriati; Methanobacteriota; Stenosarchaea group; Halobacteria; Halobacteriales; Haloferacaceae; Halalkaliarchaeum	Archaea
A0A345V4L8|unreviewed|TIR	MTLNTKDGTVSEVDAHGYIFISYAWGDRFESKEWVRQHVVTPLSWDHDVFWDRDSIALGESIDGIIAKALSKRPILILCLCDHAYVKAAQQDSRGLNRELRMLTEIVDEPSVRIVPIILEIGCVDELPAPLHGRLYLNLQPLHQRGLDIGATLREVAEGRTAAQLQQGINARLADFDLRERARKYLMKRPVTIWGDGVKHEVTVYREGMSPHPLQPAPWMWQSKNWNYMLDDDNPSFCPSKGRWYWEYSASSIEMRPLATAVLSTFFDQLDGEQAEPWLNQGGVVLAHAFFRMIKYSEPFTCDATDIIGCLIRHDEGYEALEKLLDATDLLSPKQE	A0A345V4L8|unreviewed|TIR,336,19|140|TIR_2|PF13676.9,	Not in supported Clade	Bacteria; Pseudomonadati; Pseudomonadota; Gammaproteobacteria; Pseudomonadales; Pseudomonadaceae; Pseudomonas	Bacteria
A0A347AI12|unreviewed|Thoeris	MWEEESRVYKIYISHIEDFKEYNIFLDKLNAANEFEWINLAKPGDGNENLELQIKDVDVVIILSGQYSKNPSSVEKQIKIAQKFKKPLIVVRPYGMENVPTFIENLAQDIVGWNTPCIIEVIKENALEN	A0A347AI12|unreviewed|Thoeris,129,47|99|DUF1863|PF08937.14,	Clade_7	Archaea; Methanobacteriati; Methanobacteriota; Methanomada group; Methanobacteria; Methanobacteriales; Methanobacteriaceae; Methanobacterium; unclassified Methanobacterium	Archaea
A0A350ZVE0|unreviewed|TIR	MSYDIFLVSAVEDRDTAKLVARRLRALKFKVWFDQKQVDETFDAKDARDAMNSQSMLVLWSAAAVKNDWVRAAASVGHSRGDVLAEVGLDKTIPYEPFRQHKRFSLDGMTSRKTPEGFVQLVEELGRRQGRTDLRQWMGFTAQEEDERLDWLAAHPQDPLALDAKKKREK	A0A350ZVE0|unreviewed|TIR,170,5|90|TIR_2|PF13676.9,	Not in supported Clade	Bacteria; Pseudomonadati; Pseudomonadota; Alphaproteobacteria; Hyphomonadales; Hyphomonadaceae; Hyphomonas; unclassified Hyphomonas	Bacteria
A0A352A8A4|unreviewed|TIR	MLRRNVMNTECDFFISYNKEDKQWAKWIAGILEENGYSTIIQAWDFKPGNNFILEMQNALLCCKKTLLVLSEDYLSSEYCKPEWAAIFNTDPTGVNRNLIPVRIAEVVPNGLLSAKIYIDLYGATEEIATKKLLLGVSDKENPRKKPEFPGNRQKETFPINMENNEIYCFNFDLNEDNKVEPLSVKTKNLLRKWYINGCTEAFQIAINDKRIHKIKENLSNILEKIQNEDNLTIAEEKQYNLYMHVLKKCEHETVLKVQACIFFLKDTHLHAYFSLSSYLEIYEIIQEILNFDYYNDKRKKMSDLNYTGLDFTIYPPPEECNNYFSVPIENSKLDEIFGGTTMHHIFGDAADLGSKLLRDVVVYYYFFLAEEIITFKNFNIVDSPKMLNLFNYQIGLH	A0A352A8A4|unreviewed|TIR,398,13|133|TIR_2|PF13676.9,199|305|Cas9_PI|PF16595.8,	Not in supported Clade	Bacteria; Bacillati; Bacillota; Clostridia; Eubacteriales; unclassified Eubacteriales	Bacteria
A0A352CV02|unreviewed|TIR	MEQGIFISYRRSTGSMMARMIYDRIRLEKGYRVFLDVEKLNAGDFRKNLELEMSKCDIFILVLSENALERTASPDDNVRAEILAAKRMGLRFIPVTTEAFVWPQQIQEDLAEIRYYNAIPYVQVYSEQFFERLYDFIDNIRGNSKAETVIPSAALKNGRESTGPAASGSSGSAAPPSVRNMSSPGKKLLFTIAAAASVFLIFGGIGLFLVSRKPSGASDNSVQTRTHEISGSTAALSGSRMAENVSESAADLTENAESVNAPDITPDPSDVSAAGDVPDTASAFLSSMTGSNPNREEVHLPDNTRPQEAFSPAEQPDDNSSLKTIFDQKQLRSGMEDSPVRTFVPMGSLLLPDYAHLRQSDADYCFIGLDEPFSTDASGTEYYSASVEIYLEETDLTPY…	A0A352CV02|unreviewed|TIR,496,5|117|TIR_2|PF13676.9,	Clade_8	Bacteria; Bacillati; Bacillota; Clostridia; Lachnospirales; Lachnospiraceae; unclassified Lachnospiraceae	Bacteria
A0A352FMY5|unreviewed|TIR	MRYQAAAEIAAVLRNFWIWIYVEALGMPRGINRAEPTHKARAGSSRKSFTEWRNNPCVFISHQSEDTAACETIAEYLIALGVDVYFDKYQKTLQQLTANQDPTGVTKHIQEGIDFSTHMICVVSLTTIKSYWVPFEVGYGYSRIILGVLTLKGVEDAMLPEYLKTTKVIRGTRSLNGFISELLGQPNDFLESRTSVKASATPHPLDNTLDWNK	A0A352FMY5|unreviewed|TIR,213,58|142|TIR_2|PF13676.9,	Not in supported Clade	Bacteria; Pseudomonadati; Acidobacteriota; Blastocatellia; unclassified Blastocatellia	Bacteria
A0A352FNV1|unreviewed|TIR	MEYKYDVFISYSSLDRPWALKLEAALKSKNIECFLDQRMDVGKPWDAQLATAVQSSKHLIALWSDNANASQWVRREVSYFETLNDPATAPQAEKDNRWYAFLMLEGQNVAYAGNQNVDAEKIRKAYDKNAPDIGAGTVDPGVWQDVVTKLAANIKNSDKVIRIPLAVLAMTQKDLEDVDPDKRPIWGVDLNTLLAILGIGNREALANSNTYGLERTDWRPFGQPLNVTQILDNQIDEINGEEQTRAIQKGMADPEFQFKWELIDQKFWTDDDVAQVEQLRLLSNWSALVIDPLSLYDDRVYEALVTLSECFNNDRCSIMVLTPFRLPQALVDLGTLIERRGRPFFNPYWRPPVPDSGKYANLGVNLGHEREVRRIIRRSLGAHIRQTFPQAAASFVRQ	A0A352FNV1|unreviewed|TIR,398,7|105|TIR_2|PF13676.9,	Not in supported Clade	Bacteria; Pseudomonadati; Acidobacteriota; Blastocatellia; unclassified Blastocatellia	Bacteria
A0A352FQC8|unreviewed|CD-NTase-associated	MAPPKLFIGSSQKNLRVAQLLASSLSDCAVVDVWNEGVFGLGYGFLETLVKRLEDYDFAAFVLASDDMTTSKDESKPAPRDNVLFESGLFMGVLGRDRVFLVYDASVDLKIPSDLAGVTLAKYDSTRISGVEGKGAVRDAVLQISDRIKASRFPYLVGEWRSEYPMTFEEGYPMVTEEMSVRTSGDTLSLVTKTSSHDDFYSAWGRIVLDRQIIGKWKSQEGKNNMEGVFVLTISPHTNFMYGYFTSPDEQGGLVYATWILAKMTDADETEVNERMRKARAMLKKITILGPQIPSVPNS	A0A352FQC8|unreviewed|CD-NTase-associated,299,5|124|TIR-like|PF10137.12,	Not in supported Clade	Bacteria; Pseudomonadati; Acidobacteriota; Blastocatellia; unclassified Blastocatellia	Bacteria
A0A354PAJ4|unreviewed|TIR	MHTQPLLVQLLFHPKSDGALELARHVHQQLNDDAIVPGLRVPTVFTPFTSNGRPPASQRLDIAKHSFVVPLADNTLLLDPDWSRFVADVWEACSTSEAGRHRCVPIQLSEKAWPLDDRLREVNFARAFAHDRGENRDRWIVPRVVIELCRFLHGFAATGDQSPAPVELFLSHAKSDMGTEPKVAQQLINHLTADQPVETWVDSGKIETGSKFSDAIKNGVPRTSLLAILTDNYSSREWCREEVMLAKEHQRPIAVVDALMTHEVRSFPFLDNVPRLRWRDTPGIAAAGVDLLLKETLRHLHTKMVLEASKFETDMVFLRPPEPATLLGIPHGTNILYPDPPLGVGELQRLAKSKVTFSTPLERSALEKPLAGRLVALSMSESNDIAEHGMDDIHLTQTM…	A0A354PAJ4|unreviewed|TIR,697,109|164|VMAP-M15|PF20017.2,169|251|TIR_2|PF13676.9,370|625|LD_cluster2|PF18163.4,	Not in supported Clade	Bacteria; Pseudomonadati; PVC group; Planctomycetota; Planctomycetia; Planctomycetales; Planctomycetaceae; unclassified Planctomycetaceae	Bacteria
A0A354PB34|unreviewed|TIR	MDRRNYRPGDLSDAARHQLTVGRQQTLDDAIDHIRDSCVRRSKHHFLFLGPRGIGKTHLLACIRDRVERDPGLNAIATVVDFPEESVATLSFAAFLTKLVDLIAEQHPDQREWRDAANRTKTLKTNEDVVDSLSPLFRNLLAKPGRTVVVMLENVHELLERQFRSRPEVAALRKFFMANNGCLLMATALGHFDAVTSVDEPFFDFFDVQILAPLTMEETVDLLDRLHAFGQPEGLPRVGKPMRATALTVHDFFGGNPRWMTLALSMLLEEPNREAAQLIAEMMDQITPVYQATLASLSPQERAALDVLAAPRELGQQPTPAFVSQGLSVSVQQASSLLKRLEEHLISEQNPDDGRSRLYSFRDRVMGLWLGWNSTSIRRLRICGVAELLSQFYLAPLAP…	A0A354PB34|unreviewed|TIR,2674,21|160|AAA_16|PF13191.9,297|355|MarR_2|PF12802.10,571|705|TIR_2|PF13676.9,1317|1358|TPR_19|PF14559.9,1491|1520|YlxR|PF04296.16,	Not in supported Clade	Bacteria; Pseudomonadati; PVC group; Planctomycetota; Planctomycetia; Planctomycetales; Planctomycetaceae; unclassified Planctomycetaceae	Bacteria
A0A355DIC5|unreviewed|HTH	MEPAEFTKAYEGLRPRQKEVLHLFLQGNIDTQIADQLHITPATVRQHIKHICDAFGLSNSENRGSSHRSELITLVVKYRPERLQYSTVSHQTNCTKILLSYHGGTDLDKSLVTELQTFLKDQGNDIFIVSSSLRMATKGLQQISAELNGCDRLLLLLSPLAARSEMVTEEVRLAKTFQDTRPDNKPAILPIRVNCPLSLLNHDLRGYLRGLPQQEWHSPDDTLTLKKTILDWLASGETQVTVPTSQKSFPTLSYSITPNYPPQPVAEPELPRGQVELASAFYVERPSIEDRCYEAIAKPGSLIRIKAPRQMGKTSLMARILHQATQQGYATVPLTFQLADSKLFTDLDRFLQWFCAFISLELQLPDRLSDYWNGIFASKVSCRSYFERYLLANMTNPLV…	A0A355DIC5|unreviewed|HTH,606,13|57|GerE|PF00196.22,97|196|TIR_2|PF13676.9,270|599|AAA_35|PF14516.9,	Not in supported Clade	Bacteria; Bacillati; Cyanobacteriota/Melainabacteria group; Cyanobacteriota; unclassified Cyanobacteriota	Bacteria
A0A355EXK7|unreviewed|TIR	MQCAKRKGACMVKIFISHSSKDHKLAEALADFLRSALRLKSDDIRCTSVDGYRLPGGAATDETLRLEVRESAVLIGLLSEASNDSYYVTCELGARWGAGKYLVPMLTSAANVKFTRGPIAGRNALCCDQQAHLHQLIKEVAEELGAQMDLEPPAVYHRYLCRVVEAAGSEPALPEPLPDPPQISSGSPSLWVLSGCWILLGAIESTALFSAITAERIFTATMLLFFCCLPGWGFYKISRSIIQRLRKKSPAIS	A0A355EXK7|unreviewed|TIR,253,14|109|TIR_2|PF13676.9,	Not in supported Clade	Bacteria; Pseudomonadati; Acidobacteriota; unclassified Acidobacteriota	Bacteria
A0A359LUN4|unreviewed|TIR	MTLQNSQEPPPRTSIPTTSGSRANSDSSNAREADAALARELALLLKRSWWKRVEDYLFGYDFFISYRWEGGKVYAIRLAKALAERGFDSFLDSESYQKGDDWQAVGAAAILRTSTLIVVGSPGIVESKPVLREVKIFCTTGRKIIPIDFDGSLDAANLGDCELAKFLHPEILKIGEHSQCLESGPSAQALDELQRSFVSLRQSVKRMRALRLVIATLGVLLVTSIALGFVSERRRSEAVAAQKAEETARTNEHQSMLQAQKEQRLASAQAMASSALLNVGENSQLSLELALKSIDATAQDGLLIPEAMNALRRALKAPPIAGTLLDQQSAVMGLALSPDGESLLSTSANGVVKILSLAAGEDLFPVRPHGVGRGEVAFSSKGRYFVTAGPDGVRVWSAR…	A0A359LUN4|unreviewed|TIR,996,62|151|TIR_2|PF13676.9,349|439|PQQ_2|PF13360.9,469|485|TruB_C|PF09142.14,600|624|WD40|PF00400.35,631|665|WD40|PF00400.35,830|866|WD40|PF00400.35,870|908|WD40|PF00400.35,	Not in supported Clade	Bacteria; Pseudomonadati; Acidobacteriota; Terriglobia; Bryobacterales; unclassified Bryobacterales	Bacteria
A0A365K2V6|unreviewed|CD-NTase-associated	MYKPLIFIGCSKDGQHLANAVQVSLSESSHTIIENQCVGSPMQNKIDLISEKLKEVEYGIVVFTKKDLEEFNKDIIFLIGFMKGQLGRNRFTILMPEGESIDSISSYLYGLEPLRYDLAHPNITASVGPASHAISIYVNQLDERITENDYLVLENKKNLLREALDSYNCTKDIYNPFLACLINCFNVNNNFLYNPKVLGATLFTLNDEELVQIGSAGKIKSNHRFLVSDSEKFVVKCFEKQELTLGEKKDRIKEENESSSVEYIFCVSVGVNSVLTIHIYSKRSISSKDFENLLKELEKKNAGYISILNLLLKGRSS	A0A365K2V6|unreviewed|CD-NTase-associated,317,6|105|TIR-like|PF10137.12,	Not in supported Clade	Bacteria; Bacillati; Bacillota; Bacilli; Bacillales; Caryophanaceae; Planococcus	Bacteria
A0A368TIS9|unreviewed|TIR	MPFFKPYLKDTLNQEVNIFVDRDEIYSGDAWPERIKNALAHSKCMVAIWSPSYFNSTWCKLECNVMLRREKELGYRTIKNPSGLVLPINIFDGEHFPYYARRIQYLDCRNFFRVSPGFRKTERYVDFQDLLIKWVSAVAKSINNAPPWSENYEIWLDDPVDYFNQTSDSSFRLPILE	A0A368TIS9|unreviewed|TIR,177,8|110|TIR_2|PF13676.9,	Not in supported Clade	Archaea; Methanobacteriati; Methanobacteriota; Stenosarchaea group; Methanomicrobia; Candidatus Methanophagales; unclassified Candidatus Methanophagales	Archaea
A0A370KHU6|unreviewed|TIR	MPTELTTIFFCFVSMAACLSITTYLKLPNVVGYLVAGILTGPLLGTGADGDEALSFLEVGVLMLLFSVGLRVDALFLIRNTKRFAFAAFASFGITAAIYATILYFLDMFSAKAALAVAMAMAFSSQMVAFQSQDISKIMKTAGGQFAIFSLILQLFIFSALVVFLDYLAGPEISSKNVLADPAAMMFSIIPVALILSALNRWIIPYVVGADNKDLLLAIVIASLLAIAFYANMVGVSSPILFLVAGVCLSKSPYSLDIMKFIEPIVGAFTGLYLFFLGFNLDFGSIGDSALLLAIAFPLLMLIKAAVLLGFGYHKVGSVRAAREYIKIMLPTSETGVIVFSILSVSGKITVSLATLLSSYAVLGMILIPLLTERRSRRSVPTSEVRRLRVFFSYSRRDE…	A0A370KHU6|unreviewed|TIR,597,12|370|Na_H_Exchanger|PF00999.24,390|497|TIR_2|PF13676.9,	Not in supported Clade	Bacteria; Pseudomonadati; Pseudomonadota; Alphaproteobacteria; Hyphomicrobiales; Rhizobiaceae; Rhizobium/Agrobacterium group; Rhizobium	Bacteria
A0A371KPD4|unreviewed|Thoeris	MFISHAWDYNDDYERVVDFLDDFDELEWQDHSVPLTDPLDTVNDVHLRARLRDQIRTTSVVLVLAGMYSAHREWIQNEIELANEFEKPIIGIRPHGAKQTPNVVEEAATEMVGWRQNSIIRAIVDHSL	A0A371KPD4|unreviewed|Thoeris,128,1|101|DUF1863|PF08937.14,	Not in supported Clade	Archaea; Methanobacteriati; Methanobacteriota; Stenosarchaea group; Halobacteria; Halobacteriales; Haloferacaceae; Haloferax; unclassified Haloferax	Archaea
A0A374Q6N3|unreviewed|TIR	MEYFSESYFRNITNNISLNEQRTYSERVQEAPLNKQFDIFLSYNISDLNVVKGIYYVLSKMGFKVYLDCMVDPDMKRDETDKSTAEKLQNRLKHSTSLIYAQSSEAGKSNWMPWELGVVDGHTGKCMIMPVTKEAKPVTPRREYLLLYPYIKPYGIEEKMKVFSDLYSFTGEDLVSYIRK	A0A374Q6N3|unreviewed|TIR,180,39|140|TIR_2|PF13676.9,	Not in supported Clade	Bacteria; Pseudomonadati; FCB group; Bacteroidota/Chlorobiota group; Bacteroidota; Bacteroidia; Bacteroidales; Bacteroidaceae; Bacteroides; unclassified Bacteroides	Bacteria
A0A378IH09|unreviewed|TIR	MAKLEQLLAKTEINLEQLDSLIQPFKTSNSDSQYLLEVVESLIRNHKRLVKQSSSTTNIKLMVRDVEFSLRQGALLHNYLSDSNQHFLENMRSCDQAITLLTDLEKKYNKILHLLKRDKGKEESNSLQPKPSTAWTTQGILSDELLYPLFQQTLYNVRNIALKTECLPPKVFISYAWPLPEHKNENWVKYYIKQLVEDLKSAGVMVYLDEADSRYGYPLQDHINRIKESDTVILIGTPSLKAKYETPANFHMVNDEFTEIIHQSKRLKIIPLLLEGTYESSFPRAITRNRSIEDWSNGDYINHFMLLLQHLYRLPNHLYEPIWRPVLKAYIKNNEEYLLLQTQSTVINSTTLKQSNNLPRWGLFNFLASTPVTEEQAPYLNYTG	A0A378IH09|unreviewed|TIR,384,3|99|Sec34|PF04136.18,171|298|TIR_2|PF13676.9,	Clade_SEFIR	Bacteria; Pseudomonadati; Pseudomonadota; Gammaproteobacteria; Legionellales; Legionellaceae; Legionella	Bacteria
A0A3A0CUM0|unreviewed|Thoeris	MHEHAGHDHDEHDDRLDAASPDSPVKDAAAPADYSAEDVKVYLCFDPEQLSCAEKLLEFPVVNHDLTAYVARAAVPIESPGAEPHKRATREQLARCNIVLCVISYLTAQSDWVNWELQTARDATPRPLFVGVLLHEYDEIPEPMRNAGGMFTRYRRQNIAAAIDWVMTEKKTTDDYTQWED	A0A3A0CUM0|unreviewed|Thoeris,181,81|138|DUF1863|PF08937.14,	Clade_7	Bacteria; Pseudomonadati; PVC group; Planctomycetota; unclassified Planctomycetota	Bacteria
A0A3A4PFE7|unreviewed|TIR	MGNIFISHVIADEPFMRELVQGLEQAGYTAWFFERDVLPGISYLIQITQAMEACDAVVLLVTPAALSSDQVTKEVVGAFERRIPFIPVLLGVTPPELKERQPEWRHALGGTAMLCAEQGLSACVPRVVEGLKALGIKPGEREISTTASVPSAPSYISEKILSSRSSLQGERKQVTVLFADVVGFTPLSEKLDPEEVGDLIRPTIDIMAEEIHRYEGTIAQFLGDGLMALFGAPLAHEDAPHRALYAALAIQRRLAEYGEKLKPRGMELSIRIGINTGLVIVGRIGDDLTMEYTALGDTVNLASRMESSAEPGMVQVAESTYRLTDGYFDFSDLGEIEIKGKADPVHAYQVLVALPTRGRVTASLSRDLSPFVGRGKELDQLNDRYQQAKAGSGQVVGIV…	A0A3A4PFE7|unreviewed|TIR,1212,4|101|TIR_2|PF13676.9,171|349|Guanylate_cyc|PF00211.23,370|556|AAA_16|PF13191.9,996|1207|TPR_MalT|PF17874.4,	Not in supported Clade	Bacteria; Bacillati; Actinomycetota; Actinomycetes; unclassified Actinomycetes	Bacteria
A0A3A4PJI7|unreviewed|Thoeris	MVWKVFLSFEEEDRGAVEVFLQHMQDAYPELEFHGFAAREPFDGPKAADMQVAMKGLLEEVTMVLVMIGRTTYADKWVDWEVRTSADMGKSLLGVLLHSELDHIIPRALKDYRVEICDLNVKHIAETIESEAIKHDHFSGDTG	A0A3A4PJI7|unreviewed|Thoeris,143,4|110|DUF1863|PF08937.14,	Clade_7	Bacteria; Bacillati; Actinomycetota; Actinomycetes; unclassified Actinomycetes	Bacteria
A0A3A6J756|unreviewed|TIR	MTRKELQKISLQYRTLASQMLKINSQKEMYCIQQFFDFINETTFLMSYIEECITEEYDFKSIFEEKEWRCILDLPSNQKELISYGFQLIKYILDGPKQLIGLCVGYTSSNKFSDNIEAFMRKSIEPFVVAVRTYIELNFIDADDANANIDNTDKNVFLSYCQKDKDIADSIDEKIGMLIEGKATLSRDIRDVEYHESFKKFMQSIEKHDYVISIISDNYLKSRNCMYEMLEVVKDSNFSQRLLFIILTNEDAKYYKVVPIQDIGADVYSVSGQAKYLKFWSQVDKKLDSEIEEIGNSIYAINQIKEKKIIQKILLDLPDFLEFLRDNKGLSLTEHLEKGFADMISFMEL	A0A3A6J756|unreviewed|TIR,349,156|251|TIR_2|PF13676.9,	Not in supported Clade	Bacteria; Bacillati; Bacillota; Clostridia; Lachnospirales; Lachnospiraceae; Coprococcus; unclassified Coprococcus	Bacteria
A0A3B8JBP2|unreviewed|TIR	MNNLFDVFISYGRADSKAFATKLHARLVEQGLIVWFDQNDIPLGVDYQNQIDDGIEKAYNFLFIIAPHSVNSPYCLKEIELAIKRNKRIIPVLHVMQISQETWQQRNPNGTTEDWQAYQAKGLHESYQNMHPTLRKINWVYFQEGINDFEESLAGLIKLLGRQADYVEQHTRFLARALEWERHQKQTSYLLVGEENQEAQSWLKIRFKDEQPPCVPTDLHCEFITESIKNANNLMTQVFLAHAEKDAEVMEKIRHSLRRECFTVWTNKTDIQTGEAFEEAIKRGIEEADNVVYLLSPDSLKSEYCQQELEYALSLNKRIIPILVRETPFIQVPPALRDLQYIDLSDNVREEDYQLDDGQLLRILRQDADYYNEHKMLLTKAFKWERQHRNPSILLRGYN…	A0A3B8JBP2|unreviewed|TIR,646,7|96|TIR_2|PF13676.9,238|351|TIR_2|PF13676.9,440|561|TIR_2|PF13676.9,	Not in supported Clade	Bacteria; Bacillati; Cyanobacteriota/Melainabacteria group; Cyanobacteriota; unclassified Cyanobacteriota	Bacteria
A0A3B8U935|unreviewed|TIR	MEYHYKAFISYRHDPADSRIAAEIQTQVERYRLPYSVRKEKGIKSVGTVFRDKEELSAGSDLNENIQWALLHSEYLIVICSKRLKDSLWCQKEIEFFLAHRDHRHVTTVLVDGEPQDVIPKILQEEKILTEDADGNPVEVTVPLEPLSCDYRMPIRRARREELPRLIAVLTGIRYGELMQRQKKRQRRLLAAAAAAAAVLIAYLSWSLVNIRAGYRRTQISESLSMADDALKSIEDNNHLEALKTSLGAVPTQEAPRPFVPEAQYALSRSLHSYEAPSYISSSDVARFEFDGRITDGLTNEDGSLVMVFETAHSRLTFLNVKDRSEIGQIPCKQLSGSLYLGENRALVYNQSEVSAVNMEDGSILWTQYFDDWVFSCSYAPKGDSLLITTRSDLIVMAA…	A0A3B8U935|unreviewed|TIR,1077,5|158|DUF1863|PF08937.14,168|233|DUF2232|PF09991.12,293|327|PAS_12|PF18095.4,351|402|PQQ_2|PF13360.9,522|724|PQQ_2|PF13360.9,868|902|Kelch_4|PF13418.9,911|1021|PQQ_2|PF13360.9,	Clade_5	Bacteria; Bacillati; Bacillota; Clostridia; Lachnospirales; Lachnospiraceae; unclassified Lachnospiraceae	Bacteria
A0A3B9Q4K6|unreviewed|TIR	MREKYMNELKGFWSYVHVDDEADGGRICQLTRDVKKQYEMLTGEEIELFVDRDNIRWGEAWRNEIDSRLSSVAFFIPIITPRFFQSPECRCELQTFAHKAENLGIKDLVLPLLYVNFPEFREEETGDELIQLIKSFQWKDWAELRFSELESKGYRKGVAQLA	A0A3B9Q4K6|unreviewed|TIR,162,36|144|TIR_2|PF13676.9,	Not in supported Clade	Bacteria; Bacillati; Chloroflexota; Anaerolineae; Anaerolineales; Anaerolineaceae; unclassified Anaerolineaceae	Bacteria
A0A3C1ZYA8|unreviewed|TIR	MPQDLPSVSGFPYDIFISYAHNDNQQVNEEIKGWVELFYNSLEMTLRQRLGKKRNVKIWWDQRRLKANTKFDHSIAEGVEQAAIMICLNSQSLIDSDYCQLERAAFVKKSEEDPVPLVLDHQSRMIPVHLYRLHFEDWPEEFDGLTGLPIYEPDRGGMSYPMLPRDTKFIYRIRDLAEETVTILENIATLTETLQGSTEKQDLAEEVAVVETTEDHRGTLFIGEESRALRQTKIQLIEALRKRGYTILPKEPLPFERIAHETAVRECLAKADASIHLMGRKPGEPFDEDDQVFPNLEQIRWAQEANLQPLVWLPDGLTLDQVSPLSYQTFLRQLEQGSALSRSYRLEWAPPEELVSLIDDHFAELKASRQFKGKVLVDLHAKDQPEVLDLLKWMDVQGI…	A0A3C1ZYA8|unreviewed|TIR,1380,15|138|TIR_2|PF13676.9,538|702|AAA_16|PF13191.9,837|873|HTH_Crp_2|PF13545.9,1090|1134|T2SSF|PF00482.26,	Not in supported Clade	Bacteria; Pseudomonadati; FCB group; Bacteroidota/Chlorobiota group; Bacteroidota; Cytophagia; Cytophagales; unclassified Cytophagales	Bacteria
A0A3D3UMT5|unreviewed|SEFIR	MSKKDKVIHPKVFISYSHDSPKHAAKVLEFANKLRSEGIDAILDQYEPWPNKGWPQWMLEQINRAGFVLMICTKVYYKGIMGKLPRKIKRGIKYEWNLIQTYFYEDSSVNTRFLPVVFEEDSITFIPDPFRTMPRFCIATNEGYEDLYRKLTNQPKTTIPKLGKLKSLEARQPKTNFFSDTNEDTKKSRSGKKAYRKGIPKRIWICALLIITILILLWIDYKTYCLDLQASVGHYMWKPPYYLKQELGTVEESKHNRYHIMDSNSMYCIMVRNEGPEIVDHLVNDYSKC	A0A3D3UMT5|unreviewed|SEFIR,289,10|138|SEFIR|PF08357.14,	Clade_SEFIR	Bacteria; Pseudomonadati; PVC group; Planctomycetota; Phycisphaerae; Phycisphaerales; unclassified Phycisphaerales	Bacteria
A0A3D4PAX6|unreviewed|TIR	MIMNLSSLKMKKRHWDRLLNEIKDQKIVPVIGPELLQVKVNGKQCELYEFVANKLIEELELDEFDFQEPISVSDVAFAFRQIDGDLLDVYYQVGEILRCQEWEAPAPLKKLAEISHFDLFISTTPDNLLAQAINEIRFDGRKETLELSYSPRTELADIPDDYHPSPKSGPIVYQLLGNADMPPDFMVTEDDLLDYVHRLQGYDQRPDNLFDTLSQRSIAWIGVSFPDWLIRFLLCSTSKDALFGSFGVRGYVADRHTRNDGKLLSFLNRNNSLLYTSGEAVDFVEELNEKWFERFGETIQKLPEIPIEDEFPKNGVFISYASEDREAAVRLRKLFTDQKIHAWFDDKDLKGGDLWEEVIRSNIEKCSIFIPLLSQHTLTIDRRYFRMEWNCAIREQEVR…	A0A3D4PAX6|unreviewed|TIR,461,120|237|SIR2_2|PF13289.9,316|439|TIR_2|PF13676.9,	Not in supported Clade	Bacteria; Pseudomonadati; PVC group; Planctomycetota; Planctomycetia; Planctomycetales; Planctomycetaceae; Rubinisphaera; unclassified Rubinisphaera	Bacteria
A0A3D4PAZ9|unreviewed|TIR	MPQEYDLFISYAHKDDYGNPGDDVSRILAIKAAIEREYYEMTGQEVRIFLDQTGILTGSQWRESLLTGLKSSKMMLAVLSENYFASTYCKREWEHYIDTELDMALPGEGITPIYVLPFIEFDNDTIDVRLKRWVRDLKRRQIDVDWQKWWPEGQAALERDDVKKRLRDLTSNVNHRLSLYEARNTSPTNQMPQLTRHFKGRRKELHELRQSLVKGQIGAIAAVNGIAGIGKTELALAYAWGYGGHYPGGRFYLNMPGKFDNASQALEKLQQQFVDIAAWKGIELNDAERQQPSVAFAKVCRAFTLHPDEPAMFIVDNIDDAVLLQPDILQQGLPRGAHIDILLTTRCAKLQQDRLDWA	A0A3D4PAZ9|unreviewed|TIR,358,8|116|TIR_2|PF13676.9,198|321|AAA_16|PF13191.9,	Not in supported Clade	Bacteria; Pseudomonadati; PVC group; Planctomycetota; Planctomycetia; Planctomycetales; Planctomycetaceae; unclassified Planctomycetaceae	Bacteria
A0A3D5A3L6|unreviewed|TIR	MIFISHAREDEHFMEGLVARLQRERHHCWFYEDSPLINPLRTELRAKIRQSSLFVLILSPVALASEHVRREIGWAIDAGKPLLVITLGLTWDDVRTFETGTVYEDLTGAGATIQECADGRVRDAADGVLAFIHAHSVALPDAVTSPCEASVSRSPQETSKPQSPRLWIWNLGVRAIPYLLLVPIAALTWLYRQEVVGNDPHAQFRGKVAGNWLVYDPTDWDPYDPAVSVTRASIRRDLDVLAKHGFDRIVTCGSKGDCAHIAEVAKSDCGFEGVVVGVWDPMDAEEVVNALAAQEWADAYCIGHRGLHQRYTMSELVEAIERFKRTTDVPVATCELLADYRTPSALAAQCDFLFPDVHTYWYDGTLSPEKAWEQTVRAAEQLGALAGDLGSKPVLLNMV…	A0A3D5A3L6|unreviewed|TIR,483,2|88|TIR_2|PF13676.9,	Not in supported Clade	Bacteria; Bacillati; Armatimonadota; unclassified Armatimonadota	Bacteria
A0A3D5DN59|unreviewed|TIR	MKKFFDDLSENVAEMAGSPAGADPGFMDRSMQSGTRWTPELLHAVGTCQVFVALLSARYLESMWCGMEWDAFSQRPVRVYRESASRHGTCIIPVLWAPPVRDWQWPEAVRQVQRFSPEGLRDTYITQYRKDGIFGLCQMGRRAPYQAVVFRLAQLVAEIYYTHRVEPRQFVPEQLRNIFEGERR	A0A3D5DN59|unreviewed|TIR,184,21|113|TIR_2|PF13676.9,	Not in supported Clade	Bacteria; Bacillati; Actinomycetota; Actinomycetes; unclassified Actinomycetes	Bacteria
A0A3D6C0P5|unreviewed|Thoeris	MIVHTVKIGSKTSDPRPFREHKLIYVGCAVSDIRYRDMLMNGSHRWALYSEPTIDFITVDRDGKTWPQYRQIVADKIRDADGVMIIVSGNTLSDPLVQWEIRCAVSNDLPITGVDVGRCAKENIPNDLKGKMIRFGWEWFAKFFNGL	A0A3D6C0P5|unreviewed|Thoeris,147,46|123|DUF1863|PF08937.14,	Clade_7	Bacteria; Pseudomonadati; Thermodesulfobacteriota; Desulfobacteria; Desulfobacterales; Desulfobacteraceae; unclassified Desulfobacteraceae	Bacteria
A0A3D6E241|unreviewed|TIR	MDTRPPLILHLLAHPKSVAANEVATALMHRFVEPPASGGLRIPVFFTPDRGDDLPPTLSSTGDIRLAAAQHTIVVVLGDERMLRTLPNGTGDAWIEFVKGAIALAPLDSSPHHVLPVALDQEGFGLGDAIHILPATLATGVSASDAKDRRLAEVSFHIAARSIQLLEHGKVPAIAPDRMQAPVRIFLSHAKADLDKQHHDDPVRQVRNLLNELPVEQWFDAQQIATGQDFADAISAGIRDSSIMLAFQTDHYSSRPWCRREVLEAKRFGAHVLMVEALQSGEPRSFPYAGNVPTVRWQFRKDARVDAQRVIDRAVLEALRFKHNRAVLDSTAAPDEWVLPAAPEALTLAIACADLDHDKTFLYPDPPLGREELQVLQQLRPKARFLTPLSKVARWQRPA…	A0A3D6E241|unreviewed|TIR,702,185|267|TIR_2|PF13676.9,403|682|LD_cluster2|PF18163.4,	Not in supported Clade	Bacteria; Pseudomonadati; Pseudomonadota; Betaproteobacteria; Betaproteobacteria incertae sedis; Candidatus Accumulibacter	Bacteria
A0A3E0WEL9|unreviewed|Regulatory	MPDSLQRHPSAFISWAHVDPDWSQREIDARRELVFNFATALRGNGVDADVDLYYLTDPVDWTRWGPSRVDECEFVLIVVSNSWRLAWEGGGDSSKGAGAAAEADSLRSIYAADRKVFIEKVRLILLPGANSEDIPSGLHGVPRFRIETIDEAGLSDLLRSLTKQPEFMKNALGPLPELPPNPPAFAGASYAAAPTNSVDADETVAPPMSDVSPGQRNALAKAREYLRYTAFSRSGLLNQLASEGFSMDDAEFAVASAGAAWDEQAAKKAGQYLAHIALSREGLLNQLVSEGFSESESERALANIRADWTEQAVKKAKEYLVQGAFSQSRLSSQLVFDGFTENEATAAAADTYQ	A0A3E0WEL9|unreviewed|Regulatory,353,26|145|SEFIR|PF08357.14,215|255|Lipoprotein_Ltp|PF07553.14,261|303|Lipoprotein_Ltp|PF07553.14,307|345|Lipoprotein_Ltp|PF07553.14,	Clade_SEFIR	Bacteria; Bacillati; Actinomycetota; Actinomycetes; Micrococcales; Microbacteriaceae; Subtercola	Bacteria
A0A3E4XEX2|unreviewed|TIR	MKEDIYSIACQCQTIIKTQVRITRNKIPYSHLNLIFTDYDINGDIKLLETNLLALVENIKVKYPTISQLLQKHIDQYDNDKIIHLSAIEAIVDCIVSLEKKDVNSKRIFISHSSKNKDIIEKFVDYILQLGIGIKAEDIFCTSIEEMGVKNGEDIRKHIQTNIQNVDYAFLIISKKYKASEICINEMGAVWAYDNKVRLYLLPDVNFNKIGWLCDTRKAEMINSSIALDALHKEMIEYFGLPDKEIWSRQREAFLKYINNIK	A0A3E4XEX2|unreviewed|TIR,262,108|197|TIR_2|PF13676.9,	Not in supported Clade	Bacteria; Pseudomonadati; Bacteroidota; Bacteroidia; Bacteroidales; Bacteroidaceae; Bacteroides	Bacteria
A0A3L7SSN3|unreviewed|TIR	RLTGMQTLSTAACPSLREYRRSSDGSQAVDVRATHRSLTATANVARQFRALHELSNEVTELRMAKILLLGSGRCGKTTLARALRWHDYTPEERLVKRHDVKEFPIPKGGIPSTPDINFLQWEVTYGEPAHGAAPRGILHVWDFGGQEIYHQTHRLFASEGAIFIIAVTTENEQGDRARADRNAEADQIRKLELEKLNQYREVSYWLEYIASAKGTPPGALGDVAAAAVQIAMTSPEDMSNDLFLQAAGFRDRLVESKIPRMHVRVREHEPVESIADLRAWVGKEIGKVADETGIRVPLLYAKISAWVEQCIRNRKRLSPLSWTEWREEVASRFPTGKRFSSRATTEIAMAIAEYLHACGRLFCVRGKRGIEKVVLNQQWFVDKLYKIINPSNHAIRDAL…	A0A3L7SSN3|unreviewed|TIR,879,61|84|G-alpha|PF00503.23,112|173|Roc|PF08477.16,349|450|COR|PF16095.8,678|753|TIR_2|PF13676.9,	Not in supported Clade	Bacteria; Pseudomonadati; PVC group; Planctomycetota; unclassified Planctomycetota	Bacteria
A0A3M1Q829|unreviewed|TIR	MNCDIFLSYSVHDRRAATRLRFILEYYGLSPWPNHIMTPGTREWLDNYQAVMDTACCALLLLSPTTMDSAWVALMLDYAHTHHIPVMPLLVSGKADHILLATLNGNGDDWFDLRWNSRYLSEVRALIRWIDLCAQHIAVR	A0A3M1Q829|unreviewed|TIR,140,5|118|TIR_2|PF13676.9,	Not in supported Clade	Bacteria; Bacillati; Chloroflexota; unclassified Chloroflexota	Bacteria
A0A3M1Q9U6|unreviewed|TIR	CINVHLSVLHQGRVMSNKAFSSQAVNEPAGEAAPDKKVFISYRRKDDPDIAVQIYELFCIRFQEKNVFFDDNIQPGEDWEERLRSEVTACDALIVVIGPNWLDLLDEHTNDPEEDFVRFEIEMAIKLNKQIVPILIKDASLPPKERLPESLRPILKSQAAQLKADRSFLRRCREIIDSVYGALTKRETQLVEKVADEKVADEDETQKAKALPDENQYTAISFKLDTTYQGFDVDQFVDFVIKEIDLAPNNLEVRSLSKDPLIIKLVMPATAARWLKTTVERRPETFNAIGLWHIEFEESVDLPLGTKIKKRRKKPKTDDDQESSAWPKGFKLINSLRGHQDRIQGLHWVKQDKRALISVARDETLQIWNASGSNGRKKGHPDMLRCISWAPDNQKYAYS…	A0A3M1Q9U6|unreviewed|TIR,1338,38|142|TIR_2|PF13676.9,357|417|ANAPC4_WD40|PF12894.10,424|453|WD40|PF00400.35,467|517|ANAPC4_WD40|PF12894.10,548|579|WD40|PF00400.35,647|752|Roc|PF08477.16,769|822|MMR_HSR1_Xtn|PF16897.8,1198|1324|TIR_2|PF13676.9,	Not in supported Clade	Bacteria; Bacillati; Chloroflexota; unclassified Chloroflexota	Bacteria
A0A3M1QNL1|unreviewed|TIR	MIFICHATNDDTFADRLSRDLQARGYETWVDHINHVPAGMHWDEYVDQQLRVAEIMILIISHAAARSPNVSAEWREFQRLRKRIIPVKVDRCPMPLLLRHIQHLSFIDDNSYDENFKRLLSSLPIIQRLTRETQMNEDDLRLSELKSQGERIWGMLSNLVEHNYSVLVFPTLEQTLKVNLIKEKLLIGWYDPQTNMRPDIDLAKYNARENGVSRQHAMLSKHTDGWQITDLSSLNGTYIDRHRLQVEKPVLLKHKALVHLGELPIQFFFKLDD	A0A3M1QNL1|unreviewed|TIR,273,2|120|TIR_2|PF13676.9,209|261|FHA|PF00498.29,	Clade_8	Bacteria; Bacillati; Chloroflexota; Candidatus Thermofontia; Phototrophicales; unclassified Phototrophicales	Bacteria
A0A3M1QNL9|unreviewed|TIR	MTLEEFITKVTQRPLPNDRMARVHTMAKELAEGALEGLWLPSFEGRLRFEYSLNQYVEKRWGSLDEAPPLPLLEVNGFLQPAGERSYKITSAAFELLSAAPTSSIFISYKRSESSAFALLVLARLKQEGLDAFLDLTLEPGEDWHSGLKQRVQQRDYFISILAPTTLQSEVVLEEITWAIESNAVIIPIWHNGFVYNEDEWDIPAAINVVLSNTHTIRVLEESALAYNNAIVELLNKFGVTPG	A0A3M1QNL9|unreviewed|TIR,243,105|197|TIR_2|PF13676.9,	Not in supported Clade	Bacteria; Bacillati; Chloroflexota; Candidatus Thermofontia; Phototrophicales; unclassified Phototrophicales	Bacteria
A0A3M1SWM7|unreviewed|TIR	MGDTIRASERGLQLIDIARRRKGWTKYSSPIWWDTAHTSKATLSRFLAGHRIERETFIEICAAVGIPNWQDIVDLSPEPIDPDLERDYRRATGESGTPTKTVSIGYSDRHPSQNIARQFYRAFRDAGYHPFLIGDDRQRGFTWTQTLDSALQQSDYLLLLLDREGAKSEMVTEVVQRAKESDRPPEILPICVDLPEIGFLNPDLQGHLQPIKPLDWSFSGDNRNVVREVFDSIAQSRSWRRSENDIAPIIDAGSTHSTPPLPTAAPELELPNGQVELVSQFYIPRPPMETRAMEFVTQPGALIRIKAPRQMGKTSLMARLLAHAERCGHRKVSLSFQLADASVFTDLDRFLQWFCASIGRRLKLENRLSEYWDEIFGSKDNCTAYFEEYVLPELDAPLV…	A0A3M1SWM7|unreviewed|TIR,605,104|217|TIR_2|PF13676.9,270|599|AAA_35|PF14516.9,	Not in supported Clade	Bacteria; Bacillati; Cyanobacteriota/Melainabacteria group; Cyanobacteriota; unclassified Cyanobacteriota	Bacteria
A0A3M1XPF4|unreviewed|TIR	MKPDYLLLAGNLRTLVSENQLPQALQQLQEALQGHEAQNVSLLQAARYAMLRKELQMGTIDREYAGRELNQIRHALLDLAWELERQGKADTRIFISYSRNGNGQALVHSLYEQLAQSGFQPFWDVKDIPPGADWAETILSQLKASDYFVLLLSERANQSEMVLKEVEEARRLRDLQGKPMMLPVRVQYPLEAPLNFKLQSWLQRIQQLHWQGEADTAAVVNRLLEAIGQRQVFDLPEAVSPTAVAAFAQSALPRPEPVAPLEVPRGAVRLHSRFYIARPHEAQFIGRVEDPGALLRIRGPRQYGKTSLLARVIDHARTHHHRVVTIDFQDMAESTLNKLDSLLYDFCLYLAEELDLEDELDTLWAKQRDPKRMARTFVRRHVLRPGASPLLLAMDEVDR…	A0A3M1XPF4|unreviewed|TIR,593,9|84|EAD11|PF19964.2,93|217|TIR_2|PF13676.9,264|590|AAA_35|PF14516.9,	Not in supported Clade	Bacteria; Pseudomonadati; FCB group; Bacteroidota/Chlorobiota group; Bacteroidota; unclassified Bacteroidota	Bacteria
A0A3M1Y9T5|unreviewed|TIR	MQNQSRKDDTTQFASIEQKRIALRRALYEKPHDPNLLKARDELISKEALQAAAQKGIFISYSRCDELFAFELAIRLNDYGIQTWLDSIHVREQQDWYEEVTRALNRAGLMLAVFSPEALEDRDVTNEWARFMASGKLLIPIIHRACDLKGLNSWIAPIDFTRRLDIGIQQLRLMLEVDAEV	A0A3M1Y9T5|unreviewed|TIR,181,57|171|TIR_2|PF13676.9,	Not in supported Clade	Bacteria; Bacillati; Chloroflexota; Candidatus Thermofontia; Phototrophicales; unclassified Phototrophicales	Bacteria
A0A3M1Z9Y8|unreviewed|TIR	MTDTKQTVFISYQRSTSVYIAIAIKEALEKRGYQVFLDLDGIGAGKWRKQLEQAILNHHFFLPLFAHGSLDRVHHPDDVFRQEIELALETNRTIIPILIDDFDFTPDIKEKYLTGALAQLPILPNTRLRYKEFYQNKTLDAYWDNFCERFLAGNQAAATTTPPPDIRQHIEAVSSNKPSSPSSNELKAEALLTQGNKAYEEGKYKTAIQRYTKAIRLNPDFAAAYINRSLAYRALGQFQQAITDCNKAIQLNPDYTAAYNNRGIAYYNLGQFQQAIADYDKAIRFNPDFAQAYNNRGAAYVNLGQIQQAIADFDKAIRLAPDDANAYNNRGNVYRALGQVKLAIADYDKAIQLNPDFAQAYNNRGIVYSDLGQFQQAIANFDKAIRLNPDDAAAYINRG…	A0A3M1Z9Y8|unreviewed|TIR,588,8|106|TIR_2|PF13676.9,126|155|DUF5721|PF18988.3,195|232|TPR_11|PF13414.9,258|289|TPR_1|PF00515.31,290|323|TPR_1|PF00515.31,331|372|TPR_11|PF13414.9,401|440|TPR_11|PF13414.9,460|493|TPR_8|PF13181.9,508|553|TPR_19|PF14559.9,	Clade_8	Bacteria; Bacillati; Chloroflexota; unclassified Chloroflexota	Bacteria
A0A3M9NAL6|unreviewed|TIR	MKQFDIFISYAHKDNEKADLISSYLTKLGWQVWKDQRLSVGNNFNDEIAGVLSNSKLIMVLWSVSSVSSAWVIKEANLALSLNKYFPLRLENVIMPGDLANYHAESLLRWNGDIDEEQFEQICLQVNEKIPIDNPITNKIIEKARARRDFFFNASGIWNSLSEGIKERSEVKWPFWLVRYIASDSKEAFNDLIWSVGGSPPYGGVAYDEASAVYELLEDYLGEGKASEGSYAKVEKFIINKPVEMKAMEAFRIYDKVVSNSENYTLKDLRIGNEDAVDVVDQPLTAYFNLLKAGIYYREGDPVNAYQFAIKAVDPLLTFQQNDAVYLDRLAAALTNSAVFANLNGDMAEARRCAFELKKIGRSQMLMNFQHLLSEGPDVSKTAEEIEETAWHLMDNQKN…	A0A3M9NAL6|unreviewed|TIR,579,6|122|TIR_2|PF13676.9,397|452|TPR_12|PF13424.9,469|505|TPR_12|PF13424.9,	Not in supported Clade	Bacteria; Pseudomonadati; Bacteroidota; Chitinophagia; Chitinophagales; Chitinophagaceae; Hanamia	Bacteria
A0A3M9NMQ1|unreviewed|TIR	MSSIITFYSYKGGVGRSMSLANIAFELSKRNKKILIVDWDLEAPGLERYFNAFQINNEGEGLLSLLSEFKKNNTVDYTNYLWTISTDFKHPIYLLPSGREKDPIKYTTELERFNWEDFFKPEGGGMHLENLRNQWLQDFDFVLIDSRTGLSDASGVCTIMLPDVVIPMFTANYQSLFGIRDIMNFIQSSRQRLAVDRMTLTILPLPSRFGTRVEFKESQEWLDRIADILKNCFSDWLPKWIEPRYMLEQIKIPQVDYFSFGEKLAVVEQGTNDPEGMGFIYSKIADFISSDFTDIENFVGKNYFEEKKSYYHYTKELKATEEKKEKKYNYDLFISYPRSVYQWVREVMLPTLTEYLGDELGYKPQIYFDAGEMVPGNDWNDTFKAALEGSKVFIFVFSD…	A0A3M9NMQ1|unreviewed|TIR,648,3|193|AAA_31|PF13614.9,333|455|TIR_2|PF13676.9,	Not in supported Clade	Bacteria; Pseudomonadati; Bacteroidota; Chitinophagia; Chitinophagales; Chitinophagaceae; Hanamia	Bacteria
A0A3N1UYX6|unreviewed|TIR	MKRGRFPLRRRIRTELGYGAFLSYSGDRDRQWLPHLQRAIEKQSRPWYKPPRIRVFLDDSGISIGPELWRKIEAGLARSDWLVVMASPESKASVWVDREIEWWLRNKTVDTILLVVTAGQLEWDEQRGDWDPDRSTALPARLLGRFAQQPVWKSIALRRPGNGTALVPDVDSVALGVASVVRGLPEDDLKSEGIRDTRRNLRTARITAAVLGLLLLVASTVTVIALIARAEAARQRDHAIAQQLIGQSSFLATRDPFGARLKALAAWRIDPTPESRLAVLNAAVSPESGLLAHTWPVRSVAFSPDGKTVASGSDDGIVRLWEAATQRKTGDPFIGHHGAVTSVAFGPGGETLVSSGLDGTVRLWNVAGHTQIGDAFDSRTGMVSSVALSPDGRTLVIVG…	A0A3N1UYX6|unreviewed|TIR,919,21|115|TIR_2|PF13676.9,292|321|WD40|PF00400.35,332|365|WD40|PF00400.35,379|445|eIF2A|PF08662.14,467|495|WD40|PF00400.35,513|538|WD40|PF00400.35,548|581|WD40|PF00400.35,680|710|WD40|PF00400.35,726|750|WD40|PF00400.35,760|793|WD40|PF00400.35,804|836|WD40|PF00400.35,846|879|WD40|PF00400.35,	Clade_5	Bacteria; Bacillati; Actinomycetota; Actinomycetes; Kitasatosporales; Streptomycetaceae; Streptomyces; unclassified Streptomyces	Bacteria
A0A3N2KGI4|unreviewed|TIR	MLDVFKTYYRTVHNFLKYQNQKAFELFKEENLYEIFDNHDNWNGGIDYFTIELRVSVEKYLQIKGDDENKIIEDITDAFDNALKSIESLVINKTIIVPYDDATVYTPTTESIWNLDYFRLFISHISENKVSAKNLKVCLEKWGIHGFVAHEDIEPSKEWTSILTDALFSMNALCAILVKRFRYSSWCDQEVGIALGQNKLCIPIKKDIIPYGFFGRYQMIKADGLDASHVAQKVAECVFKDERTHGIYCNSLARLLINAKTSEKALQWIDIINSFPTIERVYVELIYKEYSHNPILLQPDVLHGINSLLKRYNILTSLSNFGDHETSAEDLPF	A0A3N2KGI4|unreviewed|TIR,333,121|222|TIR_2|PF13676.9,	Not in supported Clade	Bacteria; Pseudomonadati; FCB group; Bacteroidota/Chlorobiota group; Bacteroidota; Bacteroidia; Bacteroidales; Muribaculaceae; unclassified Muribaculaceae	Bacteria
A0A3N5FY92|unreviewed|TIR	MSREQFAERAGLPPRTWRSGQFAAYPESGAKVPRPLLFSRNRSRHLARQQMRDENRDTETRRRIALSGADSHSLIRRRKCGAAMKFGKHLFISYAHLDNQPVAENDVGWVSRFHRSLDAILSMRLGCKAEIWRDERLQGNDVFAQEIESQFPETAALVAVVSPRYVQSEWCLREARSFCESALKSGGVTIGNQSRIFKVITLPVESQDPLPAPMRDTLGFDFYVREPNGVEMALNPAYDPALGPKLANECVRLAQSIAGVVKKLETQSEPGTTVTPSAPARPAIYLAECSKDRREDRAALRTELQMRGYRVLPEGRLSNEEEQYTAEVSRLLGECALAVHLVGALYGAVCDGESQKSVVELQNVLAVQRARAAGLRRIISLPEGTRSTDSRQQVFIDSL…	A0A3N5FY92|unreviewed|TIR,583,91|201|TIR_2|PF13676.9,284|361|DUF4062|PF13271.9,	Clade_5	Bacteria; Pseudomonadati; Pseudomonadota; Gammaproteobacteria; Lysobacterales; unclassified Lysobacterales	Bacteria
A0A3N5NB41|unreviewed|TIR	MNNFFPLTRSELAQISNEEGFPDVFRVDGRVYYGSSMGRPVRDGQHQGFDALSPEGRHPVQARIGVDPAVEGDERARDGGLRRRKMPSTNVPQPPAETPRRNVPIEAFISYAHKDEALRQALDEHLALLKSRRFIDAWHDRRIAPGGDWAHDIDTHLASARLILLLVTPAFFASGYCTGVEMKRALARERRGEASVIPIIMKEGDYAGAPFSHLKELPTDGLASGRSVAGKKWKNRDEALREVTIGIRTHLEELQSRRLVKHAVRIYQDKAKRRPSREDRLEIGGLAASFGRIIAGRRVLWVDDNPKNNEVECAAFAELGIDVKTATDTKGALTCLRASSYDAVVSDWTRHPSVAPDVSEGLRLLRTMRRRSDRTPLVFYVGWTSPKELAQRRTLAAEA…	A0A3N5NB41|unreviewed|TIR,438,108|203|TIR_2|PF13676.9,299|391|Response_reg|PF00072.27,	Not in supported Clade	Bacteria; Pseudomonadati; Pseudomonadota; Betaproteobacteria; unclassified Betaproteobacteria	Bacteria
A0A3N5SUY5|unreviewed|TIR	MENQLAYPILNYAHEDEAFALRLYEEMHNAGQSAWIDLHDVRHDEHWHQAVNRALQVCTHMLLIWSKHADTSREVESEWVYFLSQSKPIILILLDHHPVHYSLERFVSIDFTRDNGGLRRLLSHLHSAQRDPQAAVLAVEQGNAAFHSYDYAAAIKAYNRALGLDPSNALAYHSRGMAYFHLKHFDRALEDYAEAIRLDTSLAEAHYQRGYLLHLQGEHQRALASFTDALRNNPQDSNAYYYRGLTLELLGESERALEDYTHAIEHSPDNTPAYAMRGMIYYTQSRFDDALSDLSRAIFQNPGDAASHLMRGKTHHALGHEQEALRDYGQAIRLDPTQAEGFRGRGMVYSILGNYQTALEDLRQAVRLNPGDGIARLALGDTCFALGNHEQAMAEYSEA…	A0A3N5SUY5|unreviewed|TIR,413,10|122|TIR_2|PF13676.9,140|168|TPR_2|PF07719.20,175|237|TPR_16|PF13432.9,238|270|TPR_1|PF00515.31,273|303|TPR_1|PF00515.31,317|378|TPR_9|PF13371.9,380|413|TPR_11|PF13414.9,	Not in supported Clade	Bacteria; Bacillati; Chloroflexota; unclassified Chloroflexota	Bacteria
A0A3N5XCB7|unreviewed|TIR	MKTTNQSRIFISYSHRGNGPEWKAWLLRHLGVFERHHLLDVWQDGKIRVSSYFDDDITQAMTSARLAVVLLTPEALKSTYILEKEFPFLRERQQRDKLPVFPVICEPCNWKVHDWLRATQAPNESNPISPLAEAKQNHIFRQLATDIATELSRIALVELPMSAQPPAPDHIYLEKFPLTRGPGLREEKLIGREQELALLDLAFTQSHTAIVSLVAWGGVGKTMLVQHWLRRLQREGWFGTKRVYAWSFYSQGTKEDRQASEDTFLAHALEWFGVQCETTLSPWDKGRLLADAVARERTLLILDGIEPLQYPPGPMGGQLRAPGVQSLLKHLARKANAEVRGQKSKASNSLCLVTTREPLTDLADFQRREGSPWGSVLRVDLGNLTDEAGAALLHHAGAN…	A0A3N5XCB7|unreviewed|TIR,1058,9|111|TIR_2|PF13676.9,188|246|AAA_16|PF13191.9,761|832|TPR_12|PF13424.9,	Not in supported Clade	Bacteria; Pseudomonadati; Acidobacteriota; unclassified Acidobacteriota	Bacteria
A0A3N5XKB5|unreviewed|TIR	MSAFVTYAELKQFGSEINAGRVLREASAKEGKTVFLSHSSSDDELLPGVIRILEGHGGMVYVDDKDPALEGMDIFDIANRLREAVNACRKLVLLVTPRSKTSAWIPWELGLGDGKNRDRNVALFPSAETASEQRWSEQEYLGLYQRIIWAHFQVRKKANGWCLITGKTRA	A0A3N5XKB5|unreviewed|TIR,170,34|116|TIR_2|PF13676.9,	Clade_6	Bacteria; Pseudomonadati; Acidobacteriota; unclassified Acidobacteriota	Bacteria
A0A3N5YWP8|unreviewed|TIR	MDRRLVFVSHANPEDNQFAQWLVLQLARQGYLVWSDFTKLVGGELIWPTVEQAIRCHTAIFLFVLSGASNSKQGTLAELRLASTIESTENLKGFVVPLSAAHISYSDMNILIHGRYAIEFTASWAEGLTPLLERLE	A0A3N5YWP8|unreviewed|TIR,136,6|126|TIR_2|PF13676.9,	Not in supported Clade	Bacteria; Pseudomonadati; Acidobacteriota; unclassified Acidobacteriota	Bacteria
A0A3N6M2G6|unreviewed|TIR	MTGEQVYVSHAPGDLEFVQELLSTVRNFPFGIHIALEEVESNSMRARLEGRLVESDVVVAVLTEQASRSRWVNQELGYARSQEVSILPVFDDERYRGGFISDLEGVQIDRERPAKTIFELLSRLRCELEPLGPLSVPNWFIQFPCPSSHCPERVTLDIERSQSKLWNRHRRGHVLTASCDHCRATYSFDPATIGFVRRDERGQ	A0A3N6M2G6|unreviewed|TIR,203,6|107|TIR_2|PF13676.9,	Clade_6	Archaea; Methanobacteriati; Methanobacteriota; Stenosarchaea group; Halobacteria; Halobacteriales; Natrialbaceae; Natrarchaeobius	Archaea
A0A3P1WQB1|unreviewed|CD-NTase-associated	MAKDVLERVFIAWGGTQRLATLVGQRISELGFDPVVGGGSPTELFIGTQVFSQIRGCTRAIILVNGEGIEANPGIGLNDNLMFEWGYITGTYSPNKLHVFLIDISVKDLPSDLGGSWATEVTTQERDVEEIADAIVEAFQKDARRHVELDKLKIMHMWEDVKRFLDMHDTSPQCSDLELAQYLLHTAEVCDYYMEEEYTESLLNKVQPSSSILSFVILLLKNNIRLGLETGGLAEPLPFDSFTEMRAVFESKFDFSYQDEEIDLWLRYFTARRLSLLYRLVSLNEDFSDEERLGLLQSTVSFLERAGEILEEISKRFPLDASYVNLYRGYVERDKYRVYDSLGQKEEAEVSNAAALVAKESFYLTYKEKYPHDTFMIRQLAQEYYRSQAERMDFITDVT…	A0A3P1WQB1|unreviewed|CD-NTase-associated,434,8|120|TIR-like|PF10137.12,124|155|PqqD|PF05402.15,	Not in supported Clade	Bacteria; Bacillati; Actinomycetota; Actinomycetes; Propionibacteriales; Propionibacteriaceae; Arachnia	Bacteria
A0A3R6IB43|unreviewed|SEFIR	MNNPKVFISYSWHPEENKIRVEQLARRLMSDGVDVTIDVWRLKDGQDKYVFMKKMVTDTEINKVLIICNQDYAEKADCRKGGVATESTIMSDEIYSKADQTKFLPIVFEKGNDGTIYKPHFITTKILCTKGLMNSTCIQYIDEVYVYPKDYFVP	A0A3R6IB43|unreviewed|SEFIR,154,6|119|TIR_2|PF13676.9,	Clade_SEFIR	Bacteria; Pseudomonadati; Bacteroidota; Bacteroidia; Bacteroidales; Prevotellaceae; Segatella	Bacteria
A0A3R6NSM8|unreviewed|SEFIR	MLYFNQSVEFGSRVGSRSGIPRGFLNLRIPGRSERSMLDRTPRVFISYSWTSTEFQQRVRELAESLRQDGIDVKLDLWDLKDGQDKYAFMEQCVTDPDIDKVLIICDSGYAAKADRRQGGVGDETTIISAEVYGHAAQEKFVPVIMERDEHGEPYMPAYLKSGCTAICRETDIRRNIRRLSEIFMRSRLTGSRSLEQDRAGWMRRNPVSCFL	A0A3R6NSM8|unreviewed|SEFIR,212,43|161|SEFIR|PF08357.14,	Clade_SEFIR	Bacteria; Bacillati; Bacillota; Clostridia; Lachnospirales; Lachnospiraceae; Roseburia; unclassified Roseburia	Bacteria
A0A3S0CXI6|unreviewed|SEFIR	MSVPARVFISYSHDSEAHKARVLALAEALDGPDFHVELDQFHKTEIINWPTWCRVGIGPCNPERTQGSDFVLCVCTQAYRDRLDNNVPPEVGKGVYWEGHFVQQALYDGKGNGRFLPVLLDDASEACLPTMLRGWTQVRLQRFERGDEQFDLLLGVLTRQRRIVKTHNELAVFTGASIKLPTHGTPHFLGRDAELAELDAAWADQRGTDLFTCVAIGGTGKTALVRRWLDGLKRADWGGAQRVFAWSFYSQGTSEDRQASEDTFLTRALEFFGVQIDANASADDKGRRLADEIRRTRTLLVLDGLEPLQYPPGQMTGWLRAPGVKTLLQTLADQGQPGLCVVTTREALADLAEYERSDDHPDGRLHRLDLGQLAAIDGARLLHRLGVRKAGAGELAPDD…	A0A3S0CXI6|unreviewed|SEFIR,497,7|153|TIR_2|PF13676.9,188|342|AAA_16|PF13191.9,	Clade_SEFIR	Bacteria; Pseudomonadati; Pseudomonadota; Gammaproteobacteria; Lysobacterales; unclassified Lysobacterales	Bacteria
A0A3S0GW28|unreviewed|SEFIR	MSSSDSPKVFVSYAWSSPDHEQWVLDFCQRLVEASVDIILDKWDLREGQNSYQFMERIVNDSAIRKVIIISDRIYAEKSNDRRGGAGTEAQIISPKLYSGKDEGRFALVVRERSESGEPFVPTYYHGRIFIDMSTDELADSNLEQLLRWIFDKPLHQRPPLGTRPSFLTDEPEVGLGTEFTASQFRRAARGGSANSANLFREYLECFCRNLDRFAILDPRATNSLVVKQFEALRQAKDEFVRVVLDAVDHESVSRQKLSMHLVRFFDDLLARCYPAKRDRESTDHFKLLAHELFVSVVGIAIWREEFELAKSLLAAPYFGAIKNGYRGGQRDSYAVFWQGDDRLKELRTPEGSEYHTPFGQTLQERTSSGVLPRDQFLQADLLIHLRAELANGDDRWYP…	A0A3S0GW28|unreviewed|SEFIR,475,9|147|TIR_2|PF13676.9,	Clade_SEFIR	Bacteria; Pseudomonadati; Pseudomonadota; Betaproteobacteria; Burkholderiales; Comamonadaceae; Variovorax	Bacteria
A0A3S0SQX4|unreviewed|TIR	MRPNVGWFRWWDQAPLDECKTTKGVRFDENVNPVGTESKVPENWARRCTQKRQWETARVGCQIVRLSAPTEFERRRKEAPMAVFISYATARRAEAVRFAELLETEGIATFLAHRDIAPGQSWPKAITRAVRSADAVTVLFCRESDQSRHVSREVTLADQFQIPYFPVRLETADADGLMYFFSTTQWFDWNGEDDRGLEALVAELQRVSGRADMTTVSDRAARTASIEADIADADAADAADFREHDGFELDKFKRDGFDIVIAENAEKMKTFTDDQLVGMVLVLRDECDRLVNDLGSAHPSALPAAEQYAATWALLLNRTLQSLPSVDESVQLTRPLRVVLGRIARQAKYETFGTEFKTPRPGTKRERRLANLDDQTGAEIAGLLSRYVEPADRRKIITA…	A0A3S0SQX4|unreviewed|TIR,426,83|201|TIR_2|PF13676.9,240|294|CM1|PF03026.18,	Not in supported Clade	Bacteria; Bacillati; Actinomycetota; Actinomycetes; Mycobacteriales; Gordoniaceae; Gordonia; unclassified Gordonia (in: high G+C Gram-positive bacteria)	Bacteria
A0A3S2TLB6|unreviewed|TIR	MSYVGEPFAHDLFVSYSHGSDAEGEGLLRPWSTAFATELEKELRVDPRFRQSLSLFLDAKLRPGQGVDPMEGLTPQLTQQIAASALLLVLMSPDYVASEWCRRERDAWVAAQEALGLPTDGRVAVVRIWPTPEPWPTPLCDPQGVPLVGFLFHDDSLGADRPLGWADLGQGFGSDFRRALLSVVGRLGHHLDALRTQLGERRKAQEDAQRLQGPQGQSIYLHGRVDHRKAWEDAANALLSDGYSVVPGDPDPVEDDPRKLMQLRRARVETLADCDALLLLGTEDGRALDADLLAIGRYDRQSARARSHRLLPCGVLDTVGPPVATPVRRATARNLQTDWLDGTQPPWTPAVQHWLAAQGAAAAASE	A0A3S2TLB6|unreviewed|TIR,366,13|129|TIR_2|PF13676.9,212|288|Diphthamide_syn|PF01866.20,	Not in supported Clade	Bacteria; Pseudomonadati; Pseudomonadota; Betaproteobacteria; Burkholderiales; Sphaerotilaceae; Rubrivivax	Bacteria
A0A402A9V8|unreviewed|TIR	MHLYSAMLLGSIPPFALGIPLSKLVSFLVSLIVGLLLLPGLYSGIFRNLFARNKQPAPSSLEEPPFEDWEVLKKQWKEGAEERARNKPIGLTLDDQTILPKNLQNPIALSPNGAFIASGSRDTMIRLWDLYKQQNLTRLNAHTKLVSTIAWSPNNLLVSGANDKTVRIWDVNRPEPLNTLEGHQDVINAIAWSPDGSRLASGSDDKTLRIWDTLSGRPLKVLPGHPKGLRCVVWSPDGKRIATGGNGGLIRIWNAETGQPIWSKESHTNGVYCLAWSPQNAQGSSYIASGGKDETIRIWNPSTGREERILEGHSNSITRVSFSHDGLLLASLSPGSGAEIIFWRTDTWERVATLPINPSARNPPMAFQPNEPKLLTLGEELDEIAIWHVDSHKLIERIL…	A0A402A9V8|unreviewed|TIR,1065,108|129|WD40|PF00400.35,134|170|WD40|PF00400.35,175|212|WD40|PF00400.35,216|254|WD40|PF00400.35,258|300|WD40|PF00400.35,306|335|WD40|PF00400.35,408|579|Ras|PF00071.25,935|1053|TIR_2|PF13676.9,	Not in supported Clade	Bacteria; Bacillati; Chloroflexota; Ktedonobacteria; Ktedonobacterales; Dictyobacteraceae; Tengunoibacter	Bacteria
A0A402DFA9|unreviewed|TIR	MEILVFISWSGEWGKPLAEHLADTIFKYSPLKSWISSRDIPPGENWYDATMKASQQAKIGVVCLTPGASKSSWLNFETGLLVARLEKIKIINFGERLIEPLKRYQAIEAANRDDWVKLLQDMNSEWNNEMCQALVNGWFPDWQKFLAERTRSPHVYFRDIGGASQLCNEYKCSEG	A0A402DFA9|unreviewed|TIR,175,5|110|TIR_2|PF13676.9,	Not in supported Clade	Bacteria; Bacillati; Cyanobacteriota; Cyanophyceae; Oscillatoriophycideae; Chroococcales; Microcystaceae; Microcystis	Bacteria
A0A413BCJ9|unreviewed|TIR	MILNEQFLRKYARQEMRSSITESMDSMKHFSYSEDYDIFLSHSSLDQELTCAVYDLFTQNGFKVYLDYEDNELNPDNVTSATGEQLRNRLKRCKCLAYIATSNIARSRWCPWELGLFDGISNGMCCILPIVKESGKSRFNGQEYLGMYLI	A0A413BCJ9|unreviewed|TIR,150,38|134|TIR_2|PF13676.9,	Not in supported Clade	Bacteria; Bacillati; Bacillota; Clostridia; Lachnospirales; Lachnospiraceae; Agathobacter	Bacteria
A0A414GR31|unreviewed|Thoeris	MAEKKHNIFISHYGEDERQLDSLKQRLRDHGCDIRNSSVEKKKYRPYKVTDATIARYLRICIRWAKTFIVMIGEHTHKRPWVNYEIRNAARQGKGKHSASCVFFSPLF	A0A414GR31|unreviewed|Thoeris,108,6|95|DUF1863|PF08937.14,	Not in supported Clade	Bacteria; Pseudomonadati; Bacteroidota; Bacteroidia; Bacteroidales; Bacteroidaceae; Phocaeicola	Bacteria
A0A414IQP6|unreviewed|TIR	MRGRNFNMRCSFNPYEGKEKYIFISYSHSDSEIIIPILEELNSNGYRIWYDDGIEWGSEWPESVAQHLHNCEICMAFHSYSSILSPNCRQEINYALKKNKGILSVYLEDVELSDGMDMQLTSYQSTFLYQYDNMNQFFKKLIHTQLLQCCRIDFSATSLKKKFDTNCENVKADSKYSFDKELEVKFGEIKKKTEEESILVKKIKNLKVKKFIEEFEEEVVRNDKSEKETFNAEISLTPVEWQYKNPYYGCESWTGWHFTLPNIPGVTTRVFEMIRKIDYDTLSAYYICELLDSTISDDEKETTYYEDYPQHEGNELIILHFKSNEVYVNTGILKDDKVSISKRPIIIEKSQKIDKTELYLNPVAYNTRDMTDEMLLEVKCSKENIVIWREADISESVPI…	A0A414IQP6|unreviewed|TIR,806,22|130|TIR_2|PF13676.9,449|475|Sel1|PF08238.15,615|649|Sel1|PF08238.15,756|791|Sel1|PF08238.15,	Not in supported Clade	Bacteria; Bacillati; Bacillota; Clostridia; Lachnospirales; Lachnospiraceae; Agathobacter	Bacteria
A0A414KHS6|unreviewed|TIR	MKILNKGDDTINNFSYSLFICFAAEDRYSIVEPLVYHLKNYGIKTWYDRDKLLMGDNREEINLEKGVWKCSYALVVISKFTVDSVCAMEELSIIKSKYRQGKIIVFPVIYELSPNDIPDRLCWIKELIFKEVDRHSGTREVCSHIVCKITENILNNCTHQKVRDIICTSQEILPSGVYDIIRSYLQIDHANLNSRISLLYAAYLVITDTKRISANSITNMVSCVFDRLFSETRLNLPVDYRELWLLENSLCILIDFYIDSCTESRI	A0A414KHS6|unreviewed|TIR,266,19|120|TIR_2|PF13676.9,139|170|PUB|PF09409.13,	Clade_2	Bacteria; Bacillati; Bacillota; Clostridia; Lachnospirales; Lachnospiraceae; Blautia	Bacteria
A0A415JGF0|unreviewed|TIR	MEYFSEAHFRAITNRMSLYEQRTYSDNYQGLPMNEQFDIFLSYNISDSDVVKGIFYALSNMGFKVYLDCIVDANMKRNETDKNTAKRIQQRLKNSKSLIYAQSSDAGKSNWMPWELGVVDGHTGKCMIMPVTKDAKPVSPRREYLLLYPYIMPYGIREEMRVFTEQYSIYGEDINSYIRK	A0A415JGF0|unreviewed|TIR,180,39|140|TIR_2|PF13676.9,	Not in supported Clade	Bacteria; Pseudomonadati; Bacteroidota; Bacteroidia; Bacteroidales; Bacteroidaceae; Phocaeicola	Bacteria
A0A416QKL9|unreviewed|TIR	MGVNEDRVSYIVENNVLDNVICRALELRPTELAKYICGLTNNTGGYIFLGVEKQNGCMKTVGCQKTFIVDGVIEMVKAQLDNEISMNYGFVSVGGVDIFAIEVAESDKKIWLEGKYFVYENNDVEEMVVNQNDEPITLFISYTECDAPIVDIIENKIKERLKDRIRISRYTELQYKDSFMAFMNTIQDHDFVLTVVSDTYLRRQACMYEVGEIIKDHHYKDRLLFVVLSEKERKYYGEDAPEKIGPAIYKGPEERLEYVDYWKRRYDNLEKRMREINDLEAVSKASVDLKIIGQIFRKDMSEFLDFLSDENGKSFEKLYVNNFDEVIAWLK	A0A416QKL9|unreviewed|TIR,331,30|125|AlbA_2|PF04326.17,139|267|TIR_2|PF13676.9,	Not in supported Clade	Bacteria; Bacillati; Bacillota; Clostridia; Eubacteriales; Clostridiaceae; Clostridium; unclassified Clostridium	Bacteria
A0A416XX59|unreviewed|TIR	MRLNEKEIENIICNSVTENLICRALELRPGELAKFICGLANVNGGYILVGVEKDNGLLKPKGLQLAFDMKSIMNSVDKNLDGTCQFGYGYVNVSGKNIFVIKVERAKQKILVDNVYYCFQNNSVEVRQIEEAKRLSTLFISYTECDTPIVDIIEDKIREKLQDKIKVSRYTGLKYKDSFKEFMDTIQEHDYVLTVVSDTYLKRQACMYEVGEIIKDHHYKDKLLFVVLSENERKYYGENIPEKIGPNIYGGAEARLEYIGFWKEKFDKLQQMMSNIGDYEATSEATKDLKIIGQIYRKDMGEFLQFLSDENGKNFQKLYENDFKELIEWIYPDYCLNIFDMCHRFDILLKNAIERLHNVTRTDYNQIALGVKTDSHQTGLMVFADDIVLYKQRYRLVAM…	A0A416XX59|unreviewed|TIR,497,32|128|AlbA_2|PF04326.17,139|269|TIR_2|PF13676.9,345|467|GAF_2|PF13185.9,	Not in supported Clade	Bacteria; Bacillati; Bacillota; Clostridia; Lachnospirales; Lachnospiraceae; Blautia; unclassified Blautia	Bacteria
A0A417UDZ2|unreviewed|TIR	MIFFVSYSKNIYNDFVKDFVNRIKRCGINLWLNQINVHLGDEILSNLFYILDSFKNAYYGVIIVFDSSFFEKKWCIKELEYIVQNKISFFPILFHIEKSDIPEKYKFLRNYNMVTIRDEKKDIENATNRILDIYIRRNDCRKICIDTFIFETLIQNYSDADKTNGLVVLSADNIGLYINIWHKNNRLFTDNYTNTLITIIHSKLLNYYNCSYISNYDISLVCNATDKLISMYGSNYFTKI	A0A417UDZ2|unreviewed|TIR,240,3|122|TIR_2|PF13676.9,	Clade_2	Bacteria; Bacillati; Bacillota; Clostridia; Lachnospirales; Lachnospiraceae; unclassified Lachnospiraceae	Bacteria
A0A418PV90|unreviewed|TIR	MQIHSDYLEHELFAKASSSIEVGNYLQALTYYEELMQVMSGKSAEERLVFFSGPYLELIYKTGNYANILADCGYYLQAYELVCALLTRVENSKDKTVIDWLKNLQNECLRNSLFSRKSAKINDAIICCADDSIENVQRPLLAALHKLGVSTHPDPYTIPINRSDFAFKDISDRSNAIIVIISPGFFASNWPKEELEEMLNKAGSDSIQVIPVWYSISRPEVLASSEFLEKILAFDTATKDISAIAQGIADIIRPDLASGVLHKKIWASLLQNKILAAAFTDFALTVRHKELDKNLVERIRLIRAAFLDGNRQMMKSWIHGFSCELDPYTAVGEWEKLACVFQEIKIAQRYTNLLKVQGSLYEKENNWILDLVSKNFQLFADSMPANYSQEDFFNFVVNY…	A0A418PV90|unreviewed|TIR,815,134|237|TIR_2|PF13676.9,510|609|TIR_2|PF13676.9,692|791|CAF1|PF04857.23,	Clade_2	Bacteria; Pseudomonadati; Bacteroidota; Cytophagia; Cytophagales; Cyclobacteriaceae; Algoriphagus	Bacteria
A0A418RU09|unreviewed|TIR	MLNMESSSQLEENFPIHAYLSYRCKEAQDIAARVKLKDLCSETNITLRYDENCTEDGDSLIEFMEDLTSARCVFLFLSPEYFQSAYTLYELIRINEQTDLDKKFIIPLRLSEAMVDKYRTQAKNFWISQPAEADRNKLADLLKEVNHEVLWQRIDAAWESIVKPYLDELHLSLESSKGDELLRGWLVASQEKVAAIINEAKQQMHNVVCRNVEQILKQQHIPIAQLAEKLKLDSSAGSSETTKQLLDINLVGEALDVLYDLSIQQEERWLARAEEWRNYLYDIEQIGGWLLLKSVNPVWWFHNQQSLEKTRSHSITDEFTLQHSAYVEVIIARSLLQRAEHKVDEFGEIIAASEKHQEIMLFDAISPDASDFQLLSPIYKDIRRVDQAPQDITRLLDGI…	A0A418RU09|unreviewed|TIR,492,20|117|TIR_2|PF13676.9,201|242|PCI|PF01399.30,	Not in supported Clade	Bacteria; Pseudomonadati; Pseudomonadota; Gammaproteobacteria; Methylococcales; unclassified Methylococcales	Bacteria
A0A426FUU0|unreviewed|TIR	MREFQYFMSYSRDIYYEFVNNLNNTLNEIGLKTWIDKFEINIGDEIIDNLYTVLDKSADYYGIIFIFDETFFNKAWCIKELDYAVQKRIPFFPILYKIKKEDIPNEYTFLKNYNLLTVSSLKETDYIVDRFILLHLNNIICKNISNFSIDSYVGNFLLEQIRHTTLNSIDAIFILDNFSQYLRKQKRLGNFKLSHEILFCIAITRLLKERLFRKDFQGEYHFKILEIIQEIYIKTFL	A0A426FUU0|unreviewed|TIR,237,7|104|TIR_2|PF13676.9,	Clade_2	Bacteria; Bacillati; Bacillota; Bacilli; Lactobacillales; Streptococcaceae; Streptococcus	Bacteria
A0A426T455|unreviewed|CD-NTase-associated	MAQEKHTFTYLDEYLIREYFDLKLSKEHLHPTYPMKLKVRTKEIVIQAETKGDKRTIHVENDTDESLLKKLRELDDTIKENQLEIFVVYGRGNNGSERDELEELLEKWNCKPIYLDKQKNGGATLIEKLESNINSREVGIVLATPDDIGYHDSVEGRINPKYRLRQNVLLELGWLIGKFGRQNIILLQRNHRDYPIEIASDIYGVVYVDFKDSVNEIQTKQALAKELFPILVGKDSHLKGNKYLVIGD	A0A426T455|unreviewed|CD-NTase-associated,248,85|211|TIR-like|PF10137.12,	Not in supported Clade	Bacteria; Bacillati; Bacillota; Bacilli; Lactobacillales; Streptococcaceae; Streptococcus	Bacteria
A0A428WWR1|unreviewed|TIR	MTDVPRFDVFVAYAGPDRAWVRVLAGRLRDAGFGVFFDEWVILPGDVVTRRQEDGIQAAAAGVVVCSPRAVSSPRVMDQYAALYEQALTAGRRLIPVLYEDVGLPPFLDIRRCVDFRHADGAVYETRVAELVAAIGEQQPEAAAVPALPPGHRIRPEGTRRALLKVGRSAVEILDQDRGERVSGIPAGEAVGRVPARLNELHRIGRHRDGLVVRGLDGSRADRLSPVLRESGVVLGEAFTADPVGAALSGLIEDARGQGAGLRLAVCAEDDVADWPWEALVLPGADRALALTDAVQVFRAVDVDRTVPGVTIAGPLRILVVLASPEGTDGGPLLDVEHELATVLDAVEPTRKHTAAQVRVLNLGTLAAIREALTAERFHVLHISCHAAPGRLVLEDDQG…	A0A428WWR1|unreviewed|TIR,1296,9|119|TIR_2|PF13676.9,237|506|CHAT|PF12770.10,564|696|AAA_16|PF13191.9,1085|1119|TPR_10|PF13374.9,1125|1197|TPR_12|PF13424.9,1209|1241|TPR_7|PF13176.9,	Not in supported Clade	Bacteria; Bacillati; Actinomycetota; Actinomycetes; Micromonosporales; Micromonosporaceae; Actinoplanes; unclassified Actinoplanes	Bacteria
A0A428XE97|unreviewed|SEFIR	MDSARVRRIFISYADESPTHKAKVREFAAFLQTEAGLDVRLEPQDRDQRIDWSTWLDDEMAKADLIIIVSSPAYKAAIESTQYSSSRLSSLQPEAAVVLRVDPQRLLAVQLPLGPPTELPPFLARQVPLYRVTNFTRSGASGLLAAIYNELDPFAAHVADYRPDTDDGVDRLGIGTDVRMLADLVVSRMITPPLSIGLFGSWGSGKSFFMRQMQSRVRELADSARTAETEAGTHGKSVSSYCSSVRQISFNAWHYSEANLLASLATHIFDNLAASGAENDLQRQADLLAERRKTEKTLLGRLSAVRLERRTLTAQQKQAKRRRRKPREYVRAVFDSLTEADKAWIASRIGVDQPTAEDLERLAQETGGLRSDVAEFWRRLRQDPVPLLVLIGGLVTVLV…	A0A428XE97|unreviewed|SEFIR,805,7|94|SEFIR|PF08357.14,181|279|KAP_NTPase|PF07693.17,521|703|KAP_NTPase|PF07693.17,	Clade_SEFIR	Bacteria; Bacillati; Actinomycetota; Actinomycetes; Pseudonocardiales; Pseudonocardiaceae; Amycolatopsis; unclassified Amycolatopsis	Bacteria
A0A428ZMI1|unreviewed|Uncharacterized	MAAPASEETAGGKVVTFYSYSGGTGRTMSLANTAWILASGGKRVLAVDWDLDAPGLDRFLHPFLDRDRLRTAQGIIDLFLHFNQTVREQRKAPEPHTQDEWETAEAEWVATQAHFNHCVIPIDWEFPGGGRLDYVSPGTQNKEYLSAYSQFDWMHFLDHTWHGPVFVEALRRELTQNYDYVLIDSRTGLSDVSDVCTVLLPDALVVAFTPSSQGMDGAQAVAQKIDSLYGYRGIRIIPVPMRVEDANGEADRLEAAREQMRAKFADTVRRHCALDAQEYWGKVEIPYRPFYAYEELLAPFRDAPGSPTSMLAACERLTEVISEGAVTAFPRLDDAERKRVLALYKRPRPLQNTDIHVSFVPEDRTWADWIKFTLKSVGFQVHLVSNGTTHPSERSAPDP…	A0A428ZMI1|unreviewed|Uncharacterized,1341,17|62|CbiA|PF01656.26,170|228|AAA_31|PF13614.9,355|475|TIR_2|PF13676.9,517|581|AAA_16|PF13191.9,948|980|TPR_10|PF13374.9,990|1055|TPR_12|PF13424.9,1160|1225|TPR_12|PF13424.9,1238|1278|TPR_10|PF13374.9,1283|1321|TPR_10|PF13374.9,	Not in supported Clade	Bacteria; Bacillati; Actinomycetota; Actinomycetes; Kitasatosporales; Streptomycetaceae; Streptomyces; unclassified Streptomyces	Bacteria
A0A429FIQ1|unreviewed|TIR	MHGFDPFRLSRTNPVHQFDVFISFTRADPAGSAVVRFIKGSLESAGLRVFWDEDIEEFDGITQDLVDALASTKVLLAYFSEQFPTRYACQWELTAALIAARRHGNPADRVLVVNPEGPLKDSHLKPIELADARFFAGPVTQDTIGTLVDRVVKKVRAADCSLGTPRAPADPAVMPARILRPRRFIGRYPDMWDVHSGLHASDFPAVRLPESRPAVMIQGIAGQGKTSLAEQYAYLYRDAFPGGVFWLEPFGALPSHTNHESVLSRYHAALRDVADSSHGLRAQGVDPTRLGKMIADHLTGRRERVLWVIDDVPAGIPPDVLDQLLIPSPVVRTILTGRGGAPGWDVRSVRLQGLSHTDGRLLFATGREPASDAERAAVDDFVRRCDGHPMAIRGAANAA…	A0A429FIQ1|unreviewed|TIR,955,20|129|TIR_2|PF13676.9,214|421|NB-ARC|PF00931.25,705|727|TPR_4|PF07721.17,	Not in supported Clade	Bacteria; Bacillati; Actinomycetota; Actinomycetes; Pseudonocardiales; Pseudonocardiaceae; Amycolatopsis; unclassified Amycolatopsis	Bacteria
A0A431NH98|unreviewed|TIR	MPSTSSASQSEADACITAVAWSDEELGVSRNRIRALPRIFISHASANDIEAKAFKLHLVDCGIAPDDVFVDHDDGVQAHTKWKDALAVANAAAGALICLVSPEWLASRWSQIEVGVAEQLRRMDRHQRRAIIIAMLPGTTRAEMQAKGFTEDQITDLAEPGAVTVIRKVAVKDASRDVTFSSRSLEKIRHSLDSLGILAETFDWEPRNPKRPSPFPGLEAFSEKEAGVFFGRERRLTEALSEIEDKLAQSPARIMSIVAASGVGKSSFLRAGLWPRLKRRSSYLPLPILKQGSRGIVSDQEGGLIHTMAGWFSEKEQSVDSGWVRSQLGTPISRDGLGKVLAEAIQLAPPGAAPRLLLGLDQAEELFDTTDRDKIAEREQFLAALFGLLSNPARGIDLL…	A0A431NH98|unreviewed|TIR,876,39|137|TIR_2|PF13676.9,229|368|AAA_16|PF13191.9,616|699|Get2_like|PF14963.9,791|824|WD40|PF00400.35,829|866|WD40|PF00400.35,	Not in supported Clade	Bacteria; Pseudomonadati; Pseudomonadota; Alphaproteobacteria; Hyphomicrobiales; unclassified Hyphomicrobiales	Bacteria
A0A437QYN7|unreviewed|Thoeris	MAETREKKIPVFITHAWRFHDDWNRLAQMIEQFPGSPWVNYSVPWYDPAIRVHSDAGKEKLTSILLAQIIPAKFLIFLCGPYSAKSAHIWFDKAVDIALERNKEILLLPGYATQEYLAPDRIADARRISWDLEKVHKEIVDNYAL	A0A437QYN7|unreviewed|Thoeris,145,11|115|DUF1863|PF08937.14,	Not in supported Clade	Bacteria; Pseudomonadati; Pseudomonadota; Alphaproteobacteria; Rhodospirillales; Rhodospirillaceae; Hwanghaeella	Bacteria
A0A448UYG6|unreviewed|TIR	MTNKENMFVPPLAVHLIWGSKNYAYYSEGHEDYLDKMSKFVLEFRKYLTRDPEKQFSRTLDIPTFLYCNDKPEHLPKLKKVAEKDIVFFFVTPEMIDKDWDDYISKIILKAKNKDKNEKDKTEDIVNKNRIKKKYIIPVALNGKSLNFSLYDSMIKKNFVRLDDLKNEETRLEGIIKLLYELYKRVWGKELIRKTTENDSLNKKKNDKNENKESDKNYEPIKLFLSHTKKDDIGYAYARSIIRHIATLNIGRFFDIHDIPPGANFEKEIEKNIEKSTFLAIVSDNYSTRYWCQRELISAKKKKRPIVIVNCAEKYEDRSFSAITNLPSVRVPCIKSKNTQKKKNFSK	A0A448UYG6|unreviewed|TIR,347,129|218|C2orf69|PF10561.12,224|313|TIR_2|PF13676.9,	Not in supported Clade	Bacteria; Bacillati; Actinomycetota; Actinomycetes; Micrococcales; Micrococcaceae; Rothia	Bacteria
A0A450UTV0|unreviewed|TIR	MSNNKYPIAFLSYSRFDDKAENSYLTKFCKKLSQTVEQYTGDEFRIFQDIKNIDWGGHWEDKIQAAIDEVFFLIPIITPKFFKRKACRDEVERFRYRERVFTRNDLILPIYFIDCPILHNESARESDTIAKLIYSRQWEDWRELRFQNLNSPTSLRAFSRLAIRLRDAIATESEISLPDENVKKESLATRLIFPYLHHYKQSLNLSISMTFTIVSGEGPDQKIPGVQFPGPGAVKRAEAGLMALGIKAGFEDEQLMLVNATRDFTKLEMEQGYICTIASPAVNPYTDHILNQITNNTIGSDHMRFVIDGYPEQPVRLSLSKWLLDRKEMEYLPSDTYDLYGEKILFYPRITSDKLEGIDYGLLVRRVIKQGEIPQLQIVLAGCKNYGTWAAYLAATNEA…	A0A450UTV0|unreviewed|TIR,700,10|142|TIR_2|PF13676.9,	Not in supported Clade	Bacteria; Pseudomonadati; Pseudomonadota; Gammaproteobacteria; Candidatus Kentrum	Bacteria
A0A450Y4B4|unreviewed|SEFIR	MLVLLLAPVAGFAPENSDSGGHSGAKSPKEHRVALVIGNSEYKHLGELKNPKNDAEAVAKRLHELDFTLIDKNGEPISSNIFADISKSIGMTGKAVHNLTEEALLDALQGFEKHAGEGGQKKEIVLVYYAGHGMQTGSESYLLPVDIRATDSDRLRRNGFSIGREILQRLDGKAELVVTIFDACRQIPDSDDTSRGVSISDSDFKLKTKGKYLLAYSTTEGKLARDGMGENSPYTTVLLEHLDKNIKDQNTNESFVTLLSNVNSDFYERHKPQRPVLRNEAVPANKFFLKPGKDTSKTSEGNAMVPPGEPLLRLLLIAGIAIAVVLLLALLAFFFIKTRSPEPNSSPRYPYEDKAVVSPVASPVADEGDAIGNTATSSRSGNPVVFISYSHDSKKHKNR…	A0A450Y4B4|unreviewed|SEFIR,828,32|280|Peptidase_C14|PF00656.25,317|337|DUF4006|PF13179.9,385|504|TIR_2|PF13676.9,	Clade_SEFIR	Bacteria; Pseudomonadati; Pseudomonadota; Gammaproteobacteria; Candidatus Kentrum	Bacteria
A0A450ZYB9|unreviewed|TIR	MPKSINRSLSTGVIQNGVAKLNGYENDIFISYKRGAQTDDWVANYLAPLIRQWLPECRPPHWKTKVFIDRNISIGDIWQETLQQNLAQSRILLPVFSNPYFGSQWCLDEFMIMRERERILGLNGKKLTSGIIYPLVFWDGDYFPDAAKEIEWRPMHKWAQLSLNKKLRGSLEREIRVICEDLSKMIDAAPAFDPTWPVLRESADTEHPEQNMEQPFWGSHK	A0A450ZYB9|unreviewed|TIR,221,28|116|TIR_2|PF13676.9,	Not in supported Clade	Bacteria; Pseudomonadati; Pseudomonadota; Gammaproteobacteria; Candidatus Kentrum	Bacteria
A0A451A795|unreviewed|TIR	MPKQTQIGSPGRDQIQVGRDYISPSSVSSSDHKISSGKPSPEKELKDGYDVFISHWNQEKPLASLLKEWIDSVFQERFRVFVGSEEGAFNMGDCWQETIEQALQVAKLTLVLTSRQSLVRHWVHFETGFAWSRGIPVAFLCHSGVKPNNLPKPYDTRESLDMEIPEFPRRFLTGFARRFDVPRLPPLAFRDMEDELASILNTVKGLKLP	A0A451A795|unreviewed|TIR,209,51|163|TIR_2|PF13676.9,	Not in supported Clade	Bacteria; Pseudomonadati; Pseudomonadota; Gammaproteobacteria; Candidatus Kentrum	Bacteria
A0A451B168|unreviewed|TIR	MADSTNLEPQVYRYKAFISYSHQADRELATAIQESLQILAKPWYRQRAFEIFRDETNLSVEPDLWGTILEALSQSEHLILMCSPKAVESKWVHQEVAWWLEHRDIDTIALALTEGDITWDTNSEDFGVNTSALPPNLYGCYRRIPLYLDFRKVRQSGSFGLKSNEFGEVIRPLAAKLHGKTVGEMFGEIRKQHLRVIKLSITVTVVISIFLIGTIRFYIQSDRNSKTALANSLAFTSEVLRETDPGKAFRVAAKAHGIRKDNEQASDALFKAAYQSEKGFLLWRKRLGDTGDSIAVSPNGQRVAVGMGDGKVHIFDPKGNLQGLLEHGSMIDTLAFKPDLPSGLLVATEDQTLLYPLDDRGLPEVEKAESLPRLSRVREARFSPDGGFLLLGCEDGKTR…	A0A451B168|unreviewed|TIR,908,14|103|DUF1863|PF08937.14,281|318|PQQ_3|PF13570.9,452|484|ANAPC4_WD40|PF12894.10,485|520|WD40|PF00400.35,667|699|WD40|PF00400.35,852|879|WD40|PF00400.35,	Clade_5	Bacteria; Pseudomonadati; Pseudomonadota; Gammaproteobacteria; Candidatus Kentrum	Bacteria
A0A451BBZ4|unreviewed|TIR	MNNDRFDVFLCHNSQDKSAVRYIAKRLREKGLRPWFDEWEVSPGSLWQRSLEEQIEKIHSVAVCIGPSGMGPWQQMEVDAYLRKFVERRCPIIPVVLSGAIKGKKPQLPVFLEAFAWVDFNQKEPHPLERLIRGITEEKTQGPAIEPASGVMGIDPGKTFRSPEEAGDSKSIYQTVIIGNNNNISTSGRDMNR	A0A451BBZ4|unreviewed|TIR,193,8|132|TIR_2|PF13676.9,	Not in supported Clade	Bacteria; Pseudomonadati; Pseudomonadota; Gammaproteobacteria; Candidatus Kentrum	Bacteria
A0A455T5F4|unreviewed|Tetratricopeptide	MAVKVFLAYTFKDEAARNELINHLYQLRWQGLIADWEERATGQGFSWQGSDEISSALERAQLILLLISPDFVHSAYCYSPELKVALQRHAAGLACVIPVLVRPTEREDTPLADLAVLPTNGVAISAWEDREAAWEQVVTELRTWLSAAAAMSTAASSAAAMRLPPPPAPRATAAAAEPAWSRPSPWLVPYRRNPLFSGRASLLTYLHDIPISNKASAVTPPQVVSGPAGSGKTQLALEYAYRYGHEYEAVLWVNAASRQLLIHELTRIAEALELPERSLPNQYLVALAVRRWLEKTPGWLLILDNVGSADTVRDLLPVGARGHLILLARQPLALSTAQHVTLAPLAAEEAALLLLRSAGVLPAEAALEDAPPAEASRADELAAMLGSNPLALVLAGAYI…	A0A455T5F4|unreviewed|Tetratricopeptide,980,5|114|TIR_2|PF13676.9,224|409|NB-ARC|PF00931.25,588|660|TPR_12|PF13424.9,674|746|TPR_12|PF13424.9,759|788|TPR_7|PF13176.9,797|872|TPR_12|PF13424.9,884|955|TPR_12|PF13424.9,	Not in supported Clade	Bacteria; Bacillati; Chloroflexota; Ktedonobacteria; Thermogemmatisporales; Thermogemmatisporaceae; Thermogemmatispora	Bacteria
A0A455T6Y5|unreviewed|TIR	MGTNQSKTFEILCLYANDSKRGFDDLKKHFSNFGEIGDIQNISPGKPVKEERIRLINQARLVILLISPELSDSLREEASMALEQARSGKIEIIPILYKTVALEGTDLDGLQRLPRDGKALTQHEGDDRNRAWKEIAEEIQKIWRGLVASLDAGSGAEKKEKTTMKAGQSEAHQSQQQEQDPTRPATVFISSAADAGKNREQLELMLRLRGLKLWHRDSEDLPFLGIREKAAERAVGTLADAYLLYLTPEALKRPQLWRPEAHAALQRQQSEPEFPIVLVLQGVSRKRAQNALEKVGLGKLISFIGGELEPEESDQQAVDGKLRLLARAILRQAFHQRQHRARAGTDYMPFIGITHFQDRESARRLDLELDWYDFFQGKSKLPNEQEWNRWLWPALADLK…	A0A455T6Y5|unreviewed|TIR,604,38|107|TIR_2|PF13676.9,187|280|TIR_2|PF13676.9,398|597|SAVED|PF18145.4,	Not in supported Clade	Bacteria; Bacillati; Chloroflexota; Ktedonobacteria; Thermogemmatisporales; Thermogemmatisporaceae; Thermogemmatispora	Bacteria
A0A484F6L7|unreviewed|Thoeris	MIEKAFICFDSDDFQRVSDIFNSQSDDISNSLNVSNGSKVSNGSNLSNLCSPDSFQNAEITDLSGLLNETDITIVFIGKHTFEDEKVLHAIKESFNRGNAFLAVYLNNAEDVKKTGKELLGKNPFELFYFEHKDGKTTLNQGAVVLPGALKRRISSKEMKAKADFVKIYDYIKDNGAENLEKWIEEERQRKAEFWAECDKISDKEWPEALKVTHKGGIVSFFLYYDWISRSQKTNSSETVSQ	A0A484F6L7|unreviewed|Thoeris,242,4|125|DUF1863|PF08937.14,	Clade_7	Archaea; Methanobacteriati; Methanobacteriota; Stenosarchaea group; Methanomicrobia; Methanosarcinales; Methanosarcinaceae; Methanimicrococcus	Archaea
A0A495R0I1|unreviewed|TIR	MSDTPYAFFLSYSRHVDENLVAEFFDDLDVEVRLLLGRDRKNVGFLDREGVYPGDDWKTVLIDRARTARSMIALLSTDYGKSGWCGREWGIFAERIGRVSTDPDAEPARCLIPLRWSADTDQPEVIARLQNAHRSLGDDLLIDLKRVGGKPYLQALKTIAGWIVEADRAALPPLDRAEAVAVRPAFGDATSSASPPPLPLPPRGTVPAELRARLVRALYMVEPLRNSGGIHDWIKEMEIRLGPLDIRDGSSMVMLAAVVRRAIRHPDAAMLDEMTATLEISAYNDPALPRVTELVRQIKELRHP	A0A495R0I1|unreviewed|TIR,304,8|130|TIR_2|PF13676.9,	Not in supported Clade	Bacteria; Bacillati; Actinomycetota; Actinomycetes; Streptosporangiales; Thermomonosporaceae; Actinomadura	Bacteria
A0A495VB57|unreviewed|TIR	MFKQTQQNRRSLVEAHQVVGKQSQKDSPRADVSLRSTSPGWSLRSIVSVVYGYDFFVSYAHDDGTAYPRALVEALEAEPYNFTTHIDTRDYNPGDDLDRLTLLRVRNSRKLIVIAKRAALTTSDWVRKEVDIFARNGRLPLLIEFPECSENVVLDAPVPETSLLAWVDANPAVLRHPEQSAGSEPSEDTVRRIAASFEGMRVERRRSRIVGASLAGLGLLLLGMTGLALLADSQRREAVAQRTRVELELSSADARQALSYLGDGQDDAAMVFLSRALARQRSPLSHLTGHMTPEPRFAPIQRVRLPGITGLITEAWTDPTGRFVAVRDDVADTSVKVFDLDESEPRLVHQQDIPAFAPVFAIVSDPRPALLLGQSEEDALPPSEVTRLTARWLDDPDGK…	A0A495VB57|unreviewed|TIR,1033,55|169|TIR_2|PF13676.9,182|278|RskA|PF10099.12,	Not in supported Clade	Bacteria; Pseudomonadati; Pseudomonadota; Gammaproteobacteria; Chromatiales; Chromatiaceae; Thiocapsa	Bacteria
A0A495XL83|unreviewed|SEFIR	MNAEETLSPTAFISYVHGSARHKQLVLDFARLLQDHGVSTTLDRWTTGRRKDWYQWIVAEMTRADFILPIASKPYKAVFDGFAAGDKHRGTQAEAAVLRELLYSDRPRWLPKILPVVLPGRSASEIPLVLQPNTVDHYPVPELTSAGAEDLLRALTGQPKHMPPSLGTLPVLPPLTS	A0A495XL83|unreviewed|SEFIR,177,10|141|SEFIR|PF08357.14,	Clade_SEFIR	Bacteria; Bacillati; Actinomycetota; Actinomycetes; Pseudonocardiales; Pseudonocardiaceae; Saccharothrix	Bacteria
A0A495XRW0|unreviewed|SEFIR	MTIGDASGPAPPRVLISYAKDNEQHVGRVLEFADLLRRQAGIDVVLDLWARNEHRDWSEWYAAEFDAASYVLVVGSPEYRRISERPVSSDTVTALQISMLKQRLYGDRDRWLRKVLPVVLTDGRLDHLPDFVSPATVRPFAVPRITLAAVEELCRVLTSQPAHLEPALGGTAGDPPRVVAEDRASLEPATLSPVVRADLLDSALAWRGKRSGEGRVVLLLTGEGGVGKSVLLGQYLDRVERGGGAVVLVSAASVPPALALDEPSTVDRALGVAAHDEWGAAGLLALLRRLRDAHGAVTLLVDTLDLLLNKRTTAPLASVLARALEVGDVVSTCRTEEFGRHLSDARAVPRLAGRMVDFPVPPLTEPEIMAWAGGHVACLGGSTAEQTAFLESLAGGLRS…	A0A495XRW0|unreviewed|SEFIR,1235,13|83|SEFIR|PF08357.14,206|250|AAA_16|PF13191.9,	Clade_SEFIR	Bacteria; Bacillati; Actinomycetota; Actinomycetes; Pseudonocardiales; Pseudonocardiaceae; Saccharothrix	Bacteria
A0A496VTE1|unreviewed|TIR	MSMSVYVPQYQHDIFVSYAQIDDQALIGADKGWVTTLINGLKIKLGQKLGRADAFSLWMDSEAQGNNPVTPETLKSLESAATMVLILSPGYIESQLCQLELDTFINKVGISAGRVFIIEHDEMEIDERPEGLKDLLGYKFWLRDDTGRIHTLATPQPHPEEREYYQRLDDLAHQLADKLKALKKEAKTIDKPPEVLTNSEISPKNTVFIAKVTADLEERRNEVIRYLDQQGMHILPNKEYSLTTIKQELEEDLAKSCLFVQLLSEKIDPFFNYPQFQYECAQAAQLPVLQWREPALDLQPIQDSVNRALLQGSTVIVTELVDFQELVFKNIQPKKEKPASLNTQGTWVFINVAREDRALGEQIKEFLEAESIDYSLPLEMTAETSPTEIREDLEENLLA…	A0A496VTE1|unreviewed|TIR,479,14|141|TIR_2|PF13676.9,207|261|DUF4062|PF13271.9,348|432|TIR_2|PF13676.9,	Not in supported Clade	Bacteria; Pseudomonadati; Pseudomonadota; Gammaproteobacteria; unclassified Gammaproteobacteria	Bacteria
A0A497IJZ9|unreviewed|Thoeris	MVQKKHKVFISYHHDADQECANKLQNYYQDAIIDKSLYDDMSHLKKETILEKIRLEHLKDSTVTVVLVGKHTWGRKWVDWEIYSSLRPYGDRTRNGLVGIYLPGHSRKHFRLTDNIQSGYAIAIKWEEIDEKIIDAIHQAWNNRRRLELINARAN	A0A497IJZ9|unreviewed|Thoeris,155,6|112|DUF1863|PF08937.14,	Clade_7	Archaea; Methanobacteriati; Methanobacteriota; Stenosarchaea group; Methanomicrobia; Methanosarcinales; unclassified Methanosarcinales	Archaea
A0A497KCY4|unreviewed|CD-NTase-associated	MKGTKSLRCFITTPFSGDFRNIRGIIADALRDVGIEPILLEETIAVGTSILEAVQQAIERADVIIADLTQGNPNVMYEVGYAHALGKPVLFIVQREIGHVPSDIAGYLYLVYEPSRLDELRRNIQIWATRYVSKSEEEARK	A0A497KCY4|unreviewed|CD-NTase-associated,141,44|94|Nuc_deoxyrib_tr|PF05014.18,	Not in supported Clade	Archaea; Thermoproteati; Candidatus Bathyarchaeota; unclassified Candidatus Bathyarchaeota	Archaea
A0A497KM78|unreviewed|Thoeris	MCMRKIRLFISHAWDYNKQYYNLVRLLEERPYFDFYNHSVPKHDPLDARTVKELEERLRNQMGNCHVVLVIAGVYPTYRDWIKKEITMAKGYGKPIIGVRPRGQVRISQIVQDNADKIVGWTADSVVSAIREVLS	A0A497KM78|unreviewed|Thoeris,135,7|116|DUF1863|PF08937.14,	Not in supported Clade	Archaea; Thermoproteati; Candidatus Bathyarchaeota; unclassified Candidatus Bathyarchaeota	Archaea
A0A497LQE0|unreviewed|TIR	MQARIFIIHSENDKKILERLIREYHEQTFGETTLQIRFLNSSMNECLGEDFGEKIEEEIKNSFLVIAIISPNSKTSVWVNQEIGYAKGKGKRIIPMKERSMAREGLGFIHSNIDAQLYRVGQKKFRRLDNFFRKIFGGRKINQVLKNPVAKPVKESFKLHLRKAEPDVV	A0A497LQE0|unreviewed|TIR,169,5|99|TIR_2|PF13676.9,	Clade_6	Archaea; Thermoproteati; Candidatus Bathyarchaeota; unclassified Candidatus Bathyarchaeota	Archaea
A0A4P5YK82|unreviewed|SEFIR	MPDGHPSPTPAKTVFISYSHDSAAHAERVRGLAASLARDGCLCRLDVHKDTDEDWPTWMTRQLLEADFVLCVVTETYERRFRDRELPEIGLGVGWEAGLIRRLLYAKKLHNHRIFPVAFAAPDHDHTPLELQAYDHFQLDTATGYEALLRKILIRPLHTPPATGTPPNLETQPTAPTFPRPGETRFQPTKHCPADLSRIDKYARVELVGREAETEILADAWKKAVRGTKKRPHVITFVAMGGEGKTSLVAKWAIDLQIKQWPGCDAVFAWSFYSQGTREQTAVSSDLFLAEALTFFGDEAMAKSAAGAFDKGRRLARLVGERRALLILDGLEPLQYAPTSPTPGELRDQGLAALLKGLAATSHGLCVVTTRHALPDLRAFLGQTVREEKLTRLARAAGV…	A0A4P5YK82|unreviewed|SEFIR,1131,14|146|TIR_2|PF13676.9,206|354|AAA_16|PF13191.9,774|804|TPR_10|PF13374.9,813|883|TPR_12|PF13424.9,	Clade_SEFIR	Bacteria; Pseudomonadati; PVC group; Verrucomicrobiota; unclassified Verrucomicrobiota	Bacteria
A0A4P6F2H3|unreviewed|Thoeris	MGHKVYISFKTEDESYKRAIQAMPHLDFVDKSLDEPINSLDPDYIMRRIRELYLHDSTVTIFLIGAHSAENLGAWEQQYIKRELQASLWDSSISRKSGLLGIVLPEVHDRVFRGTIQCVVCDNSHNIVRVDDSTTVTEFSYNYYIPNNKCAWAEDDRYCVLTTWAAFDADPNGWIDRAFGKRSAPIANKTKVRP	A0A4P6F2H3|unreviewed|Thoeris,194,3|116|DUF1863|PF08937.14,	Clade_7	Bacteria; Bacillati; Actinomycetota; Actinomycetes; Micrococcales; Promicromonosporaceae; Xylanimonas	Bacteria
A0A4P6K442|unreviewed|TIR	MLAFALNREKIMLDYEACLAQMRKRLQNAACYQEFLLAELRLQENLQSERLYGTNEQIRSDRARVLEQLNRLALEYLHISFNDLCTASAAASAYKAAEQVDQSPARAKLQTSVGTNIFISAGSESKDKRFLSELKTHLGPLVRDGKIHIWDDLAIPPGVRRQEEIRKALQSATIAILLISSEFFASDFIAKHELPYFIEQAKLECLTILCVIARHSSFLNSELADFQPVNNPTRPLQAMSQTERDMVWLQVTNVIRKQL	A0A4P6K442|unreviewed|TIR,259,117|214|TIR_2|PF13676.9,	Not in supported Clade	Bacteria; Bacillati; Chloroflexota; Ktedonobacteria; Ktedonobacterales; Ktedonosporobacteraceae; Ktedonosporobacter	Bacteria
A0A4P6K5Z2|unreviewed|TIR	MAETLEIYIASAEEDERLLADLLKASKGTLRPLEQQGFISFWHKRDISPGAFIKQEIKKHLQAARLVLLLISPDFNDSEEIQIIMQRHKAGEIHVIPILLRPFDWETAFGELSPLPDNGKAVTLWGNKDSAFLNIARGVKKVVDELIKPAPTSLEESAGNKSRTKRFSESSSLRSLRESPPSFTNGRQATANVLEHPIQARGYDGVVNYWGVIVGVGDYEDINNYAPMPACVTDAKAIAKQLTCCGYDPGHIRLLVDQDTDEDQLVHELTGNYAKASKPTKGNIISTLMTVAERTRPEDLLLFYYSGHGSMEDRESYLVALDGHKNALKHTALSVSTMKEILLQAPAQKKVIILDACRAEIASRNKGMSQSMSPAFIERVFEQAEGLVILTSCGAGENS…	A0A4P6K5Z2|unreviewed|TIR,616,30|107|TIR|PF01582.23,212|459|Peptidase_C14|PF00656.25,	Not in supported Clade	Bacteria; Bacillati; Chloroflexota; Ktedonobacteria; Ktedonobacterales; Ktedonosporobacteraceae; Ktedonosporobacter	Bacteria
A0A4P6QN46|unreviewed|TIR	MTDGKLWITYAWDNNKDGDFDYLAQELEDSGVATSYDKIALIPGRRLWDQIADNINSPHIKAWAYLITAESLASGPCREELAYAIDRTLKEKSEEFPLIGILHGVSFNEIPPALRVRLCVSLDSPDWREEIRSGVIGSPTGRTKKEVSRYIWKIHPSKDQTSGTFEIRPRFGSVSPWLIAIPKNGPQPSHWGVGPADSQHISTVQYGVKAGELSVEGEAYNYYSTENAITSSSSAYLVFSERPPSSILIGSLIPNSGFKFDFKVDITTP	A0A4P6QN46|unreviewed|TIR,269,8|129|TIR_2|PF13676.9,	Not in supported Clade	Bacteria; Pseudomonadati; Pseudomonadota; Gammaproteobacteria; Pseudomonadales; Pseudomonadaceae; Pseudomonas; Pseudomonas syringae group; Pseudomonas syringae group genomosp. 3	Bacteria
A0A4Q1B559|unreviewed|TIR	MNIKKWEKAREKAEILLKEVNNSNITDTLEKMDYIVVSMLEDEYLIKKLRSINSLSFYRATSLKEVYDFIESVIVKIDDEIEFFNEPEYATKTEKENSVFIVHGHDEPLRLNVEKILLNQGIKPVVLSDTVNGGKMILEKFQEEIRKCKAAIIIYSADDKVNDGSQARPNVIFEHGYAISELGKDRVVMINGSNDIHLHSDISGLLYIPVIEDWKHRVLKELDYMGFDIDFSKQ	A0A4Q1B559|unreviewed|TIR,234,63|85|Osmo_CC|PF08946.13,99|210|TIR-like|PF10137.12,	Clade_6	Bacteria; Bacillati; Bacillota; Bacilli; Bacillales; Staphylococcaceae; Macrococcus; unclassified Macrococcus	Bacteria
A0A4Q3B0K5|unreviewed|TIR	MWYTAKCGERGGWSFVSQRLRYGSSALKQAPPLASPALFHGERVAGGYGDLRVGGRAVSFVVISYCREDLPLVEKIADALLAKGHFAWYDKRIEQGDSWRLRIQGKIEESAATLVIWTKNSKDSKFVIDEARLAEKHGRLVQVLAGSAPALGFGEAHGFELDPNAEFNDKNLDWLKIVNEVTQRLKAMGWDTDVARERMDWGDWCQRKRQEVLRSLSSRAFERGIVFLYGDRAWNDAHLSALASSCAEQQVQEANPRPEEFARMLSFAEKLHKETDEFDSRFLGISAMMAATAYEFAQRAALTPKAGGTLSPVSLQNPSAFANVFFTRRVPFPDGPRSLLEMTTARGCVEFFLRFVQKIVDEEAGSETRYILIWPVSLIETLLLDANRVFDDQVKRVVA…	A0A4Q3B0K5|unreviewed|TIR,485,61|146|TIR_2|PF13676.9,179|197|UBA|PF00627.34,	Not in supported Clade	Bacteria; Pseudomonadati; PVC group; Verrucomicrobiota; Verrucomicrobiia; Verrucomicrobiales; Verrucomicrobiaceae; unclassified Verrucomicrobiaceae	Bacteria
A0A4Q3SKZ7|unreviewed|TIR	MKPQSKIYFSYAWDDENQVGEGREKIVNELHQALLAEGYKVIRDKSDLGYKGLISSLTQSIGRGDMIIIAISDKYLRSRHCMAELLEIYRRSNSDTDEMLRKTFPIVLTDAKIYQAEDRLEYLKYWESKRDELKSKLKGVELENAAPFIEELRLYDEITSVFPILSKFLNDVNTLNPQRLSGNNFEQIKDAIRLAIDNIHSAGVGAGTDRLTFQSAVVKRYGMIVLIGCAVLLLLGGGLYLKRLGSTEVTLELAVSGLSFSVDRPQAITNTLQFKRLGVSGLQGITLPFDTSFNEYKKAMNEEMSTSVLFSSDTSRSIGGRININDFAVAEGTRIEISKSNRFGKYRMTLTGKESTYPIHLQGPVHIVAPPHKAQSFDLVNPAVFQLQSSKDDIDFDFD…	A0A4Q3SKZ7|unreviewed|TIR,485,7|127|TIR_2|PF13676.9,	Not in supported Clade	Bacteria; Pseudomonadati; FCB group; Bacteroidota/Chlorobiota group; Bacteroidota; Chitinophagia; Chitinophagales; Chitinophagaceae; unclassified Chitinophagaceae	Bacteria
A0A4Q3UB03|unreviewed|SEFIR	MTENPKVFISYAWESPEHQDRVLALADWFEMHGVEVIFDQYDPNPVLPWPKWMEKALRDATFVVSVCTKTYCMRVTEQQPPGEGLGAQWEGTLIYNALNQQPEERSKFQVVQFDAEDRSSIPAGLAGNNRYVIKDLSLEDPRLEDLYRLITNQPRAKRPKRGDIVKLPSVERTVVPRSGITNFEPFVAELSKVESNSRVPTHHPGRRLPEISKGIGKGTYPEKLARANAERAYEAERADDIDATLFYAQKALRLDSQNLVALRLAANSLYRLGQFEQSLPLLEAFTSRRPDDALEFFRLLRVRDLVKGTNNLQSEGRRKIDLVPNRVEAIIGYASVCSDHKAHEEAVGILEAEVPRNDSFELRTSLAVNYWFAGESGKATAILEDLPKEKFSAVDWTNL…	A0A4Q3UB03|unreviewed|SEFIR,487,5|131|SEFIR|PF08357.14,235|293|TPR_9|PF13371.9,403|452|TPR_16|PF13432.9,	Clade_SEFIR	Bacteria; unclassified Bacteria	Bacteria
A0A4Q5X664|unreviewed|TIR	MAEPAGKYDIFISYRRSDRELVAAVVRRLEARGVGVWYDAEIEGGADWRETIVEALTHSDMLAIFFSEECNSSRQLKKELAVADQLAKPVVPILIENTQPRGAYLYELADRNWIQVFPDPMARIDELVEHLATLAGKSAGGLAGKRTPGGLKTAAPAPREMAEAPAMAEARAPDLPLEEQEQKLD	A0A4Q5X664|unreviewed|TIR,185,10|127|TIR_2|PF13676.9,	Not in supported Clade	Bacteria; Pseudomonadati; Pseudomonadota; Alphaproteobacteria; unclassified Alphaproteobacteria	Bacteria
A0A4Q7WNQ5|unreviewed|TIR	MSAVFISHSNVARDQAEAEAFGKALADAGYENVFLDVTSLLPMRDWEMQLHRQLAVADVVVFVYSAVSADSAWCHREIGIARFRNRPVLVVPIDDLEPFTALGSLHQLRFRPETEQRHKEVLAALRRSGYEPDAGFKWDVDEPPYPGLDSFEADRAAVFFGRDQDIRDLESSLNPTRRGGSVVLLAGASGTGKSSLVKAGLLPRLGRRPEWLVLGVLEPGPNFRSDLAHAMDGLPTAATPEASEEEVRAPLLVLDQAERLLADPERTEQGIPALDDLAAALARLRSLHVIMVTKTVDTNLTTPIADRLVAKNLLVGMNRRQLFDVVTEPAARAGVTVETEVVARLVDETPSGDALPLLAITLAKMWEHRSRSDALRIQDYQYVGGVMTILEGVTRTALQ…	A0A4Q7WNQ5|unreviewed|TIR,1230,4|115|TIR_2|PF13676.9,159|282|AAA_16|PF13191.9,549|588|VirB8|PF04335.16,1080|1116|WD40|PF00400.35,1147|1163|WD40|PF00400.35,	Not in supported Clade	Bacteria; Bacillati; Actinomycetota; Actinomycetes; Propionibacteriales; Kribbellaceae; Kribbella	Bacteria
A0A4R0XWI0|unreviewed|TIR	MKYDYFISYSTQDEMYVEGIYSILKNTFKKSVYKYNRCSHPGNIWEEINNGIDNCKIFLFFPSFDSEQSKAVKREFAIAMNRDVHDEDFKLIPVYLTPGIFLNWAIDSQLRVESFQESPYETTQKIINFVDNKTINYQHPSLPIYWKVEDEIFFIKSNRNIIFPTFRFIVSGSEAEESLMFGTSIGFNNEFQISKNIKKMSDGRIVIDISIGVIKYIGRDNPVKIQTSLLDLKSSWIKNFGIVGIDGKVYQSINISNLSDK	A0A4R0XWI0|unreviewed|TIR,261,6|97|TIR_2|PF13676.9,	Not in supported Clade	Bacteria; Bacillati; Mycoplasmatota; Mollicutes; Mycoplasmataceae; Mycoplasma	Bacteria
A0A4R5C2S7|unreviewed|TIR	MDAKGYGGATDRGQEKIQDGLLQVLDEAAGRAGLRRRGWTRQPGGDGELAILPDTEPEPRVVEDFPRALAAALHARNRDLRPGLRLRLAVHHGMTFTASNGYAGAGPVAVSRLCDSPVLKDALAASGADLAVIYSRQVFADTIRQEHTGLRPGELREVRVAQKEFDEPAWIWIPGHDVHALTLPEPDPEPEPEPEPEAEPEPVAGSGRPGLDHAAGIDAVICFAEQDVAAVERLAMKLRRKGVSIWIEPWVDPGLVVLLEKERAIGRAANGILVFSRAAMAQSGVMDDYAALLTRVHETGGRRFVPVLIEDVPLPRFAALRRALDLTGDRADEESRIDLLAHTIRSDTPS	A0A4R5C2S7|unreviewed|TIR,350,183|204|Trypan_PARP|PF05887.14,221|334|TIR_2|PF13676.9,	Not in supported Clade	Bacteria; Bacillati; Actinomycetota; Actinomycetes; Streptosporangiales; Thermomonosporaceae; Actinomadura	Bacteria
A0A4R6S1Y8|unreviewed|TIR	MRSIFISHTTADKPLATLFSETLRLGGVPVEHIFYSAQRSTGIPAGEQAETHLRERVRSAKLMLELISETFLTRPMCLMELGGAWALGVPTFPIAVPPLKPMDIASRIGNFHTHKLSEEAAVRQLFDELHDRAEQATGLRIGATGWGEAVDSFLDRLPSALAARSTDDDPDARRDEATDHGDGLVSSNYVVAEGSFGTEVRGELENTTDSSRSVVILSATFYKDGANIGVASGTVGRLGAHQRKTFTLTSTDHIPVHDRISVQVDNWM	A0A4R6S1Y8|unreviewed|TIR,268,4|125|TIR_2|PF13676.9,175|224|LURAP|PF14854.9,	Not in supported Clade	Bacteria; Bacillati; Actinomycetota; Actinomycetes; Pseudonocardiales; Pseudonocardiaceae; Labedaea	Bacteria
A0A4R9BXJ8|unreviewed|CD-NTase-associated	MSKFDFSIPAAKVDAASLRRIIEGIRPIAVEVAQSDLLRVQEDNETGIHLGRSHIEEAKDAIAAGGEVSMQIRKLKELSGVVHEFDALGEHLPLERIDNCDSAELVAASYNGGYWGQLKLKISEWGCDVSIDAATAVIERIGAVAKNALAATVDASRLAATQRPFKVFIGHGSDPQWKYLYEMFSKVHGFNVEAFESSERAGTHTLFVVDKMIRSSSVALVVMTGEDEMADGSMRARENVVHELGYCQGALGIDRTIVLLEEGTSEPSNIAGLTQIRFAKNSLIDAQDKILNTLNLHKRAQDFSEI	A0A4R9BXJ8|unreviewed|CD-NTase-associated,306,166|279|TIR-like|PF10137.12,	Not in supported Clade	Bacteria; Bacillati; Actinomycetota; Actinomycetes; Micrococcales; Microbacteriaceae; Cryobacterium	Bacteria
A0A4U2GXG9|unreviewed|CD-NTase-associated	MATLSRKDRATLTKYLQMDGGYVLDFSNRTFTIFFEDFNIDIDDEKYSLGYTSNSKGNRMKGFWDTEDDATVGKVLLGLVEYYDEKRETGYNGYKGHSDELRATCLRLANELINGTYNPDAKLGARLAQPVRKTVSKRSQAELESIFALPTEPVAQTTSQANPIPQVSTPDWMSKPQQTTPQPLQSIQQPSQGWNQSAHQPVQQPIQQPPEPQKVFIVHGHDEVLRLEVENFIRKIGMIPVVLMDQASGSSTIIEKIEKYGKADFAIVLYTPCDVGRHKNATELNGRARQNVVFEHGYFIARLGRDKVAAIVKQGVEIQNDIQGVVYIGAELDWQTRLLKEFHAVGLSFNPSGLYT	A0A4U2GXG9|unreviewed|CD-NTase-associated,356,3|37|DUF2862|PF11061.11,214|328|TIR-like|PF10137.12,	Not in supported Clade	Bacteria; Pseudomonadati; Pseudomonadota; Gammaproteobacteria; Vibrionales; Vibrionaceae; Vibrio; unclassified Vibrio	Bacteria
A0A4U3CIV8|unreviewed|TIR	MARRLGALEGIDDYLEQQHHLAREEASNMAGFVGQNSTSQQGGPDDGQEENAMQSERKIFLSHAWANKPLADQFRDTLVLGGVPESRFFYSSDRATGIPSGQDVGTYLRESLRGAGLVIELISHDFLGRPMCLMELGAAWVMGVSTYPIVIPPLSREEAVSKVGNVQMGLLGDDSQVTDIFNELYDRLNNLLGLRLSLAAWNRAVTGFRAQLPALSQQATGAHRGLPSSPPRMTKALGRSATSGEKLTFDNISIIEGRRGKQLVAEVTNVDDVEHSASIKATFYDSSNTIVGTRSSVINQVGPGATKTLTIDGVPEHARSKLQIDTLV	A0A4U3CIV8|unreviewed|TIR,328,59|156|TIR_2|PF13676.9,205|283|PRR20|PF15708.8,	Not in supported Clade	Bacteria; Bacillati; Actinomycetota; Actinomycetes; Geodermatophilales; Geodermatophilaceae; Blastococcus; unclassified Blastococcus	Bacteria
A0A4U3ML57|unreviewed|TIR	MTPDSPARRTTDRPGDSLPDPEYTRDFFIHHADDDVAWAEWIACELEQAGYGVILTAWDIRPGHNRLEEIDKALATSRHTLHLLSSEQDAEAVVRTAAQHQGLAGKERALIPIRLRDGDVAGSVAALQPIDLCDVDEDEARRRLLSGVGNSTERVARGGFPNKSAKPVRFPGAEQEVWELRGHRSDPRFTGRDELLADLHRDLRASAIQAITGLGGLGKTQVAIEYAFRHGGSYDLIWWIRAEDPATLRGDYVELAKELGLPFDTDDQAIAALRQSLRRRRNWLLLFDNAEDPKELLPLLPEKLTGHVLITSRKPEWPHVQVRHLDMLTVPAAVEYLRQWGRMSDADTARELAEALGCLPLALAQAASVIADGMSAAEYLEHLRKESPALFAAGSHQET…	A0A4U3ML57|unreviewed|TIR,1078,27|145|TIR_2|PF13676.9,204|317|NB-ARC|PF00931.25,555|619|TPR_16|PF13432.9,686|713|TPR_10|PF13374.9,715|788|TPR_12|PF13424.9,803|839|TPR_10|PF13374.9,844|914|TPR_12|PF13424.9,925|996|TPR_12|PF13424.9,	Not in supported Clade	Bacteria; Bacillati; Actinomycetota; Actinomycetes; Streptosporangiales; Streptosporangiaceae; Herbidospora	Bacteria
A0A4V0XIT7|unreviewed|TIR	MLHTMSESNVQYDVFLSYSSADRAEVRRLAAELKARGCRCFLDEWYLTPGRDWVAALETALSRSRSMAIFLGAGELGRWQQREKAWGLDRMASLQERFPVIPVLLPQAVPPVGWLQQLMWVDLRCSDADGGRLSSFEEAERLNRLAEAILGQSEASPQGQRALHSPFRGLNYFREEDADLFCGREAYSERLWTLVQRQRLIAVTGASGCGKSSLVRAGLVPRLRRPQPEGDVWEILTLVPTKDPLRALAEAFQPLLEPATDNAEDREV	A0A4V0XIT7|unreviewed|TIR,268,14|125|TIR_2|PF13676.9,181|217|AAA_16|PF13191.9,	Not in supported Clade	Bacteria; Pseudomonadati; PVC group; Planctomycetota; Planctomycetia; unclassified Planctomycetia	Bacteria
A0A4V1SH58|unreviewed|TIR	MAINRAETKTYPYTISQSIKENKPCIFISHQKRDSPECKKIVEYIIKADLDVYFDEEDEHLADFRRNHNPSGVINSIRHGIDSSTHMLCVISKNTLASKWVPFEVGYGYDKTRLAVLTLKGITDTELPDYIKAAPLLLRGTQSVNKYVASIKGNSVENLVTEHRLFSHYQMSHPLDLVLDWDK	A0A4V1SH58|unreviewed|TIR,183,26|128|TIR_2|PF13676.9,	Not in supported Clade	Bacteria; Pseudomonadati; FCB group; Bacteroidota/Chlorobiota group; Bacteroidota; Sphingobacteriia; Sphingobacteriales; unclassified Sphingobacteriales	Bacteria
A0A4Y3FYN9|unreviewed|Thoeris	MTERHKVFVSYHNTNDKADRERFERLFADIYDIIVPKSVQIGDIDSNLPAERIIQIIRDEYLRDTTVTVVLVGVETWKRKHVDWEIGASIRHTQYSPRSGLLGILLPSYHNYYSIKSGKYNPCTIPPRLNDNLKCRYGKMYEWSNDPHEVQKWINEAFKMRNQKNPDNSYPSYKNNRSGERWC	A0A4Y3FYN9|unreviewed|Thoeris,183,5|112|DUF1863|PF08937.14,	Clade_7	Archaea; unclassified Archaea	Archaea
A0A4Z1D818|unreviewed|AAA+	MAWEGARAVPAGMKNRARFAASYGGHPVLLYEPSSQPLRSGGPHSQPSGDTFLAICGASMSQTRVEDVFKISGVPTHTFVKPSEYSHLVVALRSPGRGVIVEGPSGIGKSTAVSKALRETNMDEEVVQLSARSSEDVEYIELLHDLGKFGTVVIDDFHRLHDSVKSQISDMLKIMADTEDAGRKLVIIGINEAGRSLIKASPDLSNRIDVIRFEVEPDSKIAELVNAGEEALNVKLSAKDLIVEKARGSFYLAQLLCMDACVQAEILERPGTVVEVTTSFAAIQRRVVARQRERFGDIVRSFARGTKFRPSGRAPYLHILKWLAESDSWSISIQDEMRKHPAEKASVGLVSERGYLENLANSEGISEILHFDPDTRVLSVENPMLIFYLRNISWPEFVR…	A0A4Z1D818|unreviewed|AAA+,548,99|211|AAA|PF00004.32,415|525|TIR_2|PF13676.9,	Not in supported Clade	Bacteria; Bacillati; Actinomycetota; Actinomycetes; Kitasatosporales; Streptomycetaceae; Streptomyces	Bacteria
A0A503HR89|unreviewed|TIR	MLPSRQTMTKQPIAFLSYVRSDDDHDSGRITELRQRLEGEVKIQTGEDFPIFQDRNDIKWGQVWKERIETTILDITFLIPIVTPTYFRSEMCRKEFETFLIRENALGEDRLILPIYYVQAKQLEAGFPGGTDAIADVLKTRNWADWRQYRFDPLSTPELKKAIAGMASTIGMAMDELREVLRVATAKPTTERIPLSPPSPLSEIEMAGYSPVIESARGQKHEPSRLIELRSVNYFAYTTIFDEVIVPTTISEPSDTLKLQSLLVRRLGISQKSHDSAIKLAEDLLGAMPDRTKIAVTILIDNSGSMRGNKINTVATWISIVSNVLQKMEIPHEILGFTTRAWKGGQSRELWFMDGKPQSPGRLNDVRYLLYKEYRNSFQESLPNFAIMLREGLLKENID…	A0A503HR89|unreviewed|TIR,535,15|149|TIR_2|PF13676.9,294|485|CobT_C|PF11775.11,	Not in supported Clade	Bacteria; Pseudomonadati; Pseudomonadota; Alphaproteobacteria; Hyphomicrobiales; Phyllobacteriaceae; Mesorhizobium; unclassified Mesorhizobium	Bacteria
A0A512CIW8|unreviewed|Uncharacterized	MNSVYDFLEEFEVYLNRKINEDIWVYSGHTYFGSLLIKNLVDKRKIILKPSDSTLPVGGKRIQDFMSKTPTFKRHTIDNYVFVTRTFKHISKRLAKANKQLTLISVDFETKSIVVFGSMNIDLNILNHIIEFANNIKYSISYDFEGLLKHQGFDKEKNQVITQIEERQDNPKVFFSYSWDDDEHRFWVLKLASDLIKKGIDVLIDEWDLDRFNNDLHQFMETGIRESDKVIMVCTPNYAKKSNDRLGGVGVENTIITGEFYDKKKSNKFISIIRKYDKNLTDSLPSYLKTKFSLDFSDEDIYKLKQEELIRKILNVPRYKKPKLGNLPELKSNEI	A0A512CIW8|unreviewed|Uncharacterized,335,68|90|DUF3746|PF12562.11,173|301|TIR_2|PF13676.9,	Clade_SEFIR	Bacteria; Pseudomonadati; Bacteroidota; Cytophagia; Cytophagales; Cyclobacteriaceae; Cyclobacterium	Bacteria
A0A515IS62|unreviewed|TIR	MKNFDIFISYRRQGGYDTAKHLNDLLVRDGYRVSFDIDTLRNGDFDVQLLNRIDQCEDFILIVDEKAFERTLDVNFNPQKDWLRNELAYALAKNKNIIPVFLSGVKGFPEGLPSDVSGVVKKNGPEYNRYYFNEFYDVLKERFIKSKPVRFSGKWILAACVLIVMAAILFFMLNSSREPKYNEETSKDASQIIDNNVDIIFYGKADEGLFYNNLYAKVDGYEYKIDIPSDMCMDIVAQEDFDGDGIKDALIENIQACGGNAIGSSFFFVKYTGTGFFTITNEFGNNVNETPKIERWNGKLSVLIIDCNEGYNTERNVELRERFVLQQGRAVRVESSKKNSITTIKEISVQDFHNGKENETISMTYDLDGNGIMDQIDCTYWDRWDALLFNITVNGKQTE…	A0A515IS62|unreviewed|TIR,444,6|103|TIR_2|PF13676.9,230|249|TSP_3|PF02412.21,	Clade_8	Bacteria; Pseudomonadati; Bacteroidota; Bacteroidia; Bacteroidales; Bacteroidaceae; Bacteroides	Bacteria
A0A517VYG4|unreviewed|TIR	MKVFFSHSSRDKSLVREIKNHFPDHFSVWIDEKELLIGRDLSQSIKNAISSDEVDFVVLFLSTYALSSNWVEQELKWALEREKVLKRTFVIPVLLEDILSSVEPPEIQDHLCLSCFDQSESFVKYFANHLYEKIVQLHFSEMADRKVELKSKIELKCLDGLYHMRSYDEIYNLAIKLVDGAKSHIYSTAFGGGKYEGRAEFIESLAKAGARNVHHKVVYSNRLSIARNRSMLDRKQAFEKMGASEFIQFALAEPWGADFLIVDNCHVHLSYHQPAGDALQAGLEITNTPNGVKAISEWFEKVVWNDNGVDFGALL	A0A517VYG4|unreviewed|TIR,315,3|116|TIR_2|PF13676.9,	Not in supported Clade	Bacteria; Pseudomonadati; Planctomycetota; Planctomycetia; Planctomycetales; Planctomycetaceae; Gimesia	Bacteria
A0A519B9W5|unreviewed|TIR	MALNVFISYSTYDIQNAKNLAGWVSQAGAQPFISQYSLMPGTPLSPTIINKIKNCDIFLLLWSENAKNSEWVSQEIGIAVGNNKTIIPLVLHQGIYLPGFIKDLKYIDVYKDPVAATNEIYSTIAIYVKQKEQQEENIKIILGVAGAILLFVAIAGK	A0A519B9W5|unreviewed|TIR,157,5|112|TIR_2|PF13676.9,	Clade_6	Bacteria; Deltaproteobacteria; Candidatus Acidulodesulfobacterales; Candidatus Acidulodesulfobacterium	Bacteria
A0A519RUB8|unreviewed|TIR	MSLLTSSYLKGVYNNNVVSLNENLRTRSYSADVSSKFDIFLSHSYLDRDEVLGLYKELTNRGFSVYVDWIVDPQLDRNNVTKESAELIRARLKASRTLLLAISHNASVSKWMPWELGYADGNTGFCAIAPISKDNLTRNSFSGVEYLSLYPYVNHQNDTSGKSQLWIEQSDGQYVILSSWVRNFLRPFKHQ	A0A519RUB8|unreviewed|TIR,191,39|150|TIR_2|PF13676.9,	Not in supported Clade	Bacteria; Pseudomonadati; FCB group; Bacteroidota/Chlorobiota group; Bacteroidota; Flavobacteriia; Flavobacteriales; Flavobacteriaceae; Flavobacterium; unclassified Flavobacterium	Bacteria
A0A519S4W6|unreviewed|TIR	MSPKKKTAGSTTAPTSNDISITSINPLIFISHDTRDAELAEEFSNLLKSASTGALKSFRSSDTKGTQGIEYGLEWYPAIMEKIDEASDVVCLLTKNSLDRPWILYEAGVAKGKLDKKVIGITLGIPFSSAITGPFALFQNNNGDSDSITKLVLEL	A0A519S4W6|unreviewed|TIR,155,28|124|TIR_2|PF13676.9,	Not in supported Clade	Bacteria; Pseudomonadati; FCB group; Bacteroidota/Chlorobiota group; Bacteroidota; Flavobacteriia; Flavobacteriales; Flavobacteriaceae; Flavobacterium; unclassified Flavobacterium	Bacteria
A0A520G3R0|unreviewed|TIR	MTTAEPYLTASRGDIRLRPRANGTSPRGVGLRAPQAGCWARLDSGENLTVDSQREIFVSYAHADNGVALGSSTQFGWVTALVSNLNEGPNVLKKHFFIDHQLRPGDAFSVDLLSRIEQSSLLVLLLSQNYVESTWCGKELDHFIRTHANDPDKPADVYVVELLPYERLTNVPPSIQRIRKRLISSKFWHQPPNTSAHFLAGYPSPTQSGPAGDVHYWSVLNDLRGALDERLRALRAERSSVADLAPTPPEEPRSAPPVSKEHVGTVLLADTTDDLEAQRTAVRLALEPEGIVVLPVGDYVGLMPQEFDAAFAADLAQADLFVQLLSPTVGRKGKGFEAPLPQLQFQRARAAQRPIMQWCERLPAAGQIADAAHAKLFETELIRATNLASFKTAIVDRLH…	A0A520G3R0|unreviewed|TIR,543,56|154|TIR_2|PF13676.9,	Not in supported Clade	Bacteria; Pseudomonadati; Pseudomonadota; Betaproteobacteria; Burkholderiales; Comamonadaceae; Variovorax; unclassified Variovorax	Bacteria
A0A520JXC0|unreviewed|TIR	MAIEEEIWKELTAGKTPNELIEAGYKKPTVYKVYRKFKRGTPRETTSSWKVIKQNFSQERYLPSQQGSVTFTLKNTSNSDLYVYRTGIQPEWMKKEWYALDSRVLLYPSEEKQFSIAFEIPELPLGEYAIRFGIECQHLPSTGGTPSELQLHWSEPTHINIKNPRTGYKTFISHSIKDMYLIRPLENYLDNYGIDPIIAEDHREPGSYLPKKFEQLIGESHFFLGVLTKNSIKSEWVIHETNYALKINKPSILLVEEGAPVRTSIEWTPFRMDEPVESIVEKVLKDINELRQKITRKTPDAQDAGKILSLIGVAVVAFLG	A0A520JXC0|unreviewed|TIR,320,4|59|Elongin_A|PF06881.14,171|271|TIR_2|PF13676.9,	Clade_6	Archaea; Methanobacteriati; Methanobacteriota; Stenosarchaea group; Methanomicrobia; Candidatus Methanophagales; unclassified Candidatus Methanophagales	Archaea
A0A520PV50|unreviewed|TIR	MMQRVFLSYSFRDADREPARWVRTVLESHGIRAITGEALGGGGLTATVKARIDQSDAFVGIWTRREAIDEAGTKFRTSNWLIEEANYARHSKKPTVLLVEEGVDASGMWEAHERLAFSRDRPLEAILRFGQTLGVWRDEHGRIVEVRLTPDDIARKAAQPGSGYECHYRLHRGHEVGEWTRANVRSHSGGVLTHLFGVTDDQLFEIWLKSPNDSWMAPASASYVAMLEKVES	A0A520PV50|unreviewed|TIR,232,5|95|TIR_2|PF13676.9,	Clade_6	Bacteria; Pseudomonadati; Myxococcota; Polyangia; Polyangiales; Sandaracinaceae; unclassified Sandaracinaceae	Bacteria
A0A520QUJ1|unreviewed|Thoeris	MRRGVPFGVASAGVAVGAGATWTVGQGTPLAELGAGAFLGAGGAAITGAVSPNWRLGMRPRLFVSHSFADSDEYLQLTESLRDEGLDFFDHSVPVDQQFRTSSARVLQQRLQGQIRGTSALVYLAGPGVELRPCVRDEVSMAIDAEKPIIVVDSKPDLSSRLPANLSGYELKSRIALDEPGKLVGALAQLRSE	A0A520QUJ1|unreviewed|Thoeris,193,61|155|DUF1863|PF08937.14,	Clade_7	Bacteria; Pseudomonadati; Myxococcota; Polyangia; Polyangiales; Sandaracinaceae; unclassified Sandaracinaceae	Bacteria
A0A521UDZ6|unreviewed|TIR	MGATLGCPSHLTPEANDDSHLSRMGMAGQNRFLLSEMQRRAATARSSCVFISYRRNDEAIAKEIAAFLTVNGIDYWLDLRSVEVGLARALGDDLALANAIEKGLDGCTHLLGILSATTFDSAWVPYEIGSARGRERSVAHVIERSVQDFQIPAFVRLGTPIADQAALRSWMRSVSNVLLDSRQASPMPAGVQALLPPVRSLRL	A0A521UDZ6|unreviewed|TIR,203,49|140|TIR_2|PF13676.9,	Not in supported Clade	Bacteria; Pseudomonadati; Myxococcota; Myxococcia; Myxococcales; Cystobacterineae; Myxococcaceae; unclassified Myxococcaceae	Bacteria
A0A522DFW5|unreviewed|Thoeris	MADPKAFISYDVEHDEASKNLFKGQANCPTPFLIEEWSSPLAASDPALGEKIEKCDFMIVLVGNAMRSAKGVAAEIAMAKEKDVPLFGIYVDGAATSSELPQGIARGRVIGWDWGAIGEVINQVKHEGKNI	A0A522DFW5|unreviewed|Thoeris,131,42|98|DUF1863|PF08937.14,	Clade_7	Bacteria; Bacillati; Actinomycetota; Actinomycetes; Micrococcales; Microbacteriaceae; Salinibacterium; unclassified Salinibacterium	Bacteria
A0A523Q8M7|unreviewed|TIR	MSFKVFISYATKDTAFAELVKLKIKELLPHHNIEATEVFDVRSNLAVGADIRRSIKSAIEEASTVVVVSSEGSDLSPWVNYEVGLADALGKELVFVEPKGATDSELHRRFIESARIIKVENG	A0A523Q8M7|unreviewed|TIR,122,4|110|DUF1863|PF08937.14,	Clade_6	Bacteria; Pseudomonadati; Pseudomonadota; Betaproteobacteria; Burkholderiales; Sphaerotilaceae; Ideonella; unclassified Ideonella	Bacteria
A0A523TEH1|unreviewed|Thoeris	MTYRNGNYSAFYVAEPFAETNLGAHSTKDFLYYNLLRAWKGADASFPFIDSHNKNYNVRDDSDWEKTLKPRIRDRINNSKNIILFLSSITKSSRALREEIDYGINSCGLPVIVVYPEYGEKSDIINCSSETIKQKIKNLWDNLPIFRNSMGNVATLHIPNKKAVIKNALNNEGFMVNTKKDPGEYFYKC	A0A523TEH1|unreviewed|Thoeris,189,46|136|DUF1863|PF08937.14,	Not in supported Clade	Archaea; Thermoproteati; Candidatus Bathyarchaeota; unclassified Candidatus Bathyarchaeota	Archaea
A0A524BAM9|unreviewed|TIR	MAGCTAPREGHRTASGRANCPVCGGRGTRSSYSSYSSRPTYGSSARGSSYSGSSSTGGSRRTRTGATVSYTPAEWRTVEPWTRKASEQAAAHPERRDLFLCHAWADREGSAKDLCGRLKAYGASVWFSEEDLPLGALMIREIDKGLRNSRVGIVLVTPALLASIEAEGVAEKELAVLLSSRRVIPVLHGVTFEELNDVSPMLASHAGLSTKDSTLDGVAAKVAAAAAALPAA	A0A524BAM9|unreviewed|TIR,232,99|202|TIR_2|PF13676.9,	Clade_2	Bacteria; Bacillati; Actinomycetota; Acidimicrobiia; Acidimicrobiales; unclassified Acidimicrobiales	Bacteria
A0A524CEW4|unreviewed|TIR	MKTFMEKMRNEKKKDEKGIVFISYSSKDEPLAKDIYDQLNNKVPCFLAAESIMTSTNWISQLTKSLNRSWIILLLITPHSIKSKYVLRELTIGVSRDIPIYPIRLFSTELSDEMEFLICTHNMIDYSKYKWPEPIELIIKNIQELYKEEKGKLEDKADIAKDTFLQTRDREIQLIKKDLPPFVQIFEWIESSVSEEVETAIKSLPLPDPLRIEKDPEEWIYDFQKPFNAIMKHPKAKKWLKRHFEKLAFGQRGLTSFCLLDAAISVPPLERVFNPLVEQIEQSWKVLLKAQTGTGKSRILTYLAHYWRKKHDRPVFYIDHPQGLTETDWKVWSHTLGKMLDRNTKYPPLFIIEDLHRIKSDLRKSVISFISQASQTTYAIICTYTISNERDGDNQEKDN…	A0A524CEW4|unreviewed|TIR,740,20|134|TIR_2|PF13676.9,277|327|ResIII|PF04851.18,671|726|LRR_8|PF13855.9,	Not in supported Clade	Archaea; Promethearchaeati; Promethearchaeota; unclassified Promethearchaeota	Archaea
A0A524CWA9|unreviewed|Thoeris	MIVIDIFLSYKEEDNQYVNGLRGLLQNPNNKYRHRGKIAYKNYRNKGKFVIKKYLKDEIRKCDALICIVGNDTHTSEWVLYELQVAKSFGKKIVAVRIKGTNGGRPRVLDAWKIPDTNWNATNINNELSKLK	A0A524CWA9|unreviewed|Thoeris,132,5|102|DUF1863|PF08937.14,	Clade_7	Archaea; Promethearchaeati; Promethearchaeota; unclassified Promethearchaeota	Archaea
A0A524DAI2|unreviewed|TIR	MEPLLVQKYLETCLRILKQSKEEIPVQTFLQLLDFSLDDFIDFFLNFEFQNLKIDWKNKMVLFKPSIVEEINSKIKRIKEEQKQIKTIFISYATENQSVAEQIYNLLEDDGFNCWLATENIRSSSDWVKEIVHALKNSWLIIVILSNASNKSSYVNDEVRLARKQEIPFLPIMIEEIEYFAEWFELFVERHQIFKADVPLSLKVLEDLSKTIHQTFKSQFSNSQQKSFKDKRIEAGFKQEKKIVKKKAIMHRLADKKRVVGIKMIDTTHYFLDREDSIEEIQKSLSEKGIKIISVIGRGGIGKTALVSKILQEIEDTYFIRDLRTSQKEDLFPQKELKGIIQMSTQTSGITIEKIFSYFAEMFGGDRGQKIRDLWSELHKSIEEKVADLFNFLQQGTYL…	A0A524DAI2|unreviewed|TIR,1100,88|176|TIR_2|PF13676.9,271|506|ATPase_2|PF01637.21,752|810|TPR_12|PF13424.9,836|903|TPR_12|PF13424.9,	Not in supported Clade	Archaea; Promethearchaeati; Promethearchaeota; unclassified Promethearchaeota	Archaea
A0A524EUK6|unreviewed|TIR	MEASFPKKCLISCSYKDADARELLDKKLRNRGVESYQFPPIRVSPNKMASTSLIDAVLEHPSLVYVKGEHSNLSFWVAFQRDYALRAHKEVQSFDPVTLKIEKSRLSPLQLPIFPWYLEKDMKKAREIFDHVKNRHIDLTSWATKNGLVEYTIPESLTEAVSSTGYTLIFLTSNTLKSKQTKTELEHALRSNPDRVLIAIVDKINFEDIPGFSDRVHYVQLYGDNKRSNKQRWDDLIVNVYWLVYSPSYTLDLQ	A0A524EUK6|unreviewed|TIR,254,11|100|TIR_2|PF13676.9,117|227|TIR_2|PF13676.9,	Not in supported Clade	Archaea; Promethearchaeati; Promethearchaeota; unclassified Promethearchaeota	Archaea
A0A524NUI5|unreviewed|CD-NTase-associated	MAMIALSRPAKMKYWDDHGKKVIIETLTQFSHQLPQSPNIFIVHGQDLGLLHEVEKTVKNLGISPIILKDQPNLGRTILQKLDDYADVDYAIILLTPDDVGKSQSQPNFQGRARQNVIYELGYFSSKLGPKNLFILCKNNPKFEKPSDIDGLLYCEYDSQGTWKIKLKKELEARIRV	A0A524NUI5|unreviewed|CD-NTase-associated,177,39|158|TIR-like|PF10137.12,	Not in supported Clade	Archaea; Promethearchaeati; Promethearchaeota; unclassified Promethearchaeota	Archaea
A0A532CUP4|unreviewed|TIR	MSSPALEQWLKYAPAPKPLDSKKKFHVFLSYRSTNRAWALQLYDILRGLNYEAFLDQYKLAAASPLAFSLGEALAASRAAILIWSSAFEDSEWCMEEYNTLEQKEKNKTGFRYVIAKVDESPLPDLASGKIHVDFSQDRDGPSGSGLLRMLYGIHDEPLPPAAVQLAVEVDEELKTARAQVKAARTNGFLNRLETLSQSNGLAWQTTPALGCEVADAMIGLGDNAAALRLLKKLQHQFPRAIHPKQLEGLALARSKDWEGAQTVLGELHASGQLDPETLGIYARTWMDRYRVSQDRGHLRKSRALYRQAFTAAPQSYYTGINAASKSLILGERDVAAQLAKQVEGLVGVKPVDQDYWKTATVAETQLLLATYDNAARLYSEAISIEPEAHGNHQSTKAQ…	A0A532CUP4|unreviewed|TIR,428,27|138|TIR_2|PF13676.9,225|324|TPR-S|PF20308.1,	Not in supported Clade	Bacteria; Pseudomonadati; Nitrospirota; Nitrospiria; Nitrospirales; Nitrospiraceae; Nitrospira; unclassified Nitrospira	Bacteria
A0A532F5X2|unreviewed|TIR	MELHIFLSHSSIDGKIADALRTLLNDLFGDGIAVEFSSDQKAGGGIPPGENWLPWINEKISAADKTYVLLTPNSMNKPWVLWESGAAAGVALASNKSSPVVPVTFGISNDDIPSPFASTQHVKGDTKEAGGILRLLQDLNKDLGKPLTDKVFELLTNNILPGFFQKVKDELEESAPLESLLSSVPHLFSVSGLGGHWVSSYQFTSGGATMCHSEVVQLIPESERRLRGRAQLLEPRTEGRDRPFRNEIDFELANRHLLGHWKNISDTRYFGTIHLAVLQDENVLEGHYTAFASDVSVASGPWKWVRINPETLKETDLSKMVLRAPAEIQRLLAAHKKHAGPLNLAEIVVGSA	A0A532F5X2|unreviewed|TIR,352,5|125|TIR_2|PF13676.9,	Not in supported Clade	Bacteria; Pseudomonadati; Nitrospirota; Nitrospiria; Nitrospirales; Nitrospiraceae; Nitrospira; unclassified Nitrospira	Bacteria
A0A532T5V9|unreviewed|CD-NTase-associated	MERINRGIKLVNYGLDDKAVRDIKNLPLIIELGKKIYRENSEYGVWDSYGYKHHIHSKILEECLDVLKPLGDRILQESLNISINEIKQEQNTNDNFKDINKRSVFVVHGRDKDNRNAMFKFLKAIDLNPIEWEEAIKMTGKPNPHIDEILIEAYNNVQAILVIFTPDDEVRLKLEFQREEDPDFEKKFTGQSRPNVLFEAGMAYGRDPDRTVLIEIGQVRKFSDISGRHLLRFDGSSEARKNLANRLASAGCLIKKDGTNWLKEGNFNIMTITESDPDEIRLSNEKEKIQQLFDELTRLFIRLYKSKAGTSMLFSRTIRDSMEMQKYFGISIKESAPPGSDFDDLPIYFNYKRFKLIPNYAHLTWDIEKNDKYEIMLKKDYPPDTIKEILPKFFKKLIE…	A0A532T5V9|unreviewed|CD-NTase-associated,417,52|93|Ndc1_Nup|PF09531.13,104|234|TIR-like|PF10137.12,	Not in supported Clade	Archaea; Promethearchaeati; Promethearchaeota; unclassified Promethearchaeota	Archaea
A0A532V9D1|unreviewed|TIR	MKSDSYEYDLFISHRSTNEDTEFAKRLAGDIESEIYQGPPLKVFLDKWDIRTGSLPGSINKAISKSRFWGFVLTPAYFSSDSGWTDAESDSIISLDPNNRQGRIIPLLFKNCILPPLISQYPYIDFRNNYENGLQKLLYILKKQPFPRGTKQSRKLVSIPGPVERRFLPDKGFISDVEPDQIEELLQCNLLPFKQLPDVVYRAFVFQKYARYQKDEIKNVIRDAHKGIPAFRLHKKKIITFHNLHASDVPLGLVVDHDYIEEKPTKELLQNVSDRNIVTSLLNMEIDRFLYRLGLIKDETKPDKHRFYFPPKNGTVNIIWWKAFQKRASRKVAKPCKKDGEVMFWRHAAANIKAMYLQGKYYLHIEPTWVFTEDGSTIITGALAGKLAIRWAGPERNLG…	A0A532V9D1|unreviewed|TIR,495,11|138|TIR_2|PF13676.9,239|278|Glyco_hydro_28|PF00295.20,	Not in supported Clade	Bacteria; Bacteria division TA06	Bacteria
A0A533TDM6|unreviewed|TIR	MVPDIFISFAHNDNLPVSGEEKGWITHFVNNLRNEVSRKMGRVEDYQLWMDFCLKGSDEITPEIDKQLGETYALIILLSSSWLASEWCQRELKIFSRHLKHTTGRIFVVELDRIGTEEKPAILHDLLTYRFWKETDQNKVRQLGYPVPQPTDTAYYDRLADLSHELATALKNKKQEASVQAAKATVYIAPVNDSLYEQRASLISELRQFGIDVLPRNNNTVDGNMDSALTQCSHFVQLLDTFWTMGVPVKQYETAEATGKPIMQWRDPKLDITDVQLREEQKKLLNGKTVIAAPLADFIRFVRETVLPKPKSEEERALSSQNDKQMVFVHAGQDDLERARSVAQVLMTKGYGIALPCYQGNAERIRKSIERGYQFCDVMLMLQHTVPTEVVEDYLSEAR…	A0A533TDM6|unreviewed|TIR,452,5|143|TIR_2|PF13676.9,330|382|TIR_2|PF13676.9,	Not in supported Clade	Bacteria; Pseudomonadati; FCB group; Bacteroidota/Chlorobiota group; Chlorobiota; Chlorobiia; Chlorobiales; Chlorobiaceae; Chlorobium/Pelodictyon group; Chlorobium; unclassified Chlorobium	Bacteria
A0A533X806|unreviewed|CD-NTase-associated	MKQDLKTNDQPAVGKEEEKTAGEKVPEQFPFPRNSLKEALAVPRAIEHDNAGKPYDTTHLAKQSFNTTPRSSSFEVLLTSSERYGLTVGSSRAKAISLTAEGDAIVASSDESIRAANIRRALLTPKVFEEFFARYDGKILPSEEILKVVLEQEFQIPKPYVYECYEVLMKNITDYDLLLAFGDSRTVYLGKLMKQAGMPQPPVVEPTAEQPPVVQPPVDQPPGVQPPGVQPPGVQPPGVQPPVAEPKKGDEKWGGLTDLLSTSGPPVPVATPPPEPAKIDVKVPRVFISHCKNKNILRQIKQMLDQGKVERVISEEKETAATPLSDRVSGLMWDCNCAIINISADDEKKEEETLEINESVIAEVWGAYLHYKKRVILVIDRRLKDKLPNSMQGLTAIFY…	A0A533X806|unreviewed|CD-NTase-associated,423,101|205|DUF6423|PF19987.2,285|400|TIR-like|PF10137.12,	Not in supported Clade	Archaea; Thermoproteati; Nitrososphaerota; unclassified Nitrososphaerota	Archaea
A0A534JUQ2|unreviewed|TIR	MSYAGGFPVFISHSANSEDRPIVLAFRTALRRKKFDPYIASFDVSPGRKLKDKVQANLERCRAVVVLFTPNAQRSEWVSFELGMASLLGKPIIPVVETGTDPPRSLAGIEYIRFDRENPGPTIDIVVRFLTKLRDDWQYVEELKGLAVVGGFLAATKLYELLQERKGRRT	A0A534JUQ2|unreviewed|TIR,170,9|117|TIR_2|PF13676.9,	Clade_6	Archaea; Methanobacteriati; Methanobacteriota; unclassified Methanobacteriota	Archaea
A0A534NJ39|unreviewed|TIR	MKFTNHLFISYAHIDNEQTEENDPGWVDRFHRSLKAFLSSSIGEEAVIWRDLKLEGGDVFGEEIVSQFPKTALLVSILSPRYLNSEWCLKEIEEFCKAAEIHGGLVIGNKLRVHRVMLMPLTADLSEKLPGTLKQELGYPFYKEKEGGRFQRLDPRFGDEFKAAFNLKVASMADELAEIIKKLKEEENPIPESVPAKPGGPPKPVIYLAECSWDRGDDREKIRSELRATGYTVLPDQGTRLPEMEVEYVAEVGGLLDRCQLSIHVVGANGGMVLNGPGREDSVQLQNEIAARKSEERGLSRLIWLPTVSSGQPEQQSFIDALRSKKELQRGGDLIEDNLEGFKNILRITLKKLEELSSKKAEAGEPGGHTIYLLCVAADRPATIPLRRFLKGQGLEVQL…	A0A534NJ39|unreviewed|TIR,502,8|98|TIR_2|PF13676.9,	Clade_5	Bacteria; Pseudomonadati; Myxococcota; Myxococcia; unclassified Myxococcia	Bacteria
A0A535RNE7|unreviewed|TIR	MLIMIASGKAMKQIPFEVYYSYAPSERDEKLRLELERHLMSFVHNGLIAGWHRGEILAGKVTASESLAHLQRAQLILLLVSPDFLSSHETYHFEMKLALERHARGEAYVIPILLRPVFYKNTPFAHLQMLPDNHLPITSWKHQDEAFENVANGLDRVLQRLSQEQTAAVAPHPLSAAQGAHFPDDWSSPSVSSSSIPRCDVLLVTAAQVETQAVLACCERETGLRFQRRFLGEGTYHDLHIIGGVRIFLVQTEQGTGGPGGAMLTVQEGIQLLSPSAVLLVGIAFGMRPDEQHMGDILVSRQLLGYELQRIGQNQAGGWVVHSRGDRPQAATRLLSLVRSSQLDWQGPEVHIGLLLSGEKLVDNYDFREQLRQLEPEAIGGEMEGAGLYAAAQRKRVDW…	A0A535RNE7|unreviewed|TIR,445,20|129|TIR_2|PF13676.9,202|436|PNP_UDP_1|PF01048.23,	Not in supported Clade	Bacteria; Bacillati; Chloroflexota; unclassified Chloroflexota	Bacteria
A0A537HB81|unreviewed|CD-NTase-associated	MSSEEEAEFLQRIDARILWLRSILKQVPLMRGEREFGTETKPTSAQAGGSRVFIVHGHDEGAKDAVTLFVRNLGLTPIVLQNKPNEGVSLDRKLEKYSDVDCAIVILTPDDGRNPRPNVALELGWFRSKIGEEKVCMLYKEGTDIPSDVGGVERTLMDRHGGWKQKLARDIKAMGFYVDPDWFSKG	A0A537HB81|unreviewed|CD-NTase-associated,186,51|157|TIR-like|PF10137.12,	Not in supported Clade	Archaea; Thermoproteati; Candidatus Bathyarchaeota; unclassified Candidatus Bathyarchaeota	Archaea
A0A537K1Z4|unreviewed|TIR	MNKLFSDQFDWDELLDFIAEKKLTPVLGKEIYTFKDADKLAPLDNYLSQKILELHKISDFNASSLSAAVNYLEIEKKIKPMDIIRKLKSIVKDINFELPVLQQLLSITDLNYFINTAVYDSVLENKISEMRNQKANSINFSINEPFTDYPIDKLSEPFIFNVFGSLLNTVDPALSEEDMLEYTGFFKEKMSGATNIVSALKNKSLLFLGCSFPDWMVRFALRLLSNEPLHEWGAKRKIIIINDPSELRAEQNEFLKNYDVVTYEGDTAQFVNELHNQWKKRNPNAGKKKSIFLSYTRADIAAVESMKKAIEQLGNVICWYDNRELKPADNWLEEIVVNIRKADLFMPLISANSLAHEDGFVQKEWVQGTNEWIFRNADKKAGKYLVPVVIDDSKLYNDK…	A0A537K1Z4|unreviewed|TIR,433,116|261|SIR2_2|PF13289.9,291|394|TIR_2|PF13676.9,	Not in supported Clade	Bacteria; Pseudomonadati; FCB group; Bacteroidota/Chlorobiota group; Bacteroidota; unclassified Bacteroidota	Bacteria
A0A537SNP2|unreviewed|TIR	MPPLEGFSVPYVPGFAHDVFVSYAHGLKPLDGFRGRRSDFISNWTHSFVDDLTSQLDVVLGTKDDKRRVSVWMDPALEGNRPLSEGLNAEIKQSALLLVVMSDFYLNSPWCCNELKWFSDHAGSSDRIFVVKAFNTDVERWPAALKPDGHPLPGYPFCRTERADHPGRPFGWPQPDETDKAYWDGIWKLADSIASQLKRMEYAAARTAVSAGARASAESVPARVGRTLFLGYMHDSLQRERQALRAQLDEAGFKIVPPTSDDPVDEPTVRSAFETYVPGSDAIILIANQNSELWPKGQDGGPLGLQFQLAKQYRIPVHLWLQTNDLSTVHNPQYRSFLANVEANARGDSDILIHAKDSDEFVRYIGRKLDTAPKPSKGAEQLAVVCSNAKFGQARHDEF…	A0A537SNP2|unreviewed|TIR,519,67|130|TIR_2|PF13676.9,397|463|TIR_2|PF13676.9,	Not in supported Clade	Bacteria; Pseudomonadati; Pseudomonadota; Alphaproteobacteria; unclassified Alphaproteobacteria	Bacteria
A0A538P5B8|unreviewed|CD-NTase-associated	MKQDLKTNDQPAVGKEEEKTAGEKVPEQFPFPRNSLKEALAVPRAIEHDNAGKPYDTTHLAKQSFNTTPRSSSFEVLLTSSERYGLTVGSSRAKAISLTAEGDAIVASSDESIRAANIRRALLTPKVFEEFFARYDGKILPSEEILKVVLEQEFQIPKPYVYECYEVLMKNITDYDLLLAFGDSRTVYLGKLMKQAGMPQPPVVEPTAEQPPVVQPPVDQPPGVQPPGVQPPVAGPKKGDEKWGGLTDLLPTSGPPVPVATPPPEPAKIDVKVPRVFISHCKNKNILRQIKQMLDQGKVDRVISEEKETGATPLSDRVSGLMWDCNCAIINITVDDEKKEEETLEINENVFAEVWGAYLHYKKRVILVIDRRLKDKLPNSMQGLTAIFYERNQISWTDG…	A0A538P5B8|unreviewed|CD-NTase-associated,413,101|205|DUF6423|PF19987.2,275|390|TIR-like|PF10137.12,	Not in supported Clade	Archaea; Thermoproteati; Nitrososphaerota; unclassified Nitrososphaerota	Archaea
A0A538PX04|unreviewed|TIR	MPEWRGSFDFFISHRSGDGARHAAEVRQVLEDAGFRVASQHPDIATGDNFLARIHEFLEQARDLIVILTRDYDQSRYTLLELTSFLAIAMQVGESRRLLVVRVDDCRPPGLLAPFSYVDLVAGGRARATHASSLARPTSRTTRASRASTSRARAGPLTRRCVTASSASRPRRRRWRCSSAMPRARGWSASTRTPLASPPTSARASASSSRSYSRP	A0A538PX04|unreviewed|TIR,215,10|123|TIR_2|PF13676.9,	Not in supported Clade	Bacteria; Pseudomonadati; Myxococcota; Myxococcia; unclassified Myxococcia	Bacteria
A0A538R0J8|unreviewed|TIR	MSLHAHALVIGVSQYRHIRPLPRVADAEDLAGILRDPAACGYDPANVVLLQDEQATRAAIVEGLERLGQRAGPGSTALVYFSGHGGRLPGSRDSYLMPVDGAWGAEDRLDATAISSQLLGDGLAAIRAERLTVILDCCHAADLAAAKDLEPPVWVAELTESALGRLARRGRVVMAASRGDGSAYVIPGARYGLFTEHLIAGLRGAAGGDDGFVRVFDLYHHVQRNVVARNPAQRPVLKAEAEDNYPIARSQRAARPTSPAVAQRFAYDVLLVYSPDQRDAAWARSLLRLLEDRGVRVCTEQLDAELGAMRVSEIERLVSSSRYTVPVLTPRFSLGGFQELQTQMALHLGVEDGRARLIPIVRESYEARLALRFLVSLDMTRDDSVVPGVERLVRTLRKA…	A0A538R0J8|unreviewed|TIR,405,6|240|Peptidase_C14|PF00656.25,270|383|TIR_2|PF13676.9,	Not in supported Clade	Bacteria; Pseudomonadati; Myxococcota; Myxococcia; unclassified Myxococcia	Bacteria
A0A538R647|unreviewed|CD-NTase-associated	MALLAVHAQLHRAMLADTSVMQNCVAEGSRQRFARASAPGCARIRGCRSRIGAVGRRWRATQRVVDRRVPSYSTSAAPMASRKLKRRTASRSKATGNGAPRISSARTPEIFIASATEDVRVAREVESWVQQAGARARRWDSEFPPGWFTLQRLIEISQQCDGAVVIANGLDKARVRGQTQWLPRGNVLFELGLFISALSVSRTVLLAIKGPHLPSDLNGLTYVAYGQAGDAVARSAVDHWLRDEFFDVAEARRALALRNGKKYSWDDVTRGINYIQLRLEQGGFAPDCVLGLGRSGGIVGGLLASFLGSASIALADLEYFHRPGPGVAYDVDLKASAAALAVLRGKKHVLVVEGATTTGETPRKAAELLKRLFPGIEFRFAVLVQCVASRFVADYYAYV…	A0A538R647|unreviewed|CD-NTase-associated,433,110|225|TIR-like|PF10137.12,278|398|Pribosyltran|PF00156.30,	Not in supported Clade	Bacteria; Pseudomonadati; Myxococcota; Myxococcia; unclassified Myxococcia	Bacteria
A0A538U052|unreviewed|Thoeris	MIAAPAGGVPIALVHSGLPITQIDQQNPGPFQATNGAQGFFIFGQSFAPSLPGIDSFEFLLGGEDATVYLRILDGVRNIGQLDGTAPVSGNRWEEIKSAGTEAVKRWIDRELQRKSCLIVLIGARTATRPLVRYEIEKAWSMGLGVVGAYIHNLRNPNRSPLLGLLSTNQRGPNPFDSVSVVLDQRNSLFGTTRSSILGGLMVKNTVPLSTVVKAHDPVGLDSRAVYGSIASNLPAWVEQAIQIRGQYR	A0A538U052|unreviewed|Thoeris,249,85|157|DUF1863|PF08937.14,	Clade_7	Bacteria; Candidatus Eiseniibacteriota	Bacteria
A0A552EP65|unreviewed|TIR	MKRILILSANPKNTAPLRLDEEMREIKEGLRRAEQRDNFVIETGQAVRYRDIRRAILDFEPNIVHFSGHGAGEEGLAFEDETGQVKLVEAQALASLFELFADQIECVVLNACYSEVQAKAIAEHIPYVVGMSKSIGDKAAIEFAVGFYDALGAGRTVEFAYKLGCNSIEIPGISEHLTPQLLSNSDILTNTVSSQAEVNHLGEPSTKYNQKQTTIDQLDSELKEKEMPSVFICYSHKDEIWRDKLLEFLQSLNFEKQIVWSDLDLEQGDIWDEKIKEVLPKVTVAVVLVSQAILNSTYVRNEELPRLLQRFEDKKVRIIPLFVKYADVENVPFNYTNEQGEAKTFYLNNAQSPPNNSPRNPLYTLPEPKQDEVLLSVVQNLRSLIDKKKR	A0A552EP65|unreviewed|TIR,390,10|157|CHAT|PF12770.10,230|326|TIR_2|PF13676.9,	Not in supported Clade	Bacteria; Bacillati; Cyanobacteriota; Cyanophyceae; Oscillatoriophycideae; Chroococcales; Microcystaceae; Microcystis	Bacteria
A0A552F2A1|unreviewed|TIR	MADYRYDIFLSYSHRDKNKAMRIAQVLRDAGYKIFLDEDVIRPGESIRVAIERGIYASRALVVLIGEKPETRQNTFFELGLFLGLSRDRHIVLPIIIDKISGTKIPSDISQFRFLHWDFDNPNRSLEQVWKLLGSPVVPDEAFLIESEGSTQKKTIELTFDIDNLSIEEQERLLRTIETLLNIHNIKVESRRKGSEIYRISLDPEKAAKLFYEALSGKFDDFKFEKIEMIQQGSKIFIGHGRSPLWRELKEFLSERLNLECDEFNREPTAGISTTERLQTMLDSSSFAFLIMTGEDEHVNNTYHARENVIHEVGLFQGRLGAKKAIILLEDGCNEFSNITGLGQIRFPHGRLSAAFEEIRRVLEREEIISQFKG	A0A552F2A1|unreviewed|TIR,374,8|118|TIR_2|PF13676.9,142|210|LAGLIDADG_2|PF03161.16,235|347|TIR-like|PF10137.12,	Clade_6	Bacteria; Bacillati; Cyanobacteriota; Cyanophyceae; Oscillatoriophycideae; Chroococcales; Microcystaceae; Microcystis	Bacteria
A0A552V9G9|unreviewed|TIR	MTSPDFGSHWPLHSFQHFAITECEKSSYIVETGSSFQINGIIKNNFDETGTTYIVIKLAFAENQHAEVLFDSDRDFTNGQKQSLRFEVAQNSERHFSINIPVDRECVLGTLDMRLELWSPGRLRYPAQSLDTVALFYRSPWGNGIDLISPDHLIAKAFFSYSWHSPEHLKWINELAQELALRQIRVIMDRNSVEFGQELTEFMEKAVSIPVIIAICSSSYTKKANDRKTSPSGAGYEASLLSNQILKGRFKGQIIPVIRDNPSKELPDFFNSALYLNMDVEHWKAKPLTDLADKIIKNNHLT	A0A552V9G9|unreviewed|TIR,302,158|281|TIR_2|PF13676.9,	Clade_SEFIR	Bacteria; Pseudomonadati; Bacteroidota; Flavobacteriia; Flavobacteriales; Flavobacteriaceae; Flavobacterium	Bacteria
A0A553KH79|unreviewed|AAA+	MDMKYAVEDIYRTEGVPQYTFVKPPNYNDILVDIRNPGKPVILEGQSGTGKTTTVKKIMENHLPTSGFEYLSARKASDVTKINSISEGKLSGKYVIDDFHRLSNDIQGKLADIIKIAAEEPEDAGLPKLVILGINKVGSELIQLVPDIAKRCGIHKILPASKDTIFELIALGEERLNIVISDKETIFTESKGDYWLTQLLCQTICLMNETIETLEEKRELSFRLEDLRRRVINRLESSYGDAVKEFCRGKRFRPTNDPYYRLLKCVSEQDSAIVDLKELADNFPEVSGSINNIKEKRLKVLLDTKPICERYFYYNSDTKNFAIEDPALFYYIKHLDWEALRKVCGFKNQEKQYDFDFALSFAGENRTLAKEITQRLISNDCSVFFDELFEANYLGATWS…	A0A553KH79|unreviewed|AAA+,488,36|72|AAA_7|PF12775.10,358|476|TIR_2|PF13676.9,	Not in supported Clade	Bacteria; Bacillati; Bacillota; Bacilli; Bacillales; Paenibacillaceae; Brevibacillus; unclassified Brevibacillus	Bacteria
A0A558ESG9|unreviewed|TIR	MFDIFLSHAHQDEARARSLCKRLESWGFSVYVDFGDAALSQLPDRALADRLVGRLRQCRLLVFAFSEASANSRWMPWELGLAHGVIGRAVLWPFTQRALRAKAVQEYLHLYEALQPRTAQHRLDALLGEARAAAVRPADLRAMQDLAQITEAKRPEFGNPEVATEFMAAGPMKLYLAWLESLSRAWRPK	A0A558ESG9|unreviewed|TIR,189,4|84|TIR_2|PF13676.9,	Not in supported Clade	Bacteria; Pseudomonadati; Pseudomonadota; Betaproteobacteria; Rhodocyclales; Zoogloeaceae; Denitromonas	Bacteria
A0A558RC75|unreviewed|TIR	MADIFLSYRRADRSIAVDELARIFERAGYSVWYAPKADVSDELASLMDEVRAARCVVGLWSRTAGQSPYVLEEFEAAHAARKLLAVETDEAKLPAQFLDRIAGRLTNVSAMTHGPELPQLLRGIVKIIGLPPRYKDVEDLIANTLDNDFGFYKIGNITIPARPILGIPKQPFAPRDVAITFDDVNHWDRETYPKILNKQFQHLFDTALSDHHLKAGGLTDNSLARLDSWDQAPEGQEDERGLVTFNFSKTSYFRIWATNSAIDVPFADENGRETTIRNSFCYQPYGDLSKSVLANNPGVEVVIISDTPQQTPQRQVLIRRRSEKAAGYKGWYQVSASGHLSLAHGDEEGRPSPFVTAIHEAKQEVADSLELDPDDYKMVGLLLKAQDLHPSFHGYIVTD…	A0A558RC75|unreviewed|TIR,484,4|94|TIR_2|PF13676.9,	Not in supported Clade	Bacteria; Pseudomonadati; Pseudomonadota; Alphaproteobacteria; Sphingomonadales; Rhizorhabdaceae; Alterirhizorhabdus	Bacteria
A0A559PM59|unreviewed|TIR	MLEKNNPQARDTIFIGHATPEDNEFTIWLQSQLQNHGYNCECDLTFLLGGESDYWKSLQDFLEYRSIKYILVVSEVTFSKQGVLDEWEQCKSIERQFGLKDFIIPIKIDQSSYSARIGLNRKNIIDFEKNWAVGLKRLFKKLEADKAPRDKNLKTNLTDWYNNIYSNWSGIEKGGTDVFYSNWLRIENLPRNIYFFHFRNDKQAKAILKENDFPCYRHGNMVVTFDKDLNLYLEAEDLHLNPKEVIETNTKNAFNYFESDNFPKYNDLRRLLVRLLNRVLHYYMENLGLLHYQFSNKLCYFHPHSIDDKVKGKFELNGKSKNIGLTGKYFEDFWHYGISFHTLLEPELCFSLKNHLVFTSDGMKPWSDSKKIQAARRKKGKRMFNKEWRDLLLSYLSIL…	A0A559PM59|unreviewed|TIR,463,13|138|TIR_2|PF13676.9,	Not in supported Clade	Bacteria; Pseudomonadati; FCB group; Bacteroidota/Chlorobiota group; Bacteroidota; Flavobacteriia; Flavobacteriales; Flavobacteriaceae; Gillisia; unclassified Gillisia	Bacteria
A0A559SL52|unreviewed|TIR	MMAGTVVTFYSYKGGVGRSFALANVATLLGRWGFRVLCIDWDLEAPGLEDFFRPYLAPEVNPRDGGMVELLTEFAKTRTVPLEWRQLVQRLRKPELAGVEFIKAGHADANYMRRVQKLDWEKLYKQGLGDALETMFDELRSEYDFVLIDARTGVTDFSGIVTAQLPDILAFLFTANEQSLGGATMVANRAAKIRNDLAIDRSRLLLLPIPARFESQVEYDLSSKWRTRFVSTLKAFYEGWANKDAPVEKLVQATTIPYVPFWSFGERISAVEDRSFDTSSINYSMETIAALLAHRLGQTRLLVESRDEYVGAAQRLGRPSENSVFISYSTENRDAARQITNSLMRRGVSVLLEDLRQPGELEIDIAGRAMETATHFVLLFGRSDRDNKFMSDDARLFMR…	A0A559SL52|unreviewed|TIR,629,8|127|CbiA|PF01656.26,131|150|AAA_31|PF13614.9,324|432|TIR_2|PF13676.9,462|535|CarboxypepD_reg|PF13620.9,	Not in supported Clade	Bacteria; Pseudomonadati; Pseudomonadota; Alphaproteobacteria; Hyphomicrobiales; Rhizobiaceae; Rhizobium/Agrobacterium group; Rhizobium	Bacteria
A0A560D533|unreviewed|TIR	MTDNRVQFFMSYAWNDNRLPPGEHPDKQPFVSALARQIEWHFNYAKPNSPLLWWDRDNIDDGTQFRPAIRAAIEASSFLVIVLSEHWLASEYCQLELKMFRERWQHESDFDFKHRIILAHKSHVPKERCPELLPEQRGFQFFSKAGPHYTLWRPSEEFYSVANDLAQILIKRAKFEYPPPPPPPPPPPPGIKVYLAKPAPDMRDQYLRVHRELLRDGFHVVPAVADDIPLDTGAIDFIDNELKDAKVSIHLLGRSAGPAPADLEHIVKLQLNKAGDRIPATGADDSAAFHRLIWAPKTFDDPSGHPAVRDPIDTLKSFSAQRPGDRTEGASLSPFIDFVIEHLRKISPPPPPPRPQVDFDHIYLCHDESDTDYAAEVASLLEEHEINYVMPAYYNTTDL…	A0A560D533|unreviewed|TIR,506,9|122|TIR_2|PF13676.9,176|201|PRIMA1|PF16101.8,362|431|TIR_2|PF13676.9,	Not in supported Clade	Bacteria; Pseudomonadati; Pseudomonadota; Alphaproteobacteria; Hyphomicrobiales; Nitrobacteraceae; Bradyrhizobium	Bacteria
A0A560JHR1|unreviewed|TIR	MASLAPEFKHDVFVSYAHGDKRKKGKALLKRWSQALASELEEELALDWDDPKVFLDTRDIDQHGELDKEIREAISASATMLVLMSSPYLQSVACKQERALWFDKISQEAVAEARDRVLFARVLPIADSEWPTEFRDASGGPPISRWFFEQPGGPRTRPFGWPDPTGTSGKFRDNVVDLAGDVSVQLREVKESIERKKREAAHAEKMRAASGQALYLHARQRDPSQWGAMRAQLVSAGFHVAPGAPENVTGDPLGLDDFDKESVRTLTACDGLLLVGDDPNSLASDLVVVGRQRRNSAIAKSKKHLPCAVIDHCLTGNEKAILQQSAKNLQIDWIDAIGSSWISDVRAWLNNAV	A0A560JHR1|unreviewed|TIR,353,12|103|TIR_2|PF13676.9,158|190|Ig_mannosidase|PF17753.4,	Not in supported Clade	Bacteria; Pseudomonadati; Pseudomonadota; Alphaproteobacteria; Hyphomicrobiales; Nitrobacteraceae; Bradyrhizobium	Bacteria
A0A564WUW4|unreviewed|TIR	MLFFCFSSKDRHSIVESILFHLTNYGLPVWYDRHKMLLGDERDNKNFDEGVKACNYSIIILSANTIASECANEEIDLIYQRYKQHKMYVFPIFFNIKTSQLPEKYCWMKRLVYKELTVANDSRSACNHIICKVTLDELQKYKIKTINEYLKLYKNNKAFSYLTELIDSYCKISDENHNAQIALLYAGCLYIKEKYTSLVL	A0A564WUW4|unreviewed|TIR,200,3|113|TIR_2|PF13676.9,	Clade_2	Bacteria; Bacillati; Bacillota; Clostridia; Lachnospirales; Lachnospiraceae; Blautia	Bacteria
A0A564ZJV4|unreviewed|CD-NTase-associated	MSKRKLFVGSSTEAADSGALRSLIDQLSQHLGSDVEVISWQNTIWSNLESALRTLTQSLTEYSYAVFLGWPDDKLEMRTRKFYCCRDNVIFEFGLFLSQLGRERTFFVAPKPGIKLPPDDLEYHILTDLRGTFFAGTYTITGTGSSLTPHFRLDSLIQTIQRLECDMHALTPVSAKTELDRQIQGAQSKVRTPGRPDAYYSGLLRNRIDYLINLKAIESNKSVQDAVQDLLLFMEYERDVCDLKQLTHVQHHEVGQWGQVWVFADSPLEFQPTSGRDFDALRKTIRDNLLNGVEYKYFLTEDGYNKSKLDMIIPSNIKETQKNKMRKQITFFLVDKKLFKTYFTLHFPKGQTNPTKVYMSALRDERRKDLLIEIADSEHIQRIRENIELLCGKDEENSK…	A0A564ZJV4|unreviewed|CD-NTase-associated,406,6|119|TIR-like|PF10137.12,274|339|GBP|PF02263.22,	Not in supported Clade	Bacteria; Candidatus Methylomirabilota; Candidatus Methylomirabilia; Candidatus Methylomirabilales; Candidatus Methylomirabilaceae; Candidatus Methylomirabilis	Bacteria
A0A5B1BAK3|unreviewed|TIR	MNHRFFLSHYSGDKNIADIVSRTLKRITLNQIVPWFSSDESGTGGLKPGNLWFNEILDKIQKSKAVVAILTPNSISRPWIYFETGIGQALEDCEVMPICIGIDRSKVYPPLGLYQCYQLSDYRSFKEFISKLLGKFDIPFDEDAFKPILETALTEILGIKLEEKEDEATPKVVEIIDDLRNHIDKRFLEILEKPAMNRTQNDLASADANIRTNENDDYLASYTVPVEINLDDHKSKHYIEIRYDNTFGDIITNLYFIIEEYVQPYRYLQSWILREKKSRRLLVIREVGDLIPARIIFKPEFQLEIISLPQSYDP	A0A5B1BAK3|unreviewed|TIR,314,5|132|TIR_2|PF13676.9,	Not in supported Clade	Bacteria; Pseudomonadati; FCB group; Bacteroidota/Chlorobiota group; Bacteroidota; Flavobacteriia; Flavobacteriales; Flavobacteriaceae; Aquimarina; unclassified Aquimarina	Bacteria
A0A5B3GAY9|unreviewed|SEFIR	MILLMKQEILESYITYIFDFFQKSRCFKAGQGNMLRNFRFAAEKQFTRNQLGILYFLVNTLIDNGYLYLKDRDFIALTENGADVINGGECVIPKISLERTIYEKETSRSDIYEQLWNIIGSNKENDYAPLYVDGPLFYNTIRPYLTTLSLPHTYGEYMAELREKEEFTSRIKWYRTLFLALDENDVQKFLKDLSIKINRLLLMNTPKDAIQEALNPWADVDIPTIDNTPLPEILNKVAEEPIVNKNKPFVLISYAWEVEDNVFMNWIQTFAKDLRRRGIDAQIDQYQPHGTDLPKFMLESIRKATKVLCILTPKYKEKAESGKGGAAYEGGIISHEIYNNQGTTKFIPVVRKGSFETSTPDFISGRKGFDCSTDDKYNSELPNIIKVINEEPLIEIPPVE	A0A5B3GAY9|unreviewed|SEFIR,400,250|376|TIR_2|PF13676.9,	Clade_SEFIR	Bacteria; Pseudomonadati; Bacteroidota; Bacteroidia; Bacteroidales; Rikenellaceae; Alistipes	Bacteria
A0A5B8S5J1|unreviewed|Thoeris	MYNISVFISHSWAYSEHYNTLSAWIFGESWNVGGIPINFHDTSVPKENAIDYANSDEELRNAIYARIRVSDVVLIPTGMYIDHSNWIQKELEGSFYYKKPILAVSPWAQEKKASIVASAAKLQVGWSKNSVVTGIWRAKMNNGA	A0A5B8S5J1|unreviewed|Thoeris,144,6|112|DUF1863|PF08937.14,	Not in supported Clade	Bacteria; Pseudomonadati; Pseudomonadota; Alphaproteobacteria; Sphingomonadales; Sphingomonadaceae; Novosphingobium	Bacteria
A0A5B8XCJ0|unreviewed|TIR	MSVFDKINRVNNIIAELDKLGYNYETQEYILKYYNIEFLNHYNSYGDDYGLDLYKSILNADEKTILAIENDLNNNFGLIKDYPKHWIDNNNLKCFISHHNKFAPKAHVLREALLPYKISCFVAHDDIETSLPWAKEIKKALSTMDMFISLHTDITVAQDNKGNDIIIHGCKAIKGDRCKKYEGFNLSNWCQQEIGFAIARNVHIFPINLDRKSNPTGFLSEIQATKPKKIEDMTKEIIANIRSSKIAKLYNNINPEIITNTDDDIPF	A0A5B8XCJ0|unreviewed|TIR,267,95|225|TIR_2|PF13676.9,	Not in supported Clade	Bacteria; Pseudomonadati; Pseudomonadota; Alphaproteobacteria; Rickettsiales; Candidatus Deianiraeaceae; Candidatus Deianiraea	Bacteria
A0A5B9DCR3|unreviewed|Thoeris	MRVVFFSFHYQRDIWRARYIKSSWYYAETREAAGFWDGSIEENHPTFNDQEIKKLINQTLHGTSVTVVLIGQETSYRRWIKYEIKQSYLKNNALLGIYIHKLRNKYRKRDTKGNNPFEYVYDDYNQPLSDHVPIYDWFDDKGKYNIGSWIEEAARDVGR	A0A5B9DCR3|unreviewed|Thoeris,159,4|116|DUF1863|PF08937.14,	Clade_7	Archaea; Promethearchaeati; Promethearchaeota; Promethearchaeia; Promethearchaeales; Promethearchaeaceae; Promethearchaeum	Archaea
A0A5B9DDJ6|unreviewed|Thoeris	MYNFKQDFRNRKEMENIKIFISYRETERDYREGFEGLLQNPNSELRGIPISSRNDVRAKGEQAVKNYIKEKIIESDLMICLIGNDSHNSTYVDYEMDVATSKQIPIIGVRIPNTSGGGPNLFIKRELLLLDWNTSNIAQEIEDIFEE	A0A5B9DDJ6|unreviewed|Thoeris,147,18|114|DUF1863|PF08937.14,	Clade_7	Archaea; Promethearchaeati; Promethearchaeota; Promethearchaeia; Promethearchaeales; Promethearchaeaceae; Promethearchaeum	Archaea
A0A5B9R2T5|unreviewed|CD-NTase-associated	MPPSVFLTHGRGDDWRHVKAFIENDVGISLRAIELAEQPHGGSAYIGSKFETYAAKCACAVIIMSGDDKAYNPNDTEELRVRENVIHELGYFQACLGADRVILLKETGVNIPSNILGRGYIPYSKGHIAEVDTKLRRELIEIFN	A0A5B9R2T5|unreviewed|CD-NTase-associated,144,5|124|TIR-like|PF10137.12,	Not in supported Clade	Bacteria; Pseudomonadati; Planctomycetota; Planctomycetia; Pirellulales; Pirellulaceae; Roseimaritima	Bacteria
A0A5C1I5M2|unreviewed|TIR	MKENIPLNILIIDAETDTVELLKNRLQLNKDVLKTYVSTSIKNAKIELNSKHINVVFIDPLSFDLDEASKFIFNVRGTLPEIVFVLFYNYFKAEQRSSEFYRGQRSRFTHYYKLNKQTPIENFQDEMVYIFQKIQSDLRWRMSDQNIKTLIQQSEDLINKNPNSESEIPKVLEELRDQLDQLRRQTTPKAETVTKKSIFISYRFTEIEYKKDLADHLIENGYSVVTGMESNQYISDAIIARIKQCEFFLCLMTKHQEKKDGTFTTSPWLLEEKGVALASNKKLVLLIEEGVTDYGGLQGDWQRIHFSSKGFMSAAKQALKQIKSFEGEN	A0A5C1I5M2|unreviewed|TIR,329,144|187|Spectrin|PF00435.24,198|309|TIR_2|PF13676.9,	Clade_6	Bacteria; Pseudomonadati; Bacteroidota; Sphingobacteriia; Sphingobacteriales; Sphingobacteriaceae; Mucilaginibacter	Bacteria
A0A5C5AQD8|unreviewed|TIR	MRIVSITLTHDETYTELEHNIYAKEEGVSIDFVMGIENIPSKEHIFRIKRETENLKWLSFEDASFYFNLDLLKVEYPALFGECNWMKGKVKIVPSNAVCITTDRTVVSFSLTKEEIESTFPQKIFLSHKGANKPMVRKYFNLLKELGFDPWMDEKDLVNGDPLDRGLLKGMKESCACVFFITPEFKDEDYLADEINYAKREKKEKREKFKIITLQFTNEQGEKGIVPEILTYEVYTSPNSELEAFNDIVRSLPIKLGNVHWIKK	A0A5C5AQD8|unreviewed|TIR,264,124|220|TIR_2|PF13676.9,	Not in supported Clade	Bacteria; Bacillati; Bacillota; Bacilli; Bacillales; Bacillaceae; Bacillus; unclassified Bacillus (in: firmicutes)	Bacteria
A0A5C7LBU1|unreviewed|Thoeris	MAKVFISYKYGDKTVRQNTNCDWSHWASGIENGNYLTARDYVDHLMQRVLTDHTNKAEKDDEDLSHLTEEVIQQKLYDRIYDSTVTIVLISKNMKGAGFEKLQWIPREVAYSLREKTRDDRTSYTNGVLAIILPDETSSYDHGIKNYSCMTEVQTQNFFNIISSNMFNRNEHKRNLCATCGNYHHYGSDHSYIYPVKWDDFIGNHNFYIDHVLGLKDRLDEFDLTKTHD	A0A5C7LBU1|unreviewed|Thoeris,229,3|140|DUF1863|PF08937.14,	Clade_7	Bacteria; Bacteria incertae sedis; Bacteria candidate phyla; Patescibacteria group; Parcubacteria group; Candidatus Moraniibacteriota; unclassified Candidatus Moraniibacteriota	Bacteria
A0A5C7RIH4|unreviewed|SEFIR	MKPLKHPRVFISYAHEGSLQAQVKNLADWLTEQNIEVITDHPYSNRPPAQGWRAWMQHNIEDADVVLIVCSERYKRLFEKREVPDTGGRGVTWESAIITDELYEERLHNQRFFPILPDDGKQQHVPRVLRDWNNSHFFPSGNQGILSLIRDEIRIPKPQAPFQALLPSELIGSNDSRLQAREGEVIGRTHELGEVLQFLNSTLTSAAVCGHVTGSGGIGKTEVCKAALKIWLEQNSHVRAFFIMVSDTADSAMLLRQLGEAIGLTKEQVERIVSLEQLHSYLPTGLYYLDNLEHVADSPTGLRLLRELSQLPHIRLLASSRIALDSVFGRSISIGRLDRNSAYQLFVKAWNGKPLLAQDAVLQFVDKELGGHPLSISLLARLGRAYSWDTLQARWRQLG…	A0A5C7RIH4|unreviewed|SEFIR,746,9|124|TIR_2|PF13676.9,209|311|AAA_22|PF13401.9,603|669|TPR_12|PF13424.9,	Clade_SEFIR	Bacteria; Pseudomonadati; Pseudomonadota; Gammaproteobacteria; Thiotrichales; Thiotrichaceae; Thiothrix; unclassified Thiothrix	Bacteria
A0A5C7RKI6|unreviewed|SEFIR	MPNRSRVFISYSHDSEQHVQFVLELAERLIEDGFNCVLDFSLDEAPTEGWRAWFEAELQAADFTLVICTPSYWERYRSNALLTPHTENFSGLVITEELYNTYVAQTKFVPILPEGGKLQAIIPPLQGQNAYELMTDYLGLHQLLKNRSVRSSKAEPQAVRWTDSTDSQAQSAPLSKPTRLSEETTRAHSSSGDNKQIIYLAVIGGLILGAALLFLLF	A0A5C7RKI6|unreviewed|SEFIR,217,6|137|SEFIR|PF08357.14,	Clade_SEFIR	Bacteria; Pseudomonadati; Pseudomonadota; Gammaproteobacteria; Thiotrichales; Thiotrichaceae; Thiothrix; unclassified Thiothrix	Bacteria
A0A5C7RSX1|unreviewed|SEFIR	MKLRCSSVRLWFKDSGARKAMERQVFISYAADDKDWTQERVEDLATEISQAGVIVRLDVWHQRAKKRKLSLSEWQEWMAESLKSSTNIVCLVSERYRMRWERKEADAGGLGVAFEAIRLEHALYRRKQRNDGRILTLLLNGSGHDLIPEELGLDCPTYHWSAEREDLISHLKEADSSMAGPAGTSPRSDQSAAIPSDVSVLDRKLLRHQADHAIRSLQSAPAYWAGLQTSVNFGKRLPAGCLGAPAHFVESLVGLPPEALPRVMRELREVFKEKQSGFPDKESGDAALATVACFLFCTCLLIDAEAGDAVVGLPRLESQDAAHLLASMIALVMTGGRLELRPGKGVLPEGSGTYSVQLCGEDEEADFERQLYADLVHKPWSQTAALKTRPLSDSERDEL…	A0A5C7RSX1|unreviewed|SEFIR,567,25|141|TIR_2|PF13676.9,477|542|DUF4533|PF15047.9,	Clade_SEFIR	Bacteria; Pseudomonadati; Pseudomonadota; Gammaproteobacteria; Lysobacterales; Lysobacteraceae; unclassified Lysobacteraceae	Bacteria
A0A5C7V8W0|unreviewed|TIR	MKNKKTEPVSITFDVFLCHNSDDKVEIRGIADKLIEQGIKPWLDEREIRPGTSWQIALEEQIGNIKSAAIFIGRSGIGPWQNMEIRAYINEFVEHNYSVIPAILPTAEKTPTLPIFLKHLQIVDFRALTPDPWMQLRWGITGKRSSDDTTLDSESDDKVTLLPEKEKKGIELRLSGNLDDLSNDEKEKLLAEILENVKSFGEIKITALRQGSVRVFLELTPEQADMIYAAVKNGELSSLGITEARLYPSLIDPPDEEQRAQLLILLNRVNEYWIDGVLKQSLYHQILITLGKHAMNDAVESPWNQTIDLPTQRQQLQLSNSRIETVFDATGLLLILGEPGSGKSITLLELASLLINRAATDSKERIPVVLNLSSWKSSQTLFEWISEKLSSMYQVPSQL…	A0A5C7V8W0|unreviewed|TIR,892,15|127|TIR_2|PF13676.9,332|481|NACHT|PF05729.15,610|693|DUF6097|PF19592.2,	Not in supported Clade	Bacteria; Pseudomonadati; Pseudomonadota; Betaproteobacteria; Nitrosomonadales; Nitrosomonadaceae; Nitrosomonas; unclassified Nitrosomonas	Bacteria
A0A5C7XKA0|unreviewed|TIR	MIEAWPILSGCNTNIGTYKEWLILILIHTGISHVKMNGGCGELTSTIVGAEEINSNNKESVRRRLEKNFRVGPRDGIIFLEKNGSSYQIYDDADILLRKHEYAMGVVPMRIFLSHKGADKPLVRDYKSTLETLGFSPWLDEDAMSAGAELERSIIKGFEESCAAIFFITPNYKDEKYLASEVDYAIQEKRKKGDKFSIITLVLRSADSSNVPPLLHRYVWKQPSTDLEGIREILKSLPIQVGDTYWKE	A0A5C7XKA0|unreviewed|TIR,248,111|222|TIR_2|PF13676.9,	Not in supported Clade	Bacteria; Pseudomonadati; Pseudomonadota; Gammaproteobacteria; Lysobacterales; Lysobacteraceae; Lysobacter; unclassified Lysobacter	Bacteria
A0A5C8BGT5|unreviewed|TIR	MITIDKIAKYYQNKFHGTMVLHNTITVTNKFIDDSFIFYPILLLDFKNGIKTRAIAIENLNQNKLEYLKLKISDFFMDLGSAAYIKMSNIHDPLINSIDTNQMAFAPTLYVYTNRLSTVTDKDIKRDLGNFQLLINIEEEAKMYKSLFISYGGPDEKIVTRINQDLKSHGIKTWFFPDDAKPGEKLHRMMSNGIRQHDKVLLICSKSSLSRNGVLNEIERILEKEAKEGGSEILIPITLDEFVYGDWAPKNVDIAEQLRSRVISRIDVSNQDKYNVAIHKVIESLKT	A0A5C8BGT5|unreviewed|TIR,287,148|271|TIR_2|PF13676.9,	Not in supported Clade	Bacteria; Pseudomonadati; Pseudomonadota; Betaproteobacteria; Neisseriales; unclassified Neisseriales	Bacteria
A0A5C8NIQ1|unreviewed|TIR	MSINETNLRRTIRKEGELSKKLVAVRKRRDDEAKKINTITKKKNVTRSDLQRLERYQKNLLKYEKEMTQLMEQIRKNNDDINRNKEKVDKEQKREYEKMMKTIKSQTNTNENYMNKVSEISERLNELAIDVKHTAHEKEIIEYDVFLSHSSLDKETFVTELSEKLSNKGLNVFEDVKVFKIGQSQTDMMNMGILNSRFVVVFLSSNFIQSGWSEYEFKSFLNREINEKKIIILPIWHDVSVEQVRQYNPYLVDKFALSTDKFTVDEMVEHISQVISQSKE	A0A5C8NIQ1|unreviewed|TIR,280,18|128|ALIX_LYPXL_bnd|PF13949.9,145|239|TIR_2|PF13676.9,	Not in supported Clade	Bacteria; Bacillati; Bacillota; Bacilli; Bacillales; Bacillaceae; Cerasibacillus	Bacteria
A0A5D0UKH5|unreviewed|Thoeris	MSRKSPTARSCGRSCARASWTGDDVHVLELSNEDAGAFRVRLLRRGEPYGLFHRLTYDKDEALLEFYPPAVDGQPLSEAGLTSTSRASSFRQARDEWFKVPGGPRISPENSRELAAWLEGELSKPWTPPPPPDRPPLPSQARSRAGAELHQTGDRRVTFYVGGVLGYVRKEAQWLEVNRLSDGRHVIDCLLRGRRRIRRLVLEPGSPLVVVLGWDHSDLQPGRQPVEYSFPWGQQTLKATLTGPKYVAGDPRFEQDFESELDAYLTSLPLAQVLLDLRGERASAPSEQLILNRHGIRGPADSSGQSPTAVFVSYYHGGNAAARERFEREYGTVIRSSSIYPGEINTGPEVRREIRKRIAGCDFLVVLVGRETYTRRWVDWEMHAALTRTRGTAKPVVGI…	A0A5D0UKH5|unreviewed|Thoeris,834,310|406|DUF1863|PF08937.14,563|580|WD40|PF00400.35,587|614|WD40|PF00400.35,765|790|WD40|PF00400.35,	Clade_7	Bacteria; Bacillati; Actinomycetota; Actinomycetes; Streptosporangiales; Thermomonosporaceae; Actinomadura	Bacteria
A0A5E4HFU0|unreviewed|Thoeris	MLNNTKNSMKKIIKRRKDGVIQSYWIGKNQTRILNRKGRGQKKKNIYECVRRRVFFSFHYERDAIRAAQVRNSNVVKNKSIEASDFIDAAKWEEVKRCGEEAIKRWIENQISGTSVTAVLIGAKTSERKWIKHEIDESLKRGNGLLAIYIHKCPLFDGRTDTKGKNPFDNLSIEKNGQKKYLSEIYSAYDWFDDNGRENLGYWIEEAARKAGR	A0A5E4HFU0|unreviewed|Thoeris,213,52|167|DUF1863|PF08937.14,	Clade_7	Archaea; environmental samples	Archaea
A0A5E4IIM3|unreviewed|CD-NTase-associated	MPLIVMEKNVSKLLKIIRDKLEDPYSITDCHNDAIKLACDTFGMKNEHCITLLNAVTYSDAIRKEVIRDEIDSMILELEGDISQKSQKLLNDIKSQINNPSDNAKIESPLKSHKDDSKKDLKRVFIVHGHDNEMKEAVARVIQTLGLKPIILHEKPDENKTIIEKFEKYSDVDFAVILLSPDDFAYENGKSPTEGKHRARQNVILELGFFLAKLGRDGVFIIHRENNNFEFPTDYSGVLYTLFDKSGMWKYKMTDEMKAIDPKIDKNKLQN	A0A5E4IIM3|unreviewed|CD-NTase-associated,271,123|244|TIR-like|PF10137.12,	Not in supported Clade	Archaea; environmental samples	Archaea
A0A5E4IK56|unreviewed|TIR	MGMKKQVFLSFSAEDLLQVRGLRLLKDNPNLELDFYDESIREVIDSKDADYIKRVIREKIRRSSVTVCLIGETTYKSKWVDWELETSDQEGNKIIVMALKGIDSAVLPKFAKENDMTFYEWNPELFAKLI	A0A5E4IK56|unreviewed|TIR,130,5|104|DUF1863|PF08937.14,	Clade_7	Archaea; environmental samples	Archaea
A0A5E4JQM2|unreviewed|CD-NTase-associated	MDISQAIVSFKQEVRNFSEDILGVGKYATPIYRSAEKIIHFIDNPSQKLEEIFTKLKEECLNYDTAQDFFGGKEEKGLYHYAELLLIEVDKIRFNKDQTFSKKENKYHLREDKKIFIIHGRRTDLADELHRILNEHKLNSVILQYIPNTGRTIIEKLEEDGFNSSDYAIAIMTPDDSGGLINSKKDSPRARQNVILEIGAFVMKDRKRLCILKNGEVELPSDLSGVLYLEFDKKIEEISRAILRELSKSGFNISF	A0A5E4JQM2|unreviewed|CD-NTase-associated,255,6|56|Rab3-GAP_cat_C|PF19533.2,114|233|TIR-like|PF10137.12,	Not in supported Clade	Archaea; environmental samples	Archaea
A0A5E4KTR5|unreviewed|TIR	MNNMKNEKLVFVSHSGQDAWVAKQIAREISSRKATSFLDEANIDIGSEFEEHILESLGKADELLVLFTPWSFERPYVWAEIGAAWIRKIPIIIVLYGVSLSEFQSRPNAPVFLKKRDIININDIEQYFDQLEKRIDDLNKGVIK	A0A5E4KTR5|unreviewed|TIR,144,10|130|TIR_2|PF13676.9,	Not in supported Clade	Archaea; environmental samples	Archaea
A0A5E4L506|unreviewed|Thoeris	MARRIFISYQHYDQMQAKGFNLQGSNPNVAFEFVGRHLLEPVDSKNEEYIKRKIREQISGTSVTVVIIGKETANSEWVAWEIKESLNKEKPNGIVGVLLKDATPPPRDSPVGKALHETGAEVVEWKQEEVESAIERAAKSAGRIQQIKNSKNQGESGCNRE	A0A5E4L506|unreviewed|Thoeris,161,3|105|DUF1863|PF08937.14,	Clade_7	Archaea; environmental samples	Archaea
A0A5E6P8P6|unreviewed|TIR	MPVFISYRHSERLDAFIINERLKLEGISTQLELFDSEAQQTTDDISGIIRRNISQCTHLIAVLAPETAEAWWVPFQLGAATLINRRVAFYQCGEATLPGYLEKWPTMNNREHIDLYVRAYHDEQTFKRSIDSEACEANATNRSNADFFHADLKAKIRRGF	A0A5E6P8P6|unreviewed|TIR,160,3|127|TIR_2|PF13676.9,	Not in supported Clade	Bacteria; Pseudomonadati; Pseudomonadota; Gammaproteobacteria; Pseudomonadales; Pseudomonadaceae; Pseudomonas	Bacteria
A0A5E6XBC0|unreviewed|TIR	MVEANCSDLAKPFFVIYVVWHPSFESGEEIANKIMQHFRRDIYKNIVGGAGIPVVFRSACMPDHEKPITINTEDSQTSAIIALVDEKLCESQHWVDYLKTLSITTVESNKTGFNSLLFPVSITKEILHRASLAEQALRWDSWIGDEKEKTKRLISELTYEFCRILRHQLAQLEHPDIRNLENYLKKVQIFLSHSKHDSDGTEIASAIRKRIHEGHGLSSFFDVNDIPAGLRFDEVLIAQVRVSAMIAIHTDSYSSREWCRKEIIEAKTWNVPLVVANSINNMDERGFPYMGNVPVVRLGYDATDASRIDIVISRLLDEVLKDFLWRCQTHEIKKQLQGKAFLIPRPPELISLSCVPEGPEDLEGQQTEILLIYPDPPLSTEEERLINRVAPNVQLRSLA…	A0A5E6XBC0|unreviewed|TIR,407,83|101|4HB|PF17947.4,189|268|TIR_2|PF13676.9,	Not in supported Clade	Bacteria; Pseudomonadati; Pseudomonadota; Gammaproteobacteria; Pseudomonadales; Pseudomonadaceae; Pseudomonas	Bacteria
A0A5E8HAB2|unreviewed|SEFIR	MKKTFISYTHDSEEYKIKVKNFADFLISNEIDCELDQYTVFPIEGWTKWMIDRISEANFVLVVCSEKYQRKAEENTDQASGGTWEGSIVRRDLFSLGNLNRKFIPICFGSGNRKFMPNFLSDFTCFNVENQNELESLLDLIKKDLFTRKPSIDGLSKTFEFDKKKEIEGVGEVISENQFLLISTKGISRVLEFNQITNDKNLEITAKITNPSDSSFLQDLKSDRRGIVVTFGFSSYIVTLLECIQKIENGEETYKLTFEIRDASRLATITDMGLEGYTTEEIAEIRVKRILLNRHFHSIDDEDFKKILEDAVFSGVGTPMRADKSPIPEILKEIESFDKFRVFARLYCVTLLIHSIAITSINKLIFSKEAEDIVVDFEGIRDKQYTNLKPQLIKFKESV…	A0A5E8HAB2|unreviewed|SEFIR,402,3|131|SEFIR|PF08357.14,	Clade_SEFIR	Bacteria; Pseudomonadati; Spirochaetota; Spirochaetia; Leptospirales; Leptospiraceae; Leptospira	Bacteria
A0A5J4KDR6|unreviewed|Uncharacterized	MTAAETKTALVFLCAAARDRRFVEELRNHLQTPALRSRLRCFASLDVPAGRVPSQEVGQAARQAQVAVVLVSAELLSGRNEEQKELNVLWRRGQMGGLLLIPVRARACPLEGTPLEKLKFMNEKSCAELRRAERDQLWVRVVKAICAVLEADEEGQAEAAREMGKEGLEALCTRVEERYRRALLGDRSLTLLQVLGMRTAFPIERIYIRLRLHEKPEIRYLGPEEQGEQFDHLHVRRRQRRRLERRFGEALEPQEAVHRHSRCVILGDPGAGKTTLLRHLAICILRGEAPALPPVPIYLSLNAFAASGQENLLTYAVWRLTRDYRDYGLEEEEVALYLRTRLEEGKTLFLLDALDETLIGESPEEAGQSYRRVVEAVQRLANRSAVVVTARRAGYRLHR…	A0A5J4KDR6|unreviewed|Uncharacterized,1224,11|117|TIR_2|PF13676.9,262|427|NACHT|PF05729.15,883|954|HEAT_2|PF13646.9,958|1032|HEAT_2|PF13646.9,	Not in supported Clade	Bacteria; Bacillati; Chloroflexota; Ktedonobacteria; Thermogemmatisporales; Thermogemmatisporaceae; Thermogemmatispora	Bacteria
A0A5J4KRN4|unreviewed|TIR	MSGTQAPIEVFYSYASEDEKYFQTLQTHLSMLQRQHFISTWNDNQIKAGMHRRQTIDDHLENAAVILLLISPDFLASDYCYNFVMRRALQRGANREAQIVPILVRPCDWSPAPFAELQCFPRNGKPITLWENHDLAWNDVTAGVRQIITDLYMDNAIAQPGQETTAIPTPDTLKRSDFYQYVHLSKYIERPETLARIRNDLLADIPIIALTSAVQQTRTNALHGMGGIGKTIIARALCDDPLIQATFPDGIIWIQLGHEPEIIPRMRELVDVLGGTIRESAPTVNMLKNTLIKLLTERACLLILDDVWRRSHAEAFLVGGPRCRLLMTTRDAEIAKELDATIQSIPVMTKSEAISLLEEWAGKPLADVSIDLKLRIVERLGYLPLAVRLAGAQLQRKPP…	A0A5J4KRN4|unreviewed|TIR,1107,10|119|TIR_2|PF13676.9,221|431|NB-ARC|PF00931.25,521|604|APAF1_C|PF17908.4,728|773|DUF5071|PF16804.8,1018|1093|RUN|PF02759.22,	Not in supported Clade	Bacteria; Bacillati; Chloroflexota; Ktedonobacteria; Ktedonobacterales; Dictyobacteraceae; Dictyobacter	Bacteria
A0A5J6I5R0|unreviewed|SEFIR	MAIDFITSFAAEDHGTYAERFHRDLIEAVTRRKGRTVSAAMCRGGQGDTNRPLVADAQVFVALCSQVYYDDRGCGADWAVFEHRLHLVPPQFRPSDPPARVLVRWQPAKPPSGVPLAPVLSGEITDSYASKGIYGIICQEGLRSQAYWDAVDEIAAAVCAGQECSPPEVSVGELPALSMPFPRGAGDARVCRPSPAAQPGVPRPRKPTDDAERPRVFISYAHEEDGDVHKGKVAALAERLREEGIDVFLDTSAHRKGPQHWARWMHKHYKEADFVLVMVSPAYKRRAEHEEEPGKGDGVAYEADLILSERMAVRRWYERILLGSFPEHGKAYVPFFLDGVTLYTLYQDLPELIDFIKSKSS	A0A5J6I5R0|unreviewed|SEFIR,361,53|93|TIR_2|PF13676.9,215|354|SEFIR|PF08357.14,	Clade_SEFIR	Bacteria; Bacillati; Actinomycetota; Actinomycetes; Kitasatosporales; Streptomycetaceae; Streptomyces	Bacteria
A0A5M6CUW4|unreviewed|TIR	MAHVFISYKHEDQPVINRLVNDLQKNGVQVWLDRNDIEPGNHWESAIVNAMNTGHFFLACFSKARTGYEESYANEELELALELLRKGSKKHEWFYPITLDGTPIPNLSISAAETLNSYQHLNLSVEWDSNIQKLLRKIYLPEQEDQVKIYSFIEKVIAIYSLVFWRSPQQKPPILLEDSEWESKSFTLDCENIDWIHNSLVEPGELFECFSKIVTHRSSYESEPFEGYYVTPNPDYWYTFRWKSLFGYELDITVNPEKNGSLYEIVEALYKRTHDNTEEGHPLHIRGYAIEIKGLRQSGNVFFVAGNGYLLTSISGYNDLCNEWVIYFSEDIYLRGSDLLNLIRGALDWKSIFEPNLEKAIRILESDWKGLYPYFNKDFLAQFKWMNEFSHIGFSD	A0A5M6CUW4|unreviewed|TIR,396,4|135|TIR_2|PF13676.9,	Not in supported Clade	Bacteria; Pseudomonadati; Bacteroidota; Cytophagia; Cytophagales; Hymenobacteraceae; Adhaeribacter	Bacteria
A0A5N0V6I3|unreviewed|SEFIR	MRVFVSYTHDDDRHRQDVHEFAEFLVAQGIETDLDSWTGTSRQDWHVWATKHMSDADFVLVVASTGYRAMGDGLGPAGQNRGGQSEAAFLRDRLQVTGPRGPRGSCRRAAWSQRG	A0A5N0V6I3|unreviewed|SEFIR,115,2|73|SEFIR|PF08357.14,	Clade_SEFIR	Bacteria; Bacillati; Actinomycetota; Actinomycetes; Pseudonocardiales; Pseudonocardiaceae; Amycolatopsis	Bacteria
A0A5N9G2J8|unreviewed|TIR	MATEIERDSHLILRAVYTWLEQEDDPKMGRYELSADEVLGVTGLPLERVEDAVKLLVSRDLLTALETYGGLQSVSPTADGRLEFQRVSTADEAPAAGNTYDVFLNHSSHDDQLSADVKLLLEHNGLTVFTTPSSIPSGKWEQQIEDALQDAVDCWVLLTPNALAQSVWVHHELGYYYGFRHGREIDQLGFHSHYIYPLGEPRPGLYDHLQGNDTDDIGNPEVVASIILESLRKPLNLPSDWEPRTYQTGLGGVIAGDSQFHQEAEGGIRAGLASDIESQGHWQIVIRPATFRQSRVSDFSALYGLVKDSQVRFATCDFPSMDSEAYAQSGESWMGEVFREDIPEAWTIHQSGQFVAISAFWDDLSQLCRRTGLSRESLFDLQQAVCFLTCVFEFAASLA…	A0A5N9G2J8|unreviewed|TIR,490,102|178|TIR_2|PF13676.9,	Not in supported Clade	Bacteria; Bacillati; Chloroflexota; Dehalococcoidia; SAR202 cluster; unclassified SAR202 cluster	Bacteria
A0A5Q0GRK6|unreviewed|TIR	MFEWLAENWQLLLVAETALLVLVLLRPAPNWRLLLRVGRGRDVRRAAGKPGRFWCTEPTRQPAGAVARVRLDGPAASVRLVDGPNYARMMRGRRYAYVGGWATGSPFELTVPWAGRWRVVGDLGSASGVLDMRVRWIAEELPPISVQPVNTEPHLGAVRDRGAADGVRDVFVLHVAEDRDEVARPLAEALRARGATVWLDEFELAIGDSLAKRLERGLACSRFGVVVLSPGFFEPTATGTPRVEGDQVVLPVLHRITRVEALEGLPWLADLVVRGTSDRTVDEIAEEIALVVLPDEAATEEEDDPEVVPGRVVPLRVGRR	A0A5Q0GRK6|unreviewed|TIR,320,61|137|DUF1883|PF08980.13,170|235|TIR_2|PF13676.9,	Clade_2	Bacteria; Bacillati; Actinomycetota; Actinomycetes; Pseudonocardiales; Pseudonocardiaceae; Saccharothrix	Bacteria
A0A5Q4YTA7|unreviewed|Uncharacterized	MIKITQGSIFENKCDLLVIPCSSGGSVTSSVFSELQSRRLPTELGTIPYGSVHFRNVQYENASVLAYAASVYGGGRGSDSNTLSNIAKEIVTYCQSNQISRVNIPLLGTGAGGMTPGESFEVMRGHFEKDQSTTYVFYCFTSDAFRNLAVKREEIDEVEEDEHPRVFISYAGNDKENALWVKKLAMTLRECGVDARLDQYHLKPGYDLPQWMTNEVIMADKILLVCDSFYMEKADFRKGGVGWETMIIQGDMLAQGDTKTKYIALVREEQIEKALPIYMRSKYALNWGKKEQIDEQALKDLVLLLYDRDNEPPLGNAPTYVKSSKKILSKQ	A0A5Q4YTA7|unreviewed|Uncharacterized,331,70|123|Macro|PF01661.24,166|300|TIR_2|PF13676.9,	Clade_SEFIR	Bacteria; Pseudomonadati; Pseudomonadota; Betaproteobacteria; Nitrosomonadales; Gallionellaceae; Sideroxydans; unclassified Sideroxydans	Bacteria
A0A5R8KHB7|unreviewed|TIR	MKLSSSIRPGYTAFLSHSHKDREQVKWLAGVLEGYWVPGNSRRRIFLDRKSLIAGSLDVGIKRALDASEYLVICVSGSVPGSRWVTDEIEHFLGKENRPPERVLICRVGGRADKDPEGDERASGWIAALEKRLDRKPLEHLTPDLREESVEDATASALSLLAPMVGMADKDALLDRRARFLARSWRIASWLVVVLFASGAGVWWWLRTPDGAMWRHQRALITKAPGLKFDHTEWVGPAVLALARADEPKSARGLAAMVKGRFFYATMMLAIEAGVSVPDQEKVRMLVKEAGSDLGAGFPRAGLLGARVAGGEEERQQAWSAMQGKIGEEAWMRALAASGWWSEAMEAWERWRRSHPQDASEHFPLWLELHLLAEKPLDASVERGLRQEWLQRLEEDRSL…	A0A5R8KHB7|unreviewed|TIR,573,14|127|TIR_2|PF13676.9,183|212|DUF3923|PF13061.9,	Clade_5	Bacteria; Pseudomonadati; Verrucomicrobiota; Verrucomicrobiia; Verrucomicrobiales; Verrucomicrobiaceae; Phragmitibacter	Bacteria
A0A5S4H6M2|unreviewed|HTH	MSRSLEGLGPSGKRAAERVRAIRRQQGLTLADVAARLQSIGRPIQLTALSKIEKGQRRLDVDDLIALALALEVSPNWILLPAEVDDNIELLPGRVWQAANAWRWAARTMPAGINVQPSIHICCGFRDLEWAEWMASRLRSIGYHVTMDEFTSMVLDDESGQFSTAARSIGLNDAKVVIAVLSPHFKEGAWQEEHLIAATAGTDRVLLPVMVEKYEPTRTMRAMGCLELFDLDEGTAAFVLTNQIDDVIWHNATPAEAAPFPGPTPHEPDEFE	A0A5S4H6M2|unreviewed|HTH,272,19|78|HTH_3|PF01381.25,120|229|TIR_2|PF13676.9,	Not in supported Clade	Bacteria; Bacillati; Actinomycetota; Actinomycetes; Streptosporangiales; Thermomonosporaceae; Actinomadura	Bacteria
A0A654DY49|unreviewed|TIR	MRKKLFISYSDFDKEKIELIISELENHNTFEPLVIASNREALKPLVKKVTDGIESSFVIIPILTAKSISTQWINQEIGYSIAIKKSVKPIVEHQIIKSLKGFIHKQVDLPYSYESQDEKEIENTNFLKAFRDLVSDLESEEEPSGKQESKNPFDETLERVERLKTKRDFERKRQSFLESTEAVEKSEEEVLRMFDLIKQRLHQLREKGVNFGTEEDPNQPSFVFRSNGFSCSFYWVIAYSNSTSDAKLWVKYWKGHFTSNNQAIFYPGNEPQENKAQTFALDVDEDFNFIWRINTSKLKTEEIVNDAFNWIFDRIGEKGLN	A0A654DY49|unreviewed|TIR,321,6|90|TIR_2|PF13676.9,123|205|Csm2_III-A|PF03750.16,	Clade_6	Bacteria; Pseudomonadati; FCB group; Bacteroidota/Chlorobiota group; Bacteroidota; Cytophagia; Cytophagales; Reichenbachiellaceae; Marinoscillum; unclassified Marinoscillum	Bacteria
A0A660S7Z4|unreviewed|TIR	MKDLFLSYASEDRDELVRPIAGELRRRRLSVWIDEGEIVPGIDFVNAIQSGMRSAHAVVLFLTDSFLKKRWPILELNNFIAMGKPLIPVVPDLSVEDVLEAYPLLSSTFMMTNVRQPQEIARRIEHAYKFIRTSKSPELPAPEFGASLNATSGVIKVPADGSAVDRHIIAEGNVVSLPESAWLWLVVEIGELKWPKEPGVFVSGNSWTGEAYEGGQPPDGRFSLCLYVVSEKGHKQIKNWIWDGYRTGSYPGISVIKDARR	A0A660S7Z4|unreviewed|TIR,261,5|96|TIR_2|PF13676.9,	Clade_2	Bacteria; Pseudomonadati; Thermodesulfobacteriota; unclassified Thermodesulfobacteriota	Bacteria
A0A661CCM4|unreviewed|TIR	MLRGHNLENAKTWLRLSDKRELNPPLALHKELIHVSEAAKGQLGTDIFLSYSRTDGDFARELNTTLQEAGKTTWFDQESISTGVDFEKEIFKGIDSADNFVFVISKDAVESEYCEREVNYAADNSKRFITVLHRAIDPTTMPDALRKINWIDFKDIAFDKSFPELVQAIE	A0A661CCM4|unreviewed|TIR,170,47|166|TIR_2|PF13676.9,	Not in supported Clade	Bacteria; Pseudomonadati; Pseudomonadota; Gammaproteobacteria; unclassified Gammaproteobacteria	Bacteria
A0A661D8E3|unreviewed|TIR	MAARIHQQLKLAGQDAWFDKVNIPDGDDYQQRINHGIESAHNFVCIMAPRGLTSPYCLVELEYARLLGKLVIPLNHMVIFKTPEQSLSAGDQQVLVTFYQFHNQPDQNIRTTQDVLNRSHALIGKTNWLDAKQKLSDEDIKNIAQWAQSYENNWAKHEDLDYLQQVDFPEFGESIDTLDSVVERITAVLERQTAYVRMHTEILADALHWQKNQKATQHLLVGQQRTAAEEWLLTEFIPPEQPPCQPSALVCEFICEARKNADNFIFFISADSVASEHCQRGLAYALQYNKRIVPLLIIAPTPTSDIPDVLRVLQYVDFTDNTCHADYDSDIDDILNILKHDYEYYKRHALNLTQLIKPQKLRRRPGLNKEKSLLNKEKSNKLWLSLLTHFKSILVWCLS…	A0A661D8E3|unreviewed|TIR,431,2|77|TIR_2|PF13676.9,177|223|PknG_TPR|PF16918.8,252|327|TIR_2|PF13676.9,	Not in supported Clade	Bacteria; Pseudomonadati; Pseudomonadota; Gammaproteobacteria; unclassified Gammaproteobacteria	Bacteria
A0A662FGL7|unreviewed|TIR	MSDDLNKARINKARKKINEIIVQEEFLAEDEDSLFDILEILENYLDGRNSTTSFSDEGYAVLKKYDVDIPSSPNDESNLLVDVDKTSIKVFLSYRRKDSAAFTGRLHERLIGKLSTDGSVFFDIEEINLGEKFPERIQDALQKSNIFIPVIGDEWLHITDSDNKRRLDNPEDWVRKEVEFALDQEDCVVIPVLIDDTQMPTKDELPKRLKNLSSRNAITIRNNKFRVDTETLIQEIQNWYKKWKEDAPPSEQEVWASVDDAMKWVESGKEELIQRGLLELGFLARDENNFVQSSLLQAKVLESKVFENLRNEINTHLEQNDYTKAKEVLERLKDLRPNSLKIEEWSRIIAQKKSQTQEKNETREAKSLLKRHDDYTILLKGIKLARGILKGKGDNDTSV…	A0A662FGL7|unreviewed|TIR,715,90|226|TIR_2|PF13676.9,316|339|TPR_6|PF13174.9,	Clade_7	Archaea; Nanobdellati; Candidatus Woesearchaeota; unclassified Candidatus Woesearchaeota	Archaea
A0A662RHX1|unreviewed|CD-NTase-associated	MDSEKITKLVEYANSTSDDFDGTVFIERWQLEVEAFLRGAIGQNVLDSFMDHDRPNKWDAFAAQTGYLNALVCEFHQTSESKSENVQGISDKTIDHSHSKKVFVVHGHDNEEKEKVSRFIEKVGLKAVVLHEQPNEGSTIVEKLERHSDVAFAVILLTPDDMAYNADAPENRRPRARQNVVLELGYFLGKLGRSRVCVLLKGGFEIPSDILGVLYIELDPHGVWKNTLAKEFDNAKLNINLEGLF	A0A662RHX1|unreviewed|CD-NTase-associated,245,101|219|TIR-like|PF10137.12,	Not in supported Clade	Archaea; Methanobacteriati; Methanobacteriota; Stenosarchaea group; Methanomicrobia; Methanosarcinales; unclassified Methanosarcinales	Archaea
A0A662W7R3|unreviewed|TIR	MEGVALNAELKIFIAAPFFSQAEKEFNSKIAEFLRDNGFEVWMAQENPFIASENKEEKRRIFEMDLSALKSCDVVVAVLDGECIDSGTAFELGYAYAIGKPIIGIKTDYRTFSPIEELNLMIEVAVRLVKASTFEELKERLLEELREC	A0A662W7R3|unreviewed|TIR,148,12|119|Nuc_deoxyrib_tr|PF05014.18,	Not in supported Clade	Archaea; Methanobacteriati; Methanobacteriota; Archaeoglobi; Archaeoglobales; unclassified Archaeoglobales	Archaea
A0A6A2G0S4|unreviewed|CD-NTase-associated	MEEYHYFVAHGFSGGMSEDFQQAINLAFIETGLKALYWDREFKSGEHILKKIEERILTTQFGIYDITNQNPNVSLELGLAKGAGKSLYIICQKGTKILSDLQGLERIEYEDYKDLTNKIKGYIIKSESERINEIKAQRKTYEKHMMPEEDVLKNCVKLYKAEWLHHKFGIEVEDKEAHSQKAWFADLSELRDHVIYGPYEELNEQGNYIAFFKIKIDDNQSIEPILFLDVAGGGGGGRMLCGIDFDKPLTYQLFAIRFNYPGKGKMEYRVHNRKKQNLKVWIDYVAIVKP	A0A6A2G0S4|unreviewed|CD-NTase-associated,290,8|110|TIR-like|PF10137.12,	Not in supported Clade	Archaea; Methanobacteriati; Methanobacteriota; Stenosarchaea group; Methanomicrobia; Methanosarcinales; ANME-2 cluster; Candidatus Methanoperedentaceae; Candidatus Methanoperedens; unclassified Candidatus Methanoperedens	Archaea
A0A6A8AJZ9|unreviewed|CD-NTase-associated	MLEELKLFGISQEVDKVRKADVEFSNRRFVVHGHDEEMKQAVARTLEKIELEPIILHEKPNEGRTIIEKFTDSTDVSFAVILLSPDDVAYPKDQSPKDAKLRARQNVIFELGFFVGKLGRNRVLVLYQKEKNFEMPSDYSGVLYTPYDNSGRWRFALIKELKACGYDVDANKLL	A0A6A8AJZ9|unreviewed|CD-NTase-associated,174,29|149|TIR-like|PF10137.12,	Not in supported Clade	Archaea; Methanobacteriati; Methanobacteriota; Stenosarchaea group; Methanomicrobia; Methanosarcinales; unclassified Methanosarcinales	Archaea
A0A6B0GQU5|unreviewed|Thoeris	MVRRIFPSFHYENDLSRANTVRNSWVTQDRSVAGFVDAAEWEEVKEDGDDAIEEWIDEQMKNTSVTVVMIGKDTHERKWVNREIEKSVEKGKGLLGIHIHNIKDLNGNYGTKGPNPFSSYRITTDGAEMPLTQKYDTYDWVNDDGYNNLGDWVEDAATNAGR	A0A6B0GQU5|unreviewed|Thoeris,162,3|106|DUF1863|PF08937.14,	Clade_7	Archaea; Methanobacteriati; Methanobacteriota; Stenosarchaea group; Halobacteria; Halobacteriales; Natronomonadaceae; Halomarina	Archaea
A0A6B0HA93|unreviewed|Thoeris	MVRRVFFSFHYGRDVWRVNQVRNSWVTSNDREAAGFFDAAEQEEIKRATDEKIRKWINEQLHGTSVTVILIGNETAERDWVHYEIKKSIERGNGIVGVKIHSLKDREGSTDFSGTNPLKKFVVEDGDQVRTLARIFSTYDWKRDNGRENIGEWVGEAAETADSLSREQQNTVRRRESISEGLNPDVGAVIFLLIIIAILIDEYTDINLRDLIDVSKLQQQSHQSDPFSDYKF	A0A6B0HA93|unreviewed|Thoeris,232,3|108|DUF1863|PF08937.14,	Clade_7	Archaea; Methanobacteriati; Methanobacteriota; Stenosarchaea group; Halobacteria; Halobacteriales; Natrialbaceae; Natrialba; unclassified Natrialba	Archaea
A0A6B0YDD6|unreviewed|Thoeris	MSNRGAIRSLPRSLSTGSLRQRKGARMARVVFFSFDYDDVWRVNQVRNSGKFVGERRSGFRDKAEYEQVKRRGDAAIKRWIREQMLGCSVTCVLIGSATHESKWVHFEIQESISSGMGLVGVYVHKLKAPGQSSQFGTLFTPRNPLDDHTMPAGDDAISRMFADRASDRYETHTWEPTGSFGNLFGSNDLGVWVEEAASRAGRV	A0A6B0YDD6|unreviewed|Thoeris,204,31|128|DUF1863|PF08937.14,	Clade_7	Bacteria; Pseudomonadati; Pseudomonadota; Gammaproteobacteria; unclassified Gammaproteobacteria	Bacteria
A0A6B1A1U9|unreviewed|CD-NTase-associated	MGNLDELKLISLVQGKRYIDTRKYVTGSDSPNQSEAPLKDGMDEPTQSTTDKQLLSDPKSTYPDTPKKPQFFIGHGSNPVPVNQLKKIADEIGIEYKVVMDEANEGQDVGEKVHTLMGECMFGIFIFTADEETKDKDGNTIWRSSQNVIDEHGAGRLFYQGRVILFKEDKVTLPSNVHGKLYIIFERDKLDAKVLEFIKECKSLGFKYVYTKKSED	A0A6B1A1U9|unreviewed|CD-NTase-associated,216,72|186|TIR-like|PF10137.12,	Not in supported Clade	Archaea; Thermoproteati; Nitrososphaerota; Candidatus Cenarchaeales; Candidatus Cenarchaeaceae; Candidatus Cenarchaeum; unclassified Candidatus Cenarchaeum	Archaea
A0A6B1BWH6|unreviewed|TIR	MPMSREWQIFISYSSQNDFEVSLLQYAIETLLSKEDVTAWTFQRDQSRSEKEIAESLKERVRESVAMLLLVSPETLDAGATQWMELAYADAFEVPTFILLHRIDYQELRRHEHGVPPLLLTSQCNPASSWKDVVEEMRDLIKSKERENG	A0A6B1BWH6|unreviewed|TIR,149,9|104|TIR_2|PF13676.9,	Not in supported Clade	Bacteria; Pseudomonadati; FCB group; Gemmatimonadota; unclassified Gemmatimonadota	Bacteria
A0A6C2D793|unreviewed|TIR	MSYIGSPFEHDLFISYSHGVSSRTGPLLQPWSAEFVQALDNEMRMSPRLTEDLAVFLDASYRPGDGIDPMAGLTPQLQEQIERSGILVVLMSPHYLKSDWCARERNWWSEAQTRLGWPTDKRIAVVHILPTTEKWPAALCDPQGEPLLGFRLHDEPGPGIDPRPVGWFEVQGGDKPKFGETLRRIVGSLSIKLDELKSRAESLRQARSDADKLQGAGGQALYLHGRKTQQAKWEQVALELAAGGYSVLPGEPDPEVDDPQARMELRARRVEVLADCDALLLLGAGDGRLLDSDLLTVGRHDRQSARARSNRPLPCGVFDTVGASIATPVRRATARNIQADWLDATQNPLVPRISQWLTEKGAEAEQRL	A0A6C2D793|unreviewed|TIR,368,46|128|TIR_2|PF13676.9,	Not in supported Clade	Bacteria; Pseudomonadati; Pseudomonadota; Betaproteobacteria; Rhodocyclales; Zoogloeaceae; Zoogloea	Bacteria
A0A6G1WXC7|unreviewed|Thoeris	MSRRVFISFQHDDNMQAKGFALLQWNPNVPVEFVGRHLLSPVDSEDEQYVRSKIREKLEGTSVTIVLIGAHTADSEWVDFEIRESLNRGNGVLGIRLPGHENTDVPPALKEAGAKIINWNQDIFPDEVERAALIVGRSELGPPPRRSVAPSSCTR	A0A6G1WXC7|unreviewed|Thoeris,155,3|109|DUF1863|PF08937.14,	Clade_7	Archaea; Methanobacteriati; Candidatus Hadarchaeota; Candidatus Hadarchaeia; unclassified Candidatus Hadarchaeia	Archaea
A0A6G3ZSP3|unreviewed|CD-NTase-associated	MKPKLFIGCSQKSAIWAEFFQAQLSNVSEVTVIHQGVLAASTHKLNRLKKHMEEADFGLLIVTRADVEQPSIYHNLLVLIGLCIGELGHARTFILMSQSCILPDYLEGYHPLLIDDSDETRDIDQIAGPHLYPLKIGITAHRERFKKSDIKKSEALRSFLFDSLDSLSVSSVDYDRVLDKFHKTFDSNCGIIELQEVTAATLFELLEDGVTLKQFARAGQVGSNHHFKISDPTSYMAECYRGKDTNIYLGRARDKEDGEFEYIYCVKLHPTIVSSIHFKTKTDIPSRNHHQVMMELSARNAKLMSSLKSIVKGRMNYVETHEESS	A0A6G3ZSP3|unreviewed|CD-NTase-associated,325,4|111|TIR-like|PF10137.12,	Not in supported Clade	Bacteria; Bacillati; Bacillota; Bacilli; Bacillales; Paenibacillaceae; Paenibacillus	Bacteria
A0A6G7BVJ5|unreviewed|TIR	MNIFISHSSKNSKYGQAIVDLLVSIGVSSDQIIFTSNDAFGIPSGQNIFNWLKTKITEKPHVIYLLSPEYYKSIACLNEMGAAWIVENEHTIIFTPGFSPSSSEFQSGALDPREIGFMINNHDRITGFVESLRLNFPISKQAIFVSQKIREFVKEIDLISSSNPVSKESSPNESRKVLNAGNQSSITLNLNSNQIENLSNSSSSHLDKFLKDLQEGRLKNEEILILRYAIDTARFNLGVGWKTTGEIENIKTWEDVNSLNSTLSNKYDDLMRRLGFKKLTEVSELTSSNNPREVVFIHPLIDVLLDPPPFLIEQIDKVLSENIRSLPVWDTPEQEDLPF	A0A6G7BVJ5|unreviewed|TIR,339,3|90|TIR_2|PF13676.9,	Not in supported Clade	Bacteria; Pseudomonadati; FCB group; Bacteroidota/Chlorobiota group; Bacteroidota; Sphingobacteriia; Sphingobacteriales; Sphingobacteriaceae; Sphingobacterium; unclassified Sphingobacterium	Bacteria
A0A6G7YGH3|unreviewed|Thoeris	MRRVFLSYQHRDQMRAKGFNLMSYNKNLKLDFSVRHLVDPVKSSDQQYISRKIKEQLKYTSATVVLIGKDTAKSDWVAREIEWSREKGNAIVGIQIDPGAEVPAGLLEAGAEILDWNKPADVAQFGPAVERAVKGTTRGQNMPRNSISHCSR	A0A6G7YGH3|unreviewed|Thoeris,152,2|99|DUF1863|PF08937.14,	Clade_7	Bacteria; Bacillati; Actinomycetota; Actinomycetes; Propionibacteriales; Nocardioidaceae; Nocardioides	Bacteria
A0A6H0UTD3|unreviewed|TIR	MLFLCFSGKVREVATSILYHLENFGLKIWYDNQEYLFGENKNLKRIEAISSSNYAIIVFSKHFPSSIEAIEELEIIKNKYQDNELHVFPVFYCQDRKKIPSEYSWLNDLIYNYVDEGSGTLKACNQIVCKYYSDIVNIENIPELNFFIKKNDIPKVISKMIKTYYLVDSANLNTRITIIYSIFIFIDNIIELPNNIQRSIKYLFSNTQLNIPLNDREIQIAELILRIGLNMI	A0A6H0UTD3|unreviewed|TIR,232,6|98|TIR|PF01582.23,	Not in supported Clade	Bacteria; Bacillati; Bacillota; Bacilli; Lactobacillales; Streptococcaceae; Pseudolactococcus	Bacteria
A0A6I1FM69|unreviewed|SEFIR	MELQGEKDMDRDHAKVFVSYSWDNPDHQSWIRYFTNELRKKGINANCDQFILQRQTKNLNQMMIEGIRDNDFVIYVLTENYKTKSDQFQGGVGFEQLLSLSTLRNNPDKFILIKKSAASFEDVLPFHLEDYSVFDFSNEDKFDENIIKLVYRIYGIDYYEVAPLGPVPDLVAKTEKSSEQVQTSNWLSAIEASIPIKITDLDKNNFIRSAFTEIIEKLKELLDYVKQRDPAVNYTIDQSLRQVVVKLYQNGEYRSGTKIWVGEFFGSRTESIFISNDVSSISNNSYNEQIVCKVSKENQLILEMNFGAFYSQDADLLTPEKIALQIWDRQLKN	A0A6I1FM69|unreviewed|SEFIR,333,16|149|TIR_2|PF13676.9,	Clade_SEFIR	Bacteria; Bacillati; Bacillota; Bacilli; Bacillales; Bacillaceae; Bacillus	Bacteria
A0A6I6HF12|unreviewed|TIR	MPVVISYRHPQRLDAYIISERLKLEGIATHLDLFDGDAGQTGDDISGLVCSNISSCTHLISVLSEENADTWWVPFQLGAATLSNRRVSLFQCAESTLPDYLDKWPIMSSREHIDLFVLAYHDEQTFKRSITKEEAGADATNRLNAGFFHADLKAKIRRGF	A0A6I6HF12|unreviewed|TIR,160,3|127|TIR_2|PF13676.9,	Not in supported Clade	Bacteria; Pseudomonadati; Pseudomonadota; Gammaproteobacteria; Pseudomonadales; Pseudomonadaceae; Pseudomonas	Bacteria
A0A6I8LUE7|unreviewed|SEFIR	MQPEEGTDVELVLVDVGGRRIDTGPAEVVFGSVRLGRWHVHPVAGANRAFPGTSAHLVKINYDLRVDPGAPAVRWFEIGFVLADSDAAVVAALPHGATGPRPATSYRLSRNLEFVPVENGAAEVHVPPVEGPVHVYGASGDAIRWLHVAPGRAGVLPGSYSAWIVLLTPAGQTEQKFRLAARFETEFVDGEDFRPVPKSTEFGISLIGSGRSAAVEAEECDEPGVGLPGSSPRVFICYAHEDETHKKKVRDFADLLRENGLDPRIDEGQEGPRTEWDHWALREIREADFIAVIASPTCRAVGDGTYRGDDRAGIRSELGVIRNLLQKHPRWASYLLPVVLPGCSVEDIPMFLHPETMDHYVVEALTKTEIEYLLKTIRMTPPWQGWDRP	A0A6I8LUE7|unreviewed|SEFIR,389,142|185|DUF746|PF05344.14,233|353|SEFIR|PF08357.14,	Clade_SEFIR	Bacteria; Bacillati; Actinomycetota; Actinomycetes; Pseudonocardiales; Pseudonocardiaceae; Amycolatopsis	Bacteria
A0A6J4WTL7|unreviewed|Thoeris	MRKIFISYHHLREQEEKNQLAELIKKYANYLNIKDISVEIGDIDTTWSNNEIAKTIRQNHLKDTTITILILGIHTKCRQHIDWEIEASLNKYGSLNRRKKINSFIILLTADFIKKAKTNCNFNNTCDYSSLITQENAGQRIYETVINKHAIIATYDEIFSDIIILKNLLDKVQSNHKKEEMFYQNVISPSFLKPTVLKDNTKDTVFNEKKEIDNAKLTSSQDSEINNQLLQEITTDFTKDDNKSNLLRKLSLKHNSKDSGIGSQLQETSILKDENFKRIHLHKKDNSEECEAKEKSEKTMQEFNKKTKKFINSGKINYTQECPEIYLSYL	A0A6J4WTL7|unreviewed|Thoeris,330,2|92|DUF1863|PF08937.14,	Clade_7	Bacteria; Bacillati; Mycoplasmatota; Mollicutes; Entomoplasmatales; Spiroplasmataceae; Spiroplasma; unclassified Spiroplasma	Bacteria
A0A6L4A127|unreviewed|TIR	MTLSSNSVFINYRRSVSAYLAQLVWRELTDAGIDAFYDIESIHAGQFDQIILNQIAARPYFMPILSPGTLERCQDPGDWVLREMQEALRLKRVIVPLVTE	A0A6L4A127|unreviewed|TIR,100,8|99|TIR_2|PF13676.9,	Clade_8	Bacteria; Bacillati; Chloroflexota; Anaerolineae; unclassified Anaerolineae	Bacteria
A0A6L4YE88|unreviewed|Response	MALPPTRGHVLVCDDNQKNYEKLKKYLESEGFVCGERVSTETELRQALTIAESSRTWYQFVMLDMDLSFSDEPKATGLSVYHSVLPDFPNETYIIYSSHDADEYRAEINRLMYRDVKFVLLDQLLKERNIRLHLSGLISNSNAQRVFLVHGRNHTLRDKVHRLLTVGFGLEVVGWEDARERVKTARPYIYEIVMAGIEMSHLTLVLFSDDEQVELRGKFKSSTEKGDKRERRQARANVFIEAGYAMGVRPRRTLFLEWPESSRATFEAPSDFAGMHSIRFDESAGKRDVLRRRLESARCLLKMKSNWDTIPLS	A0A6L4YE88|unreviewed|Response,313,10|108|Response_reg|PF00072.27,145|281|TIR-like|PF10137.12,	Clade_6	Bacteria; Pseudomonadati; Pseudomonadota; Betaproteobacteria; Rhodocyclales; Rhodocyclaceae; unclassified Rhodocyclaceae	Bacteria
A0A6L5Y126|unreviewed|CD-NTase-associated	MDMEEFMKCFISREYDVSLDILNAIQEVLNEMKIEYFDMYSGQVGMNIATSVLNAIKESQIVIAIVTQKASNVLFEIGMAIGAGKAVFLLIDDNANIPTDLKGMTYIKINENLKENLLLPLNFLVESKRKIQKIDLANTYKSAIINISKDMYMEKFKDIKNNGSGVEFEKLVVELFEELKGQYAALKFTNVTREAGYDLAVWIDELEDKIVNPVKFELKYGNISRKQLDECIRKLASISKNQELIFVLYYSKKSNIIDYHSGVPNIVVVEFENFVDKVFEYGLAQAIWYFRNLGAHGRSCENDSL	A0A6L5Y126|unreviewed|CD-NTase-associated,305,19|110|TIR-like|PF10137.12,164|276|Mrr_cat|PF04471.15,	Not in supported Clade	Bacteria; Bacillati; Bacillota; Clostridia; Lachnospirales; Lachnospiraceae; Velocimicrobium	Bacteria
A0A6L6FAQ8|unreviewed|SEFIR	MHGDKMEDLKPEIPKVFISYSWSGHQHQSMVKDWADRLLADGIDVKIDIYDLKEGDDKYAFMESMVTDGTVSHVLIICDSKYKEKADARHKGVGTETQIISAEIYRKVQQSKFIPIFCELDELNEPILPAFASARIGIDFSSPEKANKNWEQLLRLLYNKPRFTKPIRGKAPTFLNEEEDVPSGEIRAKYELLKQSILNDNKNIKLFRNDFISSCIEFADFLRVREKPNSETFPEDILNTINKLKVVRNYLCDWLLLESEVNFSTEFTESIINLLEQLRVLKARPYEINNWDDDWFDAHSVFVYELFLYIVASLMKSERYDLLHEIFTSSYLNPEVESYDNYDYDSFSAFYGYSKSVAPALSKDMTFYSNAAEIIKRQADRNDLTFEHIVEAETVTYMM…	A0A6L6FAQ8|unreviewed|SEFIR,487,16|154|TIR_2|PF13676.9,174|198|Nore1-SARAH|PF16517.8,	Clade_SEFIR	Bacteria; Pseudomonadati; Pseudomonadota; Gammaproteobacteria; Enterobacterales; Morganellaceae; Providencia; unclassified Providencia	Bacteria
A0A6L6TAD5|unreviewed|Thoeris	MKRNVFYSFQFEKDVLRVQQIRNMGVIDGDEPVSPNRWEEIRRTDEGVKRWITENLQRKTCLVVLIGEKTAASKWVRFEIAKAWELGIPVVGVRIHNLKCPRAGVGVYGVNPFNSLTLKRANGTVYTPKVYDPSAHDAYGIIKANLAGWIETAIRERA	A0A6L6TAD5|unreviewed|Thoeris,158,3|99|DUF1863|PF08937.14,	Clade_7	Bacteria; Pseudomonadati; Pseudomonadota; Gammaproteobacteria; Pseudomonadales; Pseudomonadaceae; Pseudomonas	Bacteria
A0A6L7MJT5|unreviewed|TIR	MQQSRRVVNLFYSYSHRDSDYRSSMEKALALLKREGLLEDWSDQSILAGRSISTSIQSRMSDSDIIAFLISPEFIDSEECMKEWDLGKRLMSENENLFRVPIILRDCAWVDLLDKDDVKVLPLDGVPVSNFENQDAAWQQVYEGIKAIVEELTVVKQLAVPIHMEKSSARIELRWWEYDSKEHLMCKEFPIDGGKVHVKVYDYYVYRRHDKLRVAPLDDSRVRIDWHSSGQIGDIEYLCGTEVEEDATVRETTRHRNRVGMIFPLRPGQDELEFSVHLYNDLRKGFRHVSIKTFDKVLTDELEIKVDYSALPDARFFQEEPRAIFRHEGQEPGVPLDVKQEDEVWVASYRPLDSSPIDPDSTIQLSWEQQEG	A0A6L7MJT5|unreviewed|TIR,372,11|107|TIR_2|PF13676.9,	Not in supported Clade	Bacteria; Bacillati; Chloroflexota; Dehalococcoidia; unclassified Dehalococcoidia	Bacteria
A0A6L7TY08|unreviewed|Thoeris	MKKEPSWADDRAFYRSTRHSSLKGEFTARARKVLPAAQRSDSTPKPLMSSGVKQKKTIGVFLSFEFGKDGELHRAFYSEAARYSRYEMIDYSLKKPYSPDLIWLESTKKQIGLSDIIIVMVGRETRNAPGVKKEVIAAHRLEKPIFQVHPRRRTHGKVYGAGEVVPWKWKRIDAKIAEKLLK	A0A6L7TY08|unreviewed|Thoeris,182,108|154|DUF1863|PF08937.14,	Clade_7	Bacteria; Pseudomonadati; Thermodesulfobacteriota; Candidatus Dadabacteria; unclassified Candidatus Dadabacteria	Bacteria
A0A6L8KD10|unreviewed|TIR	MTIRHGCFFSYAHGQHAYMSKFKDDLVDALKCYLEPHFDNEEELFVDSEQLGGGDDLDEKIARALCESACMVAIYTPKYEAHGYTRREFAAMQLLERERKQWYTLPSHLIIPVIMTRHPSGLPPQIAGPGMYVDFSRYTLASGDLKTNPDFLPDIEKIVHRIAEHYHCLKRSTPPEHDCGRFVLPEIPPEWRVIPPPHFPR	A0A6L8KD10|unreviewed|TIR,201,8|137|TIR_2|PF13676.9,	Not in supported Clade	Bacteria; Pseudomonadati; Pseudomonadota; Betaproteobacteria; Burkholderiales; Oxalobacteraceae; Telluria group; Duganella	Bacteria
A0A6L9IWX5|unreviewed|TIR	MKVLIGLTQQDSPHVERIVTCLESKGLEIEQLTLQSDDSLVAHIRGRLYSLDRVLVAISPDSILSNWVRQDITGGALIELIQSKGMDDEMIVPVLVRSCEVPLLLRDRISVNFANKSFEEACQELQHCILGAEAEDSDRPANRVFRTWEVDPVGAGKYALVMEFGVSMRRSEGLHIEVDLGAEYTNTKDWFGPPNLPKIPTRPGGPFFNSSLRREPPVYVRKFCEPEVTPSKSYYLYVEANEPLQARERLFLDAHGREI	A0A6L9IWX5|unreviewed|TIR,259,8|125|TIR_2|PF13676.9,	Not in supported Clade	Bacteria; Bacillati; Chloroflexota; unclassified Chloroflexota	Bacteria
A0A6M0FHB8|unreviewed|TIR	MEFLKYCTVKLSFANNNRQGTGFFVAPGFILTCAHVVKDLDNLPIQIRWQQEQNFAEARVESLVYKFDLALLKFNPPKDKNLPCVYLGEEDLMDRDGLHTFGYPDRDYNDGCPAKFFYEGIIGGELPLIKFQSGQIISGMSGSALVNERTKKVCGVIKSTRDNWIDLGGDAIPTSVILSQFPELRELNQQFHQQDQRWIENMEGTGQTESKGEPSESQDGFIYDAYISYVDKEPDAAWVWETLVPKLEDTGLKIAISGDVDSPGVARVENAEIGIKQSKRTVLVLSATYLADSMDNFENILGQTLGIEEGSYRLLPLKISEIDRKLLPIRLSMLTTLNLIHPRRAEREFTRLITALKSPLPKR	A0A6M0FHB8|unreviewed|TIR,363,20|156|Trypsin_2|PF13365.9,226|352|TIR_2|PF13676.9,	Clade_1	Bacteria; Bacillati; Cyanobacteriota/Melainabacteria group; Cyanobacteriota; Cyanophyceae; Oscillatoriophycideae; Oscillatoriales; Microcoleaceae; Okeania; unclassified Okeania	Bacteria
A0A6M1MTD5|unreviewed|TIR	MPVDFSALSPSEFEALSADLIGRALGIRFEQFGEGADGGIDGRHAPQAESLTILQAKRYERSAIAALKSEMSKERAKIDKLAPDRYILATSVAMTPQRKQDLMEICGPAIRSPGNIFGREDLEALLRAHPDIEEAHPRLWTPASGRTLKRMLNETLDEREGRVKPPSILQALLPKPGTGSKVEAEAEAERDTLFLVGARPDHDQFILWLGPKLEAHGYRVFSEILTLEPGDRWHKEIGVALEHRAAKVLAVAGAATRANEDAMDLIDRAKTLAASLGDARLIIPLRIEEGAKIDGLRDATPADFTSGWAEGLSKLLETLRRQHVTCRRENITVATQWDSFRKRGAVPLVREPESLVSNWIQILEMPDELHFYEATGAVQTGVLKRRVQGLSFPAVAYER…	A0A6M1MTD5|unreviewed|TIR,649,7|71|Mrr_cat|PF04471.15,198|316|TIR_2|PF13676.9,	Not in supported Clade	Bacteria; Pseudomonadati; Pseudomonadota; Alphaproteobacteria; Rhodobacterales; Rhodobacter group; Rhodobacter; unclassified Rhodobacter	Bacteria
A0A6M2BS91|unreviewed|CD-NTase-associated	MIAGPPPTAAQPHARNPLTLFVGSSLAAKSQARAFITAQATPQLRFLPWWEAFTAGRTLLEDLDAIRARVNGAILLLSPESATTIRKHRVQIPNLNVLFEFGYFYGHFGERRVAMLRYGEFYLPSDFGGYLHLNSSRSFRRGAALKIGKRTSREFERWIAQFPDAQTPISAET	A0A6M2BS91|unreviewed|CD-NTase-associated,173,21|133|TIR-like|PF10137.12,	Not in supported Clade	Bacteria; Pseudomonadati; Pseudomonadota; Gammaproteobacteria; Nevskiales; Nevskiaceae; Solimonas	Bacteria
A0A6N0Z8F1|unreviewed|CD-NTase-associated	MHSIHTILLSSPYPRHLSRAQTDFLRRLEGVIQQRQLRLFDIDKLGRLDEHTAAVRQLHGVLVVAFAQWKARRTEEKGDEAILPTEFAQLHIATAIATDRPLLVLKEKAVSDRGALRPALGARIVKLPSSLDPGWLNTPDFLKPFDRWTQDVEDHYDVFLGYCSKSQATAAQIQLHLEKSGATVLNWALDFRLGTSILNEIEAARSRCSSGVFLFTEDDPLEGSEGGAAPRDNVVFEAGYFVSSKGAERCLIVREGPAKMPADLGGAIYVQLRKGDPVETIASRLADFVAFSKAVAPPHKSSP	A0A6N0Z8F1|unreviewed|CD-NTase-associated,303,158|272|TIR-like|PF10137.12,	Not in supported Clade	Bacteria; Pseudomonadati; Pseudomonadota; Betaproteobacteria; Betaproteobacteria incertae sedis; Candidatus Accumulibacter; unclassified Candidatus Accumulibacter	Bacteria
A0A6N4QRR4|unreviewed|CD-NTase-associated	MKPKFFCASSGESKVFAENLKSMINEFCEIDLWTDNFFSKNDFPIDTLIEKRNQYDGGIFLFFEDDKVISRKKQYFSARDNVILEYGIFLSALGRKNCLILHPPNIKIPSDIKGLYTLEVKFKKGTKDLDLQKVSDEISQFIKDKTGKLNGNWIQNWIVNKFYIPRSNKSEVQVIHFGNHFRARFKSLNNEYEAIGEIDKHYITGNWSTINNNLGYHGSFQLGINGTNDQLKGKWNGYSSTRSIIRSGKWIWNRI	A0A6N4QRR4|unreviewed|CD-NTase-associated,255,6|120|TIR-like|PF10137.12,	Not in supported Clade	Bacteria; Pseudomonadati; Spirochaetota; Spirochaetia; Leptospirales; Leptospiraceae; Leptospira	Bacteria
A0A6N7Q2B0|unreviewed|TIR	MSRNKKPQGGPSTTVAAVVTGGRSSTAKAKGTTTSASGRAAKVRESLDPSKTLMSIKPLRDLSQRARVQLKGLLLLSEPHWPRAAGIGLNQEFISGRPAPIFDAVNPLLQESVGLDLQQVGCFSTADACLKLPANDLVDFLYAAQAYLVREANRTSGRTVPIAPVEFGRRALEILTSTDSSDTIDAGKDMNHVLAFISHSSRDKELAKALVDCLEACIQFIGAESAIRCTSVEGHQLDPGDHAGEVLRQNLEQCKVVLGLLTKEGLKSSFVTMELGAAWALKKRTCALLTRDVAFSRIPGPLRERHAIKVESAEQMTQLMESIAKETGLQMRSATKVAAEVNQFVAKAARLAGKPTG	A0A6N7Q2B0|unreviewed|TIR,357,196|318|TIR_2|PF13676.9,	Not in supported Clade	Bacteria; Pseudomonadati; Myxococcota; Polyangia; Polyangiales; Polyangiaceae; Polyangium	Bacteria
A0A6N8DMQ3|unreviewed|TIR	MGYIVICFSEEDRTLMADLQRVLETRQIPVWTYLNNEIGIRISPEIAGKIRAATAVIVLWTPTSVNSNWVQSEAQYALDNHVALLPVCSVNPKDLKIEPPFNTLVATNLSNWNGEDNDPCIAPLYDIIGSLFSKSRTSINFNSLKLFRKWYLLAKSSEIAQARELIAKRRVCFLFGENALVDTFEEAIFNEQLDQKAQSLIIPSRVDFKDDVLDYIYKYIQDNQACLGTVSGQHVLNSVLAAIAWSSLRAIESATNQSLKPSTLMEFAASYFYSELKVASKIRLATELSHAKDFALFMFAYIERKISDIQKKTRPHHILLLPMTQLGSRFASDYVCAPGQQDHFATSVPESIASAFADIVALNMKQGSISYLIKTSGLRDVSRIVYIALNATIVPPPLT…	A0A6N8DMQ3|unreviewed|TIR,566,4|114|TIR_2|PF13676.9,260|277|RIIa|PF02197.20,	Not in supported Clade	Bacteria; Pseudomonadati; Pseudomonadota; Alphaproteobacteria; Hyphomicrobiales; Rhodoblastaceae; Rhodoblastus	Bacteria
A0A6N8J314|unreviewed|CD-NTase-associated	MTSPRHDQATLEAAIDRMGRLAKEVRTLDVSILRDRWDTRLESLQKRINDALADALGHGTPEYREHRVALEATLDTSFGDRYSTEELQDSLRKALDAAAVNLKSAGKVLAERLAQAGPAKQASTKAAPPPPATPKPAPAATPAPTSAPAPSPRPTPAPTPVPTPVPTPVPTPAPTPTPAATPAPTPASAVASGRDDDSFFDSTVSATLETEVPPTTAKTAPMPMSQPSTPAAATDARRVAIVSSIGDAAARSVAGFVEQLGLEPVLVGDGPVSDDTTFVDRLEGTRGAAYAIVLVTPAGLAAEPGTSGPRTETLLEIGFLFGVLGRRKVLFLVDGKPSVAAELKDMVLVHTRDEGDLWRLLVAREMRKAGLDVDMNRAL	A0A6N8J314|unreviewed|CD-NTase-associated,379,238|349|TIR-like|PF10137.12,	Not in supported Clade	Bacteria; Pseudomonadati; Pseudomonadota; Betaproteobacteria; Burkholderiales; Comamonadaceae; Ramlibacter	Bacteria
A0A6N8Z448|unreviewed|TIR	MANMELVQIVKQGRDAVAAWREENPNTSMDLNECYMSHARIPMVNLRGAHMRNGDFMGAMVRRADLSNCFMNNVHFYRADLRESDMSRSIAPGANLRGADLRNANLAGINLDGATLSEANLSGADLTNANLDRANLDRANFTGADLTGASFNGANLSRTNLSEATLNTADFYEAVLNDVITGEADFSNCIIGYTVFQNCAMDAALGLDNVRHDAPSTIGLDTLLRSRGALPQSFILGSGIPVAVAGIQDSVADAPVTTLEVHISCASGDIDFARHLESNLREQGVRTWVFAEGFRGNPLVDRRASSGEEEIERWVRHYDRLIVVCSAAGLDSETVRNDITAAQESENTNDRWTMFLVDADGVMAGGRSRAARLLKEDHRVFDLAGQSEGSEEYQGALAE…	A0A6N8Z448|unreviewed|TIR,427,30|68|Pentapeptide|PF00805.25,94|131|Pentapeptide|PF00805.25,134|171|Pentapeptide|PF00805.25,180|210|Pentapeptide_3|PF13576.9,261|358|TIR_2|PF13676.9,	Not in supported Clade	Bacteria; Bacillati; Chloroflexota; unclassified Chloroflexota	Bacteria
A0A6P0MUA0|unreviewed|TIR	MHNKKYDLFISYVDADSAWVEGYLIDALQQTGVRFLTKPTFRFGSLLSKEFENGIKQSERTLLVVSHAYLANNLHQFITFLAQHYGLEQGIWPVIPLIRDKNIKLPHSFDTLVPLQATDEKESKIAVKRLCAQLKYPIPALLSKPECPYPGMKPFPEAKSSHFFGRNQEIEQLIQRLRRSSFITLIGPSGSGKSSLVFAGLIPALKGNCLFGSEEWLVRSMRPGKEPLSTLKSILGSELKNLTLAVRDTLATEPNAQRLLLIVDQFEEVFTHTKQYEVNKFQKVLLDLVKIPNCSVILTVRADFYPDLMESSLWEQIQSHRLEVLPLNEADLREAIVKPAEDVGVYIENSLVERLVADVGQLCEY	A0A6P0MUA0|unreviewed|TIR,365,9|121|TIR_2|PF13676.9,183|336|NACHT|PF05729.15,	Clade_1	Bacteria; Bacillati; Cyanobacteriota/Melainabacteria group; Cyanobacteriota; Cyanophyceae; Coleofasciculales; Coleofasciculaceae; Symploca; unclassified Symploca	Bacteria
A0A6P0PE03|unreviewed|TIR	MTEQKEFDVFLSHNSSDKDSIRVIAEKLENGGIVPWIDEGQFKGGDDWQRKLYQTLNKTEMAFIFLGISGLGPWQEKEISYLYGLYMSSENKSPKIVPVVLPGASPNNIPGYLKDIHFVTIDNLEDDSEISKLLKIFRETKSKQSSQGAEIVIGEIKGEKSNIVGQIKGDHIQVGDRHETK	A0A6P0PE03|unreviewed|TIR,181,9|134|TIR_2|PF13676.9,	Not in supported Clade	Bacteria; Bacillati; Cyanobacteriota/Melainabacteria group; Cyanobacteriota; Cyanophyceae; Oscillatoriophycideae; Oscillatoriales; Microcoleaceae; Okeania; unclassified Okeania	Bacteria
A0A6P0SCL7|unreviewed|TIR	MNAGNTPGYLLKQIESALCRAFPSKTKLEMMLLHQFTQNLEDIARGENLTEIVYKVVQDFNNSNSLAKLINKALKENPKNPSLKAIKEKFEITTSLVNLLLPLEKQIIKPMQQAYNACCYDKLGDNRKYEIPESLNDILYILDNIPQQNDNEKPIIKFVDYLLITGHIPKLRADKLKQWLAENANNVSNLLAQKHNNYKYDVFISYDDKDVTWVQKELIPKLESNQITYIEPLKFELGVPKASLVEAAIKDSRKILLIITKSYLTNYWKQFDDIISISYGLKIGEWRTIPIIVENCDLPERLRVLSYLELYPNDSAAQWERLIKNLKFQQDDLLLDEDGTVLLSEDELLPPRHSFDSNWLNELEAPEGTVKLRSKLYLQRENEATWLDKVLGWGETIRV…	A0A6P0SCL7|unreviewed|TIR,556,8|89|EAD1|PF19955.2,100|194|VMAP-M1|PF19963.2,202|323|TIR_2|PF13676.9,366|522|AAA_35|PF14516.9,	Clade_1	Bacteria; Bacillati; Cyanobacteriota/Melainabacteria group; Cyanobacteriota; Cyanophyceae; Coleofasciculales; Coleofasciculaceae; Moorena; unclassified Moorena	Bacteria
A0A6P0TBC4|unreviewed|TIR	MCSTTDAVRSLTTMTSFQHIFISYGPLDSADFVQRLGDRLRQAQLTVSVLADGTDLEAAVIRADHFLFVISPSAVNSPVCNRALAIALRHHKRILPLMHVETLTYDCWKNRNPDGTDADWQTYQDKGLHSSLIHLHPAIATQEWIDFPMHQDSRNTDSKTGSKIQNPADGDTLDDPYQHLLDTIAKQEDYARNHTILLAKALAWDQSDRQPDNLLTEEMLQVATDWLKTRYEGMPYACQPTDLQRELIAASLERVEPVMTQAFLCYAPADEDWSQQVRNALQQSGLAVWHPLDSGGREDGRAIAEQAIERTDNLIYLSSPHAQTASGCQAELVYAQSQHKRIIVLQREGTNGSHLAANLQAVPQIDWPSQTEGQQEAIAQLITVLQDNAEYYAYHKALL…	A0A6P0TBC4|unreviewed|TIR,1579,20|100|TIR_2|PF13676.9,263|382|TIR_2|PF13676.9,461|548|TIR_2|PF13676.9,742|834|TIR_2|PF13676.9,963|1082|TIR_2|PF13676.9,1184|1515|CHASE2|PF05226.14,	Not in supported Clade	Bacteria; Bacillati; Cyanobacteriota/Melainabacteria group; Cyanobacteriota; Cyanophyceae; Gomontiellales; Cyanothecaceae; Cyanothece; unclassified Cyanothece	Bacteria
A0A6P0UTP9|unreviewed|TIR	MTQIFISWSGNLGKKIAEFLHKDLFRYANLKPWISSNDITAGNAWFNETAKALSESEYGVVCLTPGVSKKPWINFEIGWLYGKLNNCKIITFGENIDNPLACLQKRDGYDIQTWFGLIREMIPKELRTDEEIQDRVQLKFSKLEELLELINQEPYQYYCELDQQFSKIHDVMNRLKKNDYAQHNFLFQRVITKSFADLIYYFDNLQSTYSIPASEYVKYLIYLQEEVHPKPTVKAIALVDIEEDFWRFPAGNKIKNSSNPESIRVFVFTKKEDLQSYFPILKEHARKYHVYTISLTRLHDVIGDKSKDFSIIYNSEKSLLATYQNETDWQNKISFISNILYIQDYEKSFDDLIKSNFITRVEKDFEYTEEDIINLSRKVFYGLTLYPRKPVEMSLYINV…	A0A6P0UTP9|unreviewed|TIR,644,4|92|TIR_2|PF13676.9,136|182|Pullulanase_Ins|PF18494.4,432|596|Methyltransf_23|PF13489.9,	Not in supported Clade	Bacteria; Bacillati; Cyanobacteriota/Melainabacteria group; Cyanobacteriota; Cyanophyceae; Coleofasciculales; Coleofasciculaceae; Symploca; unclassified Symploca	Bacteria
A0A6P1ZD03|unreviewed|TIR	MANGWILMQEHIERFADVLIAYLQRDQKLPSDADFLETAADLILGDLPAEMRDHVTCAPYAYREVIVSVVKNRYYQVGFRRKALAAIGKGASSSCTKSARVFFSYRRAELENLTRHLAHAMRLRPEFSVFFDKNSLSTGSFPPKIETAARSCDVFLLMTCASTFKRTHEPEDWVRKEVIIALESDRLIVPVLVDGAQMPEVASLPLELQSVPMYQAFNFYTSNFETSLLALMAFINKDR	A0A6P1ZD03|unreviewed|TIR,239,101|208|TIR_2|PF13676.9,	Not in supported Clade	Bacteria; Pseudomonadati; Thermodesulfobacteriota; Desulfovibrionia; Desulfovibrionales; Desulfovibrionaceae; Oceanidesulfovibrio	Bacteria
A0A6S6SNX4|unreviewed|TIR	MQRTVFVSYVQKDSEHVQQAVDLLEAGGATVFRGVAGIESGDDREGVITRTLRECERVMIFWSANAKTSEWVRKEYTIALEQQKRIVPVSLDYTPLPPELRKYPLLTNFMSQDPGWKKYGGWVVGAAALALLVVVLALPSFQNVFAPSSELLVAESVEMPVLAEVQSGEVIPNSIDPIAVDSVSGPAETPDPASIVPLGGSRSLPIFAWGAGLLSLLLLLLLWLRSRSETMIVLDHERAGRQFVDTVFDEE	A0A6S6SNX4|unreviewed|TIR,251,5|102|TIR_2|PF13676.9,109|137|DUF2231|PF09990.12,	Not in supported Clade	Bacteria; Pseudomonadati; Pseudomonadota; Gammaproteobacteria; Thiotrichales; Thiotrichaceae; environmental samples	Bacteria
A0A6S6UKR4|unreviewed|TIR	MPDIFVSYAHIDNQPFHEGKPGWISQFIEHLRNETSRRMGRAEHYSLWMDFRLNANDAVTPAIEKQLGDAKLLLVMMSKGWLESEWCVKELEYFCAQHPEAAQNGQIFIIDQDGLPRDEKPVITHDLLSYPFYEKTIQQQIRQLGYPLPQPNHQSYFDRLVDMSHQLATALKTPAPVFTQPANQTTSTPTVYVAPVNDSLFDQRNILISELNQYGIQALPTHNRHENDMDSTLATCSHFIQLLDDDYSQGIPFNQHFCAGQSNKPILQWHDPTLKASSNPEQQELLSGKTVIVCELSDFIRQVREAVIPKQPAEKPSLNGQADKLIFVQSSPDDFQYARQIAGNLKTQGFGIALPRYEGDAARIRKSIERGYQHCDILLVLQQRASADVVEDYLSDAQV…	A0A6S6UKR4|unreviewed|TIR,449,4|121|TIR_2|PF13676.9,327|397|TIR_2|PF13676.9,	Not in supported Clade	Bacteria; Pseudomonadati; Pseudomonadota; Gammaproteobacteria; Thiotrichales; Thiotrichaceae; environmental samples	Bacteria
A0A7C1F678|unreviewed|TIR	MPATRGDCPTCGNPVFRLGYSSAHEALNRPAPVNVGETRRSKLAKETVYLNYAPHDEAIAAQIAADLEKMGYACWLHQTESDDVNWAGGVHPSLRECSRMVLLLSPDSLAESTVETAWKFFREKNKPVVLAQVAPADPPDALRRRPRFDIGGDYKAAFRQMLSALNE	A0A7C1F678|unreviewed|TIR,167,2|18|DUF5679|PF18930.3,48|162|TIR_2|PF13676.9,	Not in supported Clade	Bacteria; Bacillati; Chloroflexota; unclassified Chloroflexota	Bacteria
A0A7C1M9C0|unreviewed|Thoeris	MTRRVFFSFKYKDVSRAMVVRNSWVAQGKEEAGFIDAADFENLERQGDTAIKNWIDKQLEGTSVTVVLVGEETCNSKWVKYEIEKSIERGNGLLGIDISKIKDLQGNTTERCGEIPQGYDFYYWNSNKGYENMGNWIEEAAKKAGR	A0A7C1M9C0|unreviewed|Thoeris,146,3|109|DUF1863|PF08937.14,	Clade_7	Archaea; Nanobdellati; Candidatus Pacearchaeota; unclassified Candidatus Pacearchaeota	Archaea
A0A7C1QH26|unreviewed|CD-NTase-associated	MKNILIALRVKEIMVVEEQTLIQTVKKVLSLVNNILNDNFIISENNKMWVNSVSREMEKKVIMLVYYGLQSGKMPIQRNSSIRFEEINCIQNLYVNIVAKQLFEMKHFGKMVKEKLEKYLDLVGELYKEEKLSKKNIFVIHGHGTELLGRVKEYINSLGLNPVILNEEMCVAQPIIEYLKEILDKKKVSHAVSLLTFDEFGYAKKDPNQIRPRARTNAYAETLMAIKELGNINVTIIKENGLDLGKDFSDLQGIYYVRYDKDGNDKIWREKLNKSLKRGGLIK	A0A7C1QH26|unreviewed|CD-NTase-associated,283,136|261|TIR-like|PF10137.12,	Not in supported Clade	unclassified entries; unclassified sequences; metagenomes; ecological metagenomes	unclassified entries
A0A7C2AW53|unreviewed|TIR	IIINHNCTSQEMFETLARNLDKIGYRVFSDNWETSSKQTDNSTANTLPNDSQAILVITPEAIESGWVREEYESMLKRQQNDPDFTFVPVVFNDALSDSPFLSDIELVNFSTEKYPEAFHRLVSFFGEKSFDDKDLELPPPFVAPTAALPRGTREFIQVRFNHFKQNSPPPLMLLAQSDRSQAPLIEALLTEAKTRYNRCLHIALPYSTAADTQDSFSVLAQQCEFSETVNNGVEFEQALLARLKNQSNQANPLFLLVSRFEHGAQSTRQQLAGIVRSLNESHANQVHIILCGGEKLVELKYLHGSHSLLNIAQEYHWPELERADVYAMRDNCCQDLVLDDEDTDKLLIESGRHPTLLQKCLQLYQNDPTRPWQDYQATLSLEPLAWRLFTPFTRSQKEI…	A0A7C2AW53|unreviewed|TIR,471,1|122|TIR_2|PF13676.9,	Not in supported Clade	Bacteria; Pseudomonadati; Pseudomonadota; Gammaproteobacteria; Thiotrichales; Thiotrichaceae; Thioploca; unclassified Thioploca	Bacteria
A0A7C2WRH9|unreviewed|TIR	MSDIFIAHVEEDAEISLEIALGLEEVGYTTWCYEVDSIPGPSYLIQTGQAVEEARALTLVISKDSLSSRQVTKEVIRAHETGKEFIPVLRDISHIEFQNRQPEWREALGAASSIRIPQEGVSDMIPRIVSGLKASGLLPNSKPDTAHIALIRKTLGDIQKYRISEKAGGPVVSAVGLEPETITEKSHLKRSAEEALWRKIWVRLTLAAFVIIAASVVGVLLINQSGPDSSESIGEIYELGLALLGNGQYEEAILKLNEVIDVDTDNAEAYFNRGLAYYYSGGYEQAILDFTEAIDLDPSNASAYNFRGDAYIALGEYNLSIVDFTMAISLYPDYQYAYHDRALAYYYKEEWNNAIADIDKAIEIDPEDASFYYLRGFFYREIGMNAEAIADFEKCIEIS…	A0A7C2WRH9|unreviewed|TIR,416,4|93|TIR_2|PF13676.9,240|278|TPR_11|PF13414.9,301|334|TPR_1|PF00515.31,343|379|TPR_11|PF13414.9,	Not in supported Clade	Bacteria; Bacillati; Chloroflexota; Dehalococcoidia; unclassified Dehalococcoidia	Bacteria
A0A7C3DJ12|unreviewed|TIR	MNGKIPCYVSYRRRNGKRPKYLKKLVKRCPDDIELKIDDNEIAPGDKFTHFMEDLMSADHLLLVLSEAYFQSEHCVAELVGASGRRDSLAGVAFVFLEDDWVLDKESPGRFQAYWREQANNPDLTDEEKVRYKRFADSADHLFTALRPIAMEPLPAASRLKQAAGPLWDFVRKRHRIRSSARGAVVEPPDDEAHAAYLRKIEASINDALCGHSALCDSVAHKLSGCAPDPRSIAKTLVSHSGENFGEAIGDLYQAIESALQRASGEQRPAVKRAAKSCYFTLLRVVVDATSLKEIENQRFIRLLEKSVHAAEFTMADRQRRNLRYLPDGRPEGDLGSSRVEWGEDSKRQLDGLLTYLWNQMAGLCDWAGKNADEILRKEERDKLNAEICQARADGEGKF…	A0A7C3DJ12|unreviewed|TIR,468,9|99|TIR_2|PF13676.9,	Not in supported Clade	Bacteria; Pseudomonadati; Pseudomonadota; Gammaproteobacteria; Chromatiales; Chromatiaceae; unclassified Chromatiaceae	Bacteria
A0A7C3LM31|unreviewed|TIR	MWFRPQGKELLLAVTIKPFLSYKRENAAAVGQLRETLKTYGAGGWKDTEDLRLGDRTEEAIRRAIREETGGLIWWGTQFVLGSRFVNAVEIPTAFLRKSAEPLYPIVPLFIGLRPGRDADRQTIKHALRDYGDALLDCNGLVRRRNETNEEFCRRVARRYVRDAVKALAARSGSDSPTITVTVRALSEPTGADDLTFDWRALINPGSWSLAPSALELVTDALATARDAFQGVSASPHL	A0A7C3LM31|unreviewed|TIR,238,19|124|TIR_2|PF13676.9,133|167|DUF4129|PF13559.9,	Not in supported Clade	Bacteria; Pseudomonadati; PVC group; Planctomycetota; unclassified Planctomycetota	Bacteria
A0A7C4RLI0|unreviewed|CD-NTase-associated	MTNNEAVSLLEARLHEIARLKSLPNHSLEFQKWQRDTKVAIKNIFANGDGSHVSEFENIRYSCGVYFSGMPDHIERNAFIGGLNSAGEMLKSMIEEKKIYDSTSQSQMTVDPNSRKVFIVHGHDDSVKQTVARFIEKLDLEPVILHEQSNEGRTIIEKFEHHSNVGFAVVLLTPDDVGASVDDKMNLKPRARQNVILELGFFMGKLGRGRVCALYKNVDMPSDFHGVLYLQMDNNWQFGLAKEISKAGINVDMNKLI	A0A7C4RLI0|unreviewed|CD-NTase-associated,257,46|65|AFP_2|PF18815.4,116|234|TIR-like|PF10137.12,	Not in supported Clade	Archaea; Nanobdellati; Candidatus Woesearchaeota; unclassified Candidatus Woesearchaeota	Archaea
A0A7C4VL78|unreviewed|TIR	MRTLSHAPPGRFIGLLAEIARTRPSRITRRRLSAVRRFLFAACVPDDEARLKPLLDLIERDGHVLWIDHKHLPSGPSYPNDALAALCACRAVLAFCSAASYASRDMRREITAAGKLEKPIVPILLDDARMPDAFSFYLGRWPAIRLDDPHWKVRLRSATEAIARGRRTWQGSPPVSAECTPVLVLS	A0A7C4VL78|unreviewed|TIR,186,46|132|TIR_2|PF13676.9,	Not in supported Clade	Bacteria; Pseudomonadati; Pseudomonadota; unclassified Pseudomonadota	Bacteria
A0A7C6AB53|unreviewed|CD-NTase-associated	MTPDEIINKYKELIDIGEKLLPLGGFDFSGYNARLQSKYTNWRKDALETFEQTGPIGFPYKQKILSTPNNEYFYQSSVYVILNCLRELHEKIKSSPQLIETPGQEITDLPPLNSTVQQETGESGVRVLKPPPKRAIPQSGKSETASVSVAQPAEWSNKVYVIGEPDDILYAQLLQFLHEIGIEEIPLEREHGKAIVLDSFDFDKSARYAFFIINEDDLSYAMFEIGHFVGRLGKDRVCVLHMSDVNFPKNVPGVLVKPIVIKLEEASLAILKELKMAGYKIDL	A0A7C6AB53|unreviewed|CD-NTase-associated,283,159|257|TIR-like|PF10137.12,	Not in supported Clade	Bacteria; Pseudomonadati; FCB group; Bacteroidota/Chlorobiota group; Ignavibacteriota; Ignavibacteria; unclassified Ignavibacteria	Bacteria
A0A7C6BSX5|unreviewed|Thoeris	MLEDDHFNDLKKYNLFISHNGEGNEEYLEFIRRLVEARDFQWKDHGIPGKNSPDDLRQQMDKADVVIILSGLYSKHYDLIKNQVDLACQLNKPIILIRPYGLEEVPAELEKLAKGVVGWNKVCIVEQIEESFVDK	A0A7C6BSX5|unreviewed|Thoeris,135,13|107|DUF1863|PF08937.14,	Clade_7	Archaea; Methanobacteriati; Methanobacteriota; Methanomada group; Methanobacteria; Methanobacteriales; Methanobacteriaceae; Methanobacterium; unclassified Methanobacterium	Archaea
A0A7C7LJC2|unreviewed|TIR	MIWLAYLSPDSHRDIEFAQRLHHELEARDYNPWVHWQNISLTSEWLDEVYAGIQSADTFLFPISPSVGVSMVCTLEIEYAVQHNKRLVPVVWRDVEAGQVFSHVCHN	A0A7C7LJC2|unreviewed|TIR,107,11|94|TIR_2|PF13676.9,	Not in supported Clade	Bacteria; Bacteria incertae sedis; Bacteria candidate phyla; Candidatus Poribacteria; unclassified Candidatus Poribacteria	Bacteria
A0A7D5K2M0|unreviewed|Thoeris	MSWEQQFNRARQAGYGSSITVWKNDVENIPSDFTNSLGLRLDGINVYEATRGGETITIREHLLTYTVEVSPVGQPTFLGQNSASSRNGNGNPSLRDVAIGGSLFLGGLYLLGKAISGPQSPKKTHRIFISHSWQYEDQYQELTQQLQQEAGFEWYDHSVRSDDPIDAQLPNHLRSKLQDQIRSTSVVLILAGMYVARSEWIAEEVEIASEMGKPIIGIKPRGNTRLPKAVSENAVEVVKFDVWELIDAIERHAS	A0A7D5K2M0|unreviewed|Thoeris,254,125|235|DUF1863|PF08937.14,	Not in supported Clade	Archaea; Methanobacteriati; Methanobacteriota; Stenosarchaea group; Halobacteria; Halobacteriales; Haloferacaceae; Halorarum	Archaea
A0A7D5RBE1|unreviewed|Thoeris	MGASGGGFNYQPNQTSSDSQRKYQSATDEAKRFEAGTGKRNVFVSFHMEDEAQVRLLTHQATSGNFGLEFRDYSVKEPFDEKWRANVRERISQTSVTIVMIGPDTASRPAVNFEIEESYRQGKKVIGVKIYKDRNDPIPNAMVKHKAPIVNWVLSDIQKELDES	A0A7D5RBE1|unreviewed|Thoeris,164,40|137|DUF1863|PF08937.14,	Clade_7	Archaea; Thermoproteati; Nitrososphaerota; Nitrososphaeria; Nitrosopumilales; Nitrosopumilaceae; Nitrosarchaeum; unclassified Nitrosarchaeum	Archaea
A0A7D5RZ99|unreviewed|TIR	MRGANGEKLWITYAWIDNEDNNIDYIVNELEKSGVNPIYDRRALIPGQRLWEQIGKNISDESSVDAFSFIITRNSLASEPCKEELAYAVERALEARGDKFPLIGLMHCVRKGDLPRALSVRLCVPLSAPDWVGQVVAAVNRQPPPYRPADVGPYVVKIHDADSGYWIQITPRVEHVSPAIVCVDLADSRNIQNVFCAPAGEVPGSGVS	A0A7D5RZ99|unreviewed|TIR,208,11|124|TIR_2|PF13676.9,	Not in supported Clade	Bacteria; Pseudomonadati; Pseudomonadota; Alphaproteobacteria; Rhodospirillales; Rhodospirillaceae; Defluviicoccus; unclassified Defluviicoccus	Bacteria
A0A7G8BPF7|unreviewed|TIR	MTKRAKGMAFVPGYDHDVFVSYAHGDDREWVSRFAGRLEAELKKKLGDAADVWLDTVELRATQDYRKEIPASVTNSAVFLLLPSPAYLRSQYCVEKECQAFADTLPLKEARFTGDEFANQLYALRCPIEQIDDNIHWKLFPGLSDIPFFDTKGTFPIDDSRFNEAFSRVAQTLTDLLKRMRNRCTSVFLYPRKLDEDLQQAGEGLANELADRSYRLLPENFVGQEDELRRASLAVFLMGEKYDKRVKELVEVAIQNAIPWVVWCSPASQATQVPEQMALLDLLEQMDSPKKTWLNANVPISELKEEVRSLLKADIQPEVVGKRRIYLIYKSADRTERLNAGRIATSFDEEFQFDHPDDPAQHTARLLKSSGVLLLWGNADEVWCASQFMEVRQSAKVKG…	A0A7G8BPF7|unreviewed|TIR,448,18|103|TIR_2|PF13676.9,	Not in supported Clade	Bacteria; Pseudomonadati; Acidobacteriota; Terriglobia; Terriglobales; Acidobacteriaceae; Alloacidobacterium	Bacteria
A0A7G9Y0U8|unreviewed|TIR	MNPIRLKGLTPDEFERLCLELVTRSFKAENATRRGGVSDPDQGIDIEAMIGSNSVGVQCKTGRLTVGALRETLRHLIHYPHLLDRFILMCAQHPVPSALDDFRHWSSTAETITGSIAAVELWDPDRIASELDAYPGVLEKITEASRGPVFGVPIPRSSHFAGREAEIRQLNDLLERKNGTPKAVSIVGLAGIGKTSLAAEYAHRSRYSFPGGIYWLNGQEGILPQFARLALSHGIAQPDTKTAIAARAFLEALRKGQRALIIIDDLDRPSLLNEPLVGNLSLADCGCEILITSRFAGLSASGVLRQQLETLSESDAMSLFTQVSNRPEIKDSATPEHKEALKLCRELGYLPLAINLAGSYLALESQQSVGDYLEKLKSLGTLTSIDESEASALHLNRHA…	A0A7G9Y0U8|unreviewed|TIR,653,8|98|Mrr_cat|PF04471.15,164|377|NB-ARC|PF00931.25,527|646|TIR_2|PF13676.9,	Not in supported Clade	Archaea; Methanobacteriati; Methanobacteriota; Stenosarchaea group; Methanomicrobia; Methanosarcinales; ANME-2 cluster; Candidatus Methanogasteraceae; Candidatus Methanogaster	Archaea
A0A7G9Y790|unreviewed|CD-NTase-associated	MDSDKINKLIEYANTPDDFSGTVFIERWQRQVEAFLREAIGPDVLYSFMSHDCPNKYDAFAAQTGYLNALVCEFHQTSESKSENVQGIGDKNIEHSHSKKVFVVHGHDNEEKEKVSRFIENVGLEAIVLHEQPNEGLTVVEKFELHSDVTFAVILLTPDDMVYNTDYPENMSPRARQNVVLELGYFLCKLGRSRVCVLRKGDVENPSDIQGILYIELDSHDAWRDKLTKEFIHANLIIDL	A0A7G9Y790|unreviewed|CD-NTase-associated,240,100|218|TIR-like|PF10137.12,	Not in supported Clade	Archaea; Methanobacteriati; Methanobacteriota; Stenosarchaea group; Methanomicrobia; Methanosarcinales; ANME-2 cluster; Candidatus Methanogasteraceae; Candidatus Methanogaster	Archaea
A0A7G9YR59|unreviewed|CD-NTase-associated	MDSDKINKLVEYANTPDDFDGPVFIERWQRQVEAFLREAIGQDALVSFMDYDRLNKWDAFAAQKGHLHALVCKFHQTSESKSENVQGISDKTMDPIHSKKVFVVHGRDNEEKEKVSRFIENAGLEAIILHEQPNEGLTVVEKFELHSDVIFAVILLTPDDMAYNTNAPENICPRARQNVVLELGYFLGKLGRSRVCALHKGGVEIPSDIRGVLYIELDPHGAWKNKLAKEFVHANLTIDLSVLL	A0A7G9YR59|unreviewed|CD-NTase-associated,244,100|218|TIR-like|PF10137.12,	Not in supported Clade	Archaea; Methanobacteriati; Methanobacteriota; Stenosarchaea group; Methanomicrobia; Methanosarcinales; ANME-2 cluster; Candidatus Methanogasteraceae; Candidatus Methanogaster	Archaea
A0A7G9Z1Z0|unreviewed|CD-NTase-associated	MEKRKYYYKTRFSAEVIESAHDLFLSKLDSKKDIGGPHILSIDYGNETWCYDSREEFLVEYPKAENYSFTHFVQGNEFRIWGISYNVTVGVEFPNRADIESIFQVFERNLDSSTIRVDSQPIKIFIGHGHNNQWRDLKEHLHEQHGFDVTAYEVGPRAGLSVKEVLESMLNESSFALLVLTGEDIDTYGEMHARENVVHELGLFQGRLGFRRAIVLLEEGVHEFSNILGLNQIRFSKGNIRETFGDVLATIRRELMQDDT	A0A7G9Z1Z0|unreviewed|CD-NTase-associated,260,123|236|TIR-like|PF10137.12,	Not in supported Clade	Archaea; Methanobacteriati; Methanobacteriota; Stenosarchaea group; Methanomicrobia; Candidatus Methanophagales; Candidatus Methanophagaceae; Candidatus Methanophaga	Archaea
A0A7G9Z738|unreviewed|Thoeris	MTETKPRVFISFDYDNDKVLKDFLVGQSKNTDSPFSDWSMKEEAPEEYWEKEAERRISRSDLVIVMVGPKTHNAPGVLKEVRITRKLEKQIYQIIGYKDGNYKPVSDAGRLYNWNWKNLKKLFSK	A0A7G9Z738|unreviewed|Thoeris,125,7|91|DUF1863|PF08937.14,	Clade_7	Archaea; Methanobacteriati; Methanobacteriota; Stenosarchaea group; Methanomicrobia; Candidatus Methanophagales; Candidatus Methanophagaceae; Candidatus Methanophaga	Archaea
A0A7H0IKT1|unreviewed|TIR	MDRSFNYFYTSCTRNDGWPSLSRFHADLEYRLKAQEGLWVAGVLGPQKGSGPVLESEVTRIDVMVALYSREYFRDRDCGLEWAVFQHRMRSQEFLTDQDVSDCLVPLVWRPVKSHERPRGVPAPWPFLAELPDADPGAARLYEEHGLLGLMQSHLSEAHDLYAALLGLLARRIAKARGIGLEPLEGLRPRLLSPAFGTKSHVREPTPVPGRTVVHAGPPGSRENNGYLRYSDTGHRPPEPEARSVAISYVGADQPWADWIQEVLEDGAGTGAEADVRQVRWKTELEPLSTAVARARAVGSRVVVVFSRSYFNAGTPDLHQWEEVFVGDGAADLIPVQIDAEPRPLLVRRGVPVVQLSGSDEGQARLLRDIVNETGPTLPGQHGGEGR	A0A7H0IKT1|unreviewed|TIR,387,52|91|TIR_2|PF13676.9,245|364|TIR_2|PF13676.9,	Not in supported Clade	Bacteria; Bacillati; Actinomycetota; Actinomycetes; Kitasatosporales; Streptomycetaceae; Streptomyces	Bacteria
A0A7H1MZ41|unreviewed|TIR	MSINGTVFISYVKEDAKIAMRIYRDLRGNKIDAWIDSECLKPGSDWSAEIQRVIDDSRYFILVVSRTSVYKIGHYQAETKAALKKLERFPFGNVFIIPVRVEEVEISHPDIRKLHIIDLFPYKQGMRKILQHISINDDKLAKQGEALIRKLTTNGISPEQATREICSLLVSNPKLTQREKDICQQLMHCLDKGYARNQKEIYIRIGLLYALLEGINKVIDSAIEGSNGSSRTQAPAGNTVEPHPSVRGEPQSSPSTDQASPSPLSDVTPEPPRTTSAEGEIFLRKPSPSFRPAPSSQAPRVGHAPRVPHSAGPMHVTPPSSPFVNQLSGDSLQYSDLSGFGLSGHIADQAVRSAGRPPAA	A0A7H1MZ41|unreviewed|TIR,360,7|129|TIR_2|PF13676.9,142|209|DUF3517|PF12030.11,	Not in supported Clade	Bacteria; Pseudomonadati; Pseudomonadota; Alphaproteobacteria; Rhodospirillales; Rhodospirillaceae; Defluviicoccus	Bacteria
A0A7H8SF47|unreviewed|TIR	MKVFLSYAKEDKEFVLECYEELNRRNFNPWMDEHDLLPGQAWDECIKANMGDTDVVLVFMSSESVSKIGYVQRELKYFADKRKNYPEGFIYLIPIQLDTCKVPDTIASEIQFININRDLTSKEWAKALRSLDLAAKQRNIERINEDSTKPRIELKEISESVKSLTGYEFNGNYPVIKTIHDNFKEVNDLIYSIVHNHLIHLRQRFFEKPLDIERENNEPMYMDMYDISITADIGYVRNNFVSFIFTNYYYTGGAHGNHNFLTKNFYVRDGKAALLTYHSLFHTDNILDVQTFIKSYCHDDLLAQIAYRSESEDFDKDWVKTGTEQIDTDTILIKEDCLEIFFAPYSVTGYAFGDFKVEIPFYKLSKYLDKNPNSLYSQLTTYEDDKI	A0A7H8SF47|unreviewed|TIR,387,3|121|TIR_2|PF13676.9,167|257|PdaC|PF13739.9,313|361|DUF3298|PF11738.11,	Not in supported Clade	Bacteria; Pseudomonadati; Pseudomonadota; Gammaproteobacteria; Moraxellales; Moraxellaceae; Acinetobacter; unclassified Acinetobacter	Bacteria
A0A7H9DJ03|unreviewed|SEFIR	MTKKAFISYSRTNRDHLNRVVRIAESLRVDHGIDVILDVWHCTEGDDLNHFMESMVNDETIDFVIILSDLQYCNRANDREGGVGKESTIISSQIYDKQRDSKFIPVFLDILSNGKPALPIFCNTRFAIDMTDIELDIEKTEEIARKVHNKPLFEKPKIGKVPDYNQDQNDLKKAIKKLTLSKNYNEMRNFEEALDIIYKTLENIENSVEEYNKEDLMTLKEVFDTWKELITYALNNGNFYFRELIIEHYNRCLKLTEEEFENPMTRIFNYFSFLILVSEALSSGANEFLKDLLNAKFYFSRREANYYILSLYPQALTRKYSSNTNVKKMLAEIYFEGKDLKKVQDADVILYTASLMKENVNSIYETWHGVLLYSEWSMFDQYKINILINKFRSKNYLAQ…	A0A7H9DJ03|unreviewed|SEFIR,439,6|133|TIR_2|PF13676.9,188|231|SCAPER_N|PF16501.8,	Not in supported Clade	Bacteria; Bacillati; Bacillota; Bacilli; Bacillales; Staphylococcaceae; Staphylococcus; unclassified Staphylococcus	Bacteria
A0A7J2IMV0|unreviewed|Thoeris	MERLKLFFCYYEKYRDEYNAILSMLKRKWHPCDNNSLIGGDSESEKDPTDEYAKLQIGAKIAQSDELILFIDDDTHNLPWIDWEIECAEKKHKLIVGIMKDINCKFPKALDKLYHGGYNLLRRACWCNEDEIVEAIKGEGPPFIAPRIQRLD	A0A7J2IMV0|unreviewed|Thoeris,152,5|100|DUF1863|PF08937.14,	Clade_7	Archaea; Thermoproteati; Candidatus Bathyarchaeota; unclassified Candidatus Bathyarchaeota	Archaea
A0A7J2QYV5|unreviewed|Thoeris	MKKRRIFISFDHDDYFQVAGFLGLRNIIESFDFYNHKLDRRIESKDEEYVGRVIREEYIRPASVTVVLIGDNTANSKWVSWEIQESNRQGKGILGIHLKDSTGAIPSGIPSGHVGSWQPEKFADWIEWAYQQSENK	A0A7J2QYV5|unreviewed|Thoeris,136,4|101|DUF1863|PF08937.14,	Clade_7	unclassified entries; unclassified sequences; metagenomes; ecological metagenomes	unclassified entries
A0A7J2RI46|unreviewed|CD-NTase-associated	MSEYNERDIFVIHGRNLHIRDSIFEFLISLGLHPISFEEAKQKTGKGSPYILEILEEAISVQVTIIALFTPDDIAYLNPIFHRASDSEKDKKPMGQSRQNVIFETGMALAINP	A0A7J2RI46|unreviewed|CD-NTase-associated,113,9|110|TIR-like|PF10137.12,	Not in supported Clade	unclassified entries; unclassified sequences; metagenomes; ecological metagenomes	unclassified entries
A0A7J2YXH6|unreviewed|CD-NTase-associated	MSTPKYHIYIEYSEPEKSGFRFNISHAELVGAFQEPFSNGEPFWFMGRLLNPVKVQKVVIFWSNETADQLRLPNHESLITANDKKYILDNILKGKVKGAYVCTEEFVAVTPKTLVSTTQGQPVASTPSGMPRRIIVVSGADEAMKQTITLALRKLGLAAVIMSEEPGQGKKIVERFADYKDVGFALVLLSPDVYVYPKGEEATKRQRTPRQDVALMFGFLLGKLGKDRVLAFYKESPNFEFPIDFEGVKFTALDDRGSWKHTLIRELVGCGYTVDAERLLR	A0A7J2YXH6|unreviewed|CD-NTase-associated,281,133|254|TIR-like|PF10137.12,	Not in supported Clade	Archaea; Thermoproteati; Candidatus Bathyarchaeota; unclassified Candidatus Bathyarchaeota	Archaea
A0A7J3ADD1|unreviewed|CD-NTase-associated	MGIALEPKKPLTPKKEIFISHGKDTKPLNELKAMLIDFGLTPVVLSEQPSGGKTVMEKLEAYSDVGYAFVILTPDDLGGFVEMGSKWSRPARLRRFLKTAYPRPRQNVVLEFGYFVGKLGRSRVCCLLKKPVEQPSDMQGIVYLSFKESLEEIKTGIIKELKAAGYEI	A0A7J3ADD1|unreviewed|CD-NTase-associated,168,17|147|TIR-like|PF10137.12,	Not in supported Clade	Archaea; Thermoproteati; Candidatus Bathyarchaeota; unclassified Candidatus Bathyarchaeota	Archaea
A0A7J3JG50|unreviewed|CD-NTase-associated	MKLLDDILKLKDTIQESGEYVGSMATRAAISNFYKNQWLPLSQDFKNQHGTSDFQIVDENAFAMYELTKTQKPSKAKLLANIKAIISILDKIELNAIRGHGSNFEYSNKTISLEKTSTENNPEKAKTTETTNKRAVFVIHGRNLAIRDSMFDFLRSIDLRPLEWSELIKSTGIGAPYIGDVLDKAFSEAQAIVVLMTPDDEGRLREQFRGEKEPLHETEFTPQARLNVIFEAGMAIGRCPNRTIIAEVGSVRPFSDIIGRHSVRLDDSAEKRHDLAQRLETAGCHINIKGVSWLKVGNFSAKI	A0A7J3JG50|unreviewed|CD-NTase-associated,303,136|266|TIR-like|PF10137.12,	Not in supported Clade	Archaea; Thermoproteati; Candidatus Bathyarchaeota; unclassified Candidatus Bathyarchaeota	Archaea
A0A7J4NW64|unreviewed|TIR	MEGDAMTLPTVFISYSHEDEVWKKLLHPQLGVLEQQDRITIWDDRQIDPGGKWFNEIKQVMDRAAVTVCLISADYLSSDFCTKEEIPYLLERREKDGMILIPVLLRPCLWKAVPWLKNIQMLPRDGKSVSRDFKDDPDVVFDKVAETIFEIIDNPGYKPPEPTPLWSPPGKIDIRRLPMTGEELFGRQKQLEMLDQAWELDHTHIVSFVAWGGVGKSTLVNKWLERMEADNYRGASRVFAWSFYSQGTSEKVTSADLFISEALDWFGDSDPSAGSPWDKGARLAELIRKNKTLLVLDGLEPLQSHYDYERGKIKDPALATVISELARQNPGLCVVTTREAVADLRPFQETVYQEDLELISAEAGRALLRVSGVQGTDLKLERTVRDFGNHALAVSLLGV…	A0A7J4NW64|unreviewed|TIR,927,11|121|TIR_2|PF13676.9,183|236|AAA_16|PF13191.9,635|700|TPR_12|PF13424.9,797|917|TPR_MalT|PF17874.4,	Not in supported Clade	Archaea; Methanobacteriati; Methanobacteriota; Stenosarchaea group; Methanomicrobia; Methanosarcinales; unclassified Methanosarcinales	Archaea
A0A7J4UKN6|unreviewed|Thoeris	MVRRVFFSFHFDNDVMRVQLVRNMGALEGNEPISVNDWETVKRGEEPSIKRWIENTMKDCDCIIVLIGSETANRPWVDYEIRKAWEMKKGILGIYIHNLPCPRTGKSHKGLNPFDKIFFTDGTPLSSKIKCYDPNPLDAYNDIKTGIQRIVELAIQEAKQRN	A0A7J4UKN6|unreviewed|Thoeris,162,3|100|DUF1863|PF08937.14,	Clade_7	Archaea; unclassified Archaea	Archaea
A0A7J9NK02|unreviewed|TIR	MENGPNCDVFISYKVSTGQSDAKHLQRSISEDCNYSCFLSGVSLKNGDEFQPVIDEALQNCKYFILVITAKTMKSKAVLKEIDEAFKLHKKMFIYRKEGESLKNTGDLFKFQQTIYSDKYDLAHKAINDLENEILNAKNNLENKLKSKNDNQNRTRTELEIFDLIKSKKYIEAKNLLDTQIENNPKNPFYYLIGGILFELLHEYDKAKEMFEKALELDPKYAHAYDNYGVLLTELKEYDKAKEMFEKALELDPKNQATYDNYGVLLTELKEYDKAKEMFEKALELDMLDPLIYGRYAIVLKELKEYDKAKEMFEKALNSNLKLDENILIISTYLKLLNKLNDYDKAKEMFEKALELDPKNSAIYNNYGILLLNAKEHDKAKEMFEKALELDPKNSSIYN…	A0A7J9NK02|unreviewed|TIR,827,9|98|TIR_2|PF13676.9,191|253|TPR_12|PF13424.9,270|320|TPR_19|PF14559.9,341|395|TPR_19|PF14559.9,396|460|TPR_12|PF13424.9,464|494|TPR_8|PF13181.9,496|561|TPR_12|PF13424.9,566|630|TPR_12|PF13424.9,634|694|TPR_12|PF13424.9,703|766|TPR_12|PF13424.9,773|811|TPR_14|PF13428.9,	Not in supported Clade	Archaea; Methanobacteriati; Methanobacteriota; Methanomada group; Methanococci; Methanococcales; Methanococcaceae; Methanococcus	Archaea
A0A7J9NLZ7|unreviewed|Thoeris	MVNTKVFLSYYHKDDQEYKEEFEERFGHLFINKSVKDGDIADKLNTDYIKRLIQLGYLKDTSVLVVLLGENTQKRKHVDWEISASINKKVGNYSGLIGLLLPTHPAYNKNEYSYDSIPPRLADNVKTGYAKVYNWTEYPSTIKRYVNEAFARKNNNADLIDNSRPQFKNNR	A0A7J9NLZ7|unreviewed|Thoeris,171,5|125|DUF1863|PF08937.14,	Clade_7	Archaea; Methanobacteriati; Methanobacteriota; Methanomada group; Methanococci; Methanococcales; Methanococcaceae; Methanococcus	Archaea
A0A7J9NWD3|unreviewed|Thoeris	MVHYRTGTYVAFNGCGTRDPTASDIKYFNLLKAWDSNKNFDFNMKNSHAKTSQVKDSSSLKTLQDRLVLRMKKSKNMLVIVSKKSKENRGLLSFEIEKAIGLKMPIIMAYSGMEEISDIQKLSKLWPKSLKESIGSKTVKTIHIPFKREFIGKAVEKYHVRKMPRNYITILKI	A0A7J9NWD3|unreviewed|Thoeris,173,35|119|DUF1863|PF08937.14,	Clade_7	Archaea; Methanobacteriati; Methanobacteriota; Methanomada group; Methanococci; Methanococcales; Methanococcaceae; Methanococcus	Archaea
A0A7J9SND2|unreviewed|TIR	MVSYTPPLSVFFVWHPADANTVQPMVKHCSSMLQRDINKPFSRAMNLPIFYRTTAKKGVPSNINIESENSIIFIFLSKNIVGNGDWVEYIKKLPESDKIHIIPIALDNYAFNVGGRLQGKNFIRTYEYEELYTNYLIFISVAHEIYRLILNESFNIMRPGKYNALKIFLSHAKDGKQGIKLAKALKNFIDNSSMRNFFDATDIAPGYQFDNEIIDHIKESTIIAIHSDPYSSRYWCQREILCAKENHRPIVAVDCLEEFEDRRFPHAANIPGVHVNIGEYTEPGKKDLLRIVSVALLETIRFYYAKMLLTQYIKVNWIPNDAEILSRPPEATDIFKILINNYNSIHCLKKSVVYPEPPIYEEELAFFKNFGIEFFTPLLFNPINIHGKSIGISISDPSD…	A0A7J9SND2|unreviewed|TIR,674,167|255|TIR_2|PF13676.9,386|652|LD_cluster2|PF18163.4,	Not in supported Clade	Archaea; Methanobacteriati; Methanobacteriota; Stenosarchaea group; Methanomicrobia; Methanosarcinales; ANME-2 cluster; unclassified ANME-2 cluster	Archaea
A0A7J9TJW0|unreviewed|Thoeris	MTMRHNVFVSYHHNDDQRYREQFESICEDVIVSRSVDIGDIDPNANTEYVRQKIRDEYLRDSTVTVVLIGRQTWQRKHVDWEIYSSLRDTQKNPRSGLLGILLPSYDYPEPRKYSPYTVPPRLYDNLKERNDGKKPFAAIHPWSTNPFDIQQWIHEAFHIRDQITPINNRPMYGKNHTGDRWQD	A0A7J9TJW0|unreviewed|Thoeris,184,5|120|DUF1863|PF08937.14,	Clade_7	Archaea; Methanobacteriati; Methanobacteriota; Stenosarchaea group; Methanomicrobia; Methanosarcinales; ANME-2 cluster; unclassified ANME-2 cluster	Archaea
A0A7K0E3W3|unreviewed|TIR	MSRKTNIFAIYAWEDKNVLLQLRQSLNTLVANGAITIWADDPILPGKSWKPKVESHMDFADIFLMLVSSDFMKSKFIQQLEFKNVIDKYKANDATVIPVLVDDCQWQIDFKSDDYDFNLNELDVLPDKKRPIENWDVPEKAFNEVGNALKKVIADIRGESNETTIVKNKIEQVKKVEDQLELSFFDEVDTNEDSLVAQKHDAKAERLLEEAAAKKRAAAEQEKAAKIEQERIEAVRAAERKAEEAKEKLEREQKILEAEKEAQLRAEQERLLQEEKEAQRKAVEEQLREEEQRLAKLKAEEDQRLLLEEEAQREAEEEQRLLEQEEANEAYQNLTEEYEEVIDKDEQEESSLFNKKSLLVLIGVLFVAAGFYIFYDSDGDTDKTDPVMPETNTTKINDV…	A0A7K0E3W3|unreviewed|TIR,568,7|106|TIR_2|PF13676.9,173|347|Borrelia_P83|PF05262.14,476|563|DUF1566|PF07603.14,	Not in supported Clade	Bacteria; Pseudomonadati; FCB group; Bacteroidota/Chlorobiota group; Bacteroidota; Flavobacteriia; Flavobacteriales; Flavobacteriaceae; unclassified Flavobacteriaceae	Bacteria
A0A7K3WMS5|unreviewed|TIR	MRHKLFISYSNCDSEKVELINTILTHNKIFTPLIIAKNREPLMPLSEKVTNGITSAEVVIPILTKKSIKTQWINQEIGYAKAKDKEIIPIVESGLIDKLKGFIHKQIDLPYSFIPNINKFQEHKDFSNMFKILLIDLEAKYSDIVVSASKDDVKKYLEKGRLIKYEEGSRHFLVGNTVHPFSDADTPAYVQKLLKRKHDDALKIEKSQYDNYEKGRRVLFKKV	A0A7K3WMS5|unreviewed|TIR,223,6|92|TIR_2|PF13676.9,	Clade_6	Bacteria; Pseudomonadati; Bacteroidota; Flavobacteriia; Flavobacteriales; Cryomorphaceae; Cryomorpha	Bacteria
A0A7K3ZNZ8|unreviewed|CD-NTase-associated	MQTPKYHIYLAYAEADKSGFRFNITQEELQRTFAEPINEGKQFWFLGRLLNPMKIAKVLIFWSYEEANMLDLPSNESIVVEKDKKYVVESIERGKVKGAYLCTDKFLAKPQTVAAPTGATFSGKRRVLIVSGTDDAMKQKLTKALGKLLLVPVVLCEEPGHGRKIVERFTAAYADVGLAVVLLSPDDYVYAKSEQPTKRKLKPRQDVVFELGYLLGKLGKEKVLVLYRESEKGEFEVNTDFEGVTSAPFDRLDSWKLALLRGLLGNGYQVEGDRILK	A0A7K3ZNZ8|unreviewed|CD-NTase-associated,277,126|250|TIR-like|PF10137.12,	Not in supported Clade	Archaea; Thermoproteati; Candidatus Bathyarchaeota; unclassified Candidatus Bathyarchaeota	Archaea
A0A7K3ZYM8|unreviewed|CD-NTase-associated	MKMEKQKEYLNTYFPPEVIIEALNILSAFIEDGERKFENLKRSIKLKNGEIWSHDTDEEFFADYRKPFEQASFGLWLSGTRFYFYTFIFGRDTQVTIRAPERHQIEASFEIFEKNAERCKLQPLPEKPKPKPIIFIGHGGSEQWRNLKDHLHEKHDYRVEAYEIGARAGHAIRDILEEMLGKTSFAILVMTGEDKTEDGGMRARQNVVHELGLFQGKLGFTKAIVLLEDGTEEFSNIHGINQIRYGKGNIKETFGEVLATLKREFGRKNSADDNQQFPGWRN	A0A7K3ZYM8|unreviewed|CD-NTase-associated,282,134|245|TIR-like|PF10137.12,	Not in supported Clade	Archaea; Methanobacteriati; Methanobacteriota; Stenosarchaea group; Methanomicrobia; Methanotrichales; Methanotrichaceae; Methanothrix; unclassified Methanothrix	Archaea
A0A7K4D9I7|unreviewed|SEFIR	MMLLENTPIKKDTIIKTPKVYISYSWSSEDHQKGIIKLAEDLMANGVEVKLDVWDLKEGHDIYDFMESMVKDHEIDRVLVVCDKGYFEKAETRKGGVGTETQIITPEIYTKTKQDKFIPIISERAEDGSPYVPTFMKGRLYIDLSSLESYSSEFEKLLRNLFSRPIHVKPELGKPPPHLFDDDAIPTKTSKIIRNMREFSRTNPRILRSLSKEFIEEFILSLETFRIKYSKESDISYDKLVLESIDKMLPIRDDFISFVELYCNNKEELDPSLFEDFFEKLLEFTGPKKNETYTSLDFDNYRFLLWELFLYFVTIFLQHKEFSLLAKIINKDFIFKQGHKVDNGRYAIFCYSIKSINDNRGEKLIE	A0A7K4D9I7|unreviewed|SEFIR,366,20|158|TIR_2|PF13676.9,	Clade_SEFIR	Archaea; Methanobacteriati; Methanobacteriota; Stenosarchaea group; Candidatus Methanofastidiosia; unclassified Candidatus Methanofastidiosia	Archaea
A0A7K4H5J9|unreviewed|TIR	MKCNKKIKIIIVFSLFLLSLFINPDYFLNKKLSKYNSDDSSLRVAQLSGTIHINNNWSDTKIAGICTGFGNVSDPYIIEDFIIDGQGSGNCILIENSNEYFKIESCTVFNSKSGTNFAGIKLNNVSNGRIFNNNCSDNQGNGIFLNNSINNWIFENSINDNIESGLYLTEFCTNNTISKNNIANNRYGIDLHYSCFSNISDNIVLFNHYHGIRMEFSDNNSLSKNNVSNNIYYGIYLRYSRNNTIFLNNGTENKQGAIDCSTGSLENRIKRNSLSNNYVGFSSIESNYSIVTENYINNNQFGIFFLNSNNNSIFSNNINYNFYSGIQLRDSSYNTISNNKMRECGLYFQDFEGNINPMLSNTITEDNLVNNKALYCFLNKTGLNTVNFTSRGIPGQIIL…	A0A7K4H5J9|unreviewed|TIR,1788,163|279|NosD|PF05048.16,396|559|NosD|PF05048.16,690|837|NosD|PF05048.16,877|992|NosD|PF05048.16,1006|1101|NosD|PF05048.16,1533|1614|HEPN_Swt1|PF18731.4,1661|1782|TIR_2|PF13676.9,	Not in supported Clade	Archaea; Promethearchaeati; Promethearchaeota; unclassified Promethearchaeota	Archaea
A0A7L4QT44|unreviewed|Thoeris	MFEDELEEHDLFITHNGPGDEEYITFFQRLLEAPDFEWKDHGVPGLNKDEELEEQIQPAQVVVVLSGLYNRHPELVKKQIEIAQKLDKPLLLIRPYGLEEVPVELDKLASGVVGWNRVCIVEHIEEILEL	A0A7L4QT44|unreviewed|Thoeris,130,50|101|DUF1863|PF08937.14,	Clade_7	Archaea; Methanobacteriati; Methanobacteriota; Methanomada group; Methanobacteria; Methanobacteriales; unclassified Methanobacteriales	Archaea
A0A7L4ZE02|unreviewed|Thoeris	MLPFLLGLGAIAVIAKVIYNNSEEEVEDKKVFISFSMKDVKYRDYLVEQSENDRSPFSFVDMSVREAWDDDKWKAECKKRIETCDGLLVLISDNLEQSKGAIWEIKCAKEEAIPVYGMHIFKHKKCKIPKELKGHKIIKWSWDNLKDIVNSI	A0A7L4ZE02|unreviewed|Thoeris,152,29|130|DUF1863|PF08937.14,	Clade_7	Bacteria; Pseudomonadati; Bacteroidota; Flavobacteriia; Flavobacteriales; Flavobacteriaceae; Kordia	Bacteria
A0A7L7YYJ7|unreviewed|TIR	MQVFISWSGPQANAVAEGLKDWLPRVLARTVSCFVSSSDIESGQRGLNVIAQQLEQCEFGIVVVTPDNLEKPWINFEAGALSKAFKDHAQVTPLLVGLAEQEVKPPLSQFQMRSATSKESVLQLVLSVNRAQPDPVDEETVKDLFGLNWSAFQELVAAARATNTDETPRRGTEDILEEVLGTVRGLQRQVDDLRFEVAGPGPIPLSEQKVSDAARRALDYIKMMKLDLKEGLSAHRVGQSLVLQLPASVPDLGPEYIWAFQSLAIGSELVFRLQWDDEHWYEFEPGGRYRTGPDGQLAPRD	A0A7L7YYJ7|unreviewed|TIR,301,3|116|TIR_2|PF13676.9,	Not in supported Clade	Bacteria; Bacillati; Actinomycetota; Actinomycetes; Micrococcales; Microbacteriaceae; Clavibacter	Bacteria
A0A7L9BV57|unreviewed|TIR	MNVFISYSVADVDLLRRVAQVIAAGGDKPLCWDTSKTPGHEVWPSIFGWIDASDLVIVIITDQTVARAMSVGQEVGHARAKGKPIVPLVAAGVRPEDLGCLNGVIYQPISRENTSDALAAVQRVLDGMKMQKAEAQRQLLVVGGIVGLLWLFGQNG	A0A7L9BV57|unreviewed|TIR,156,3|114|TIR_2|PF13676.9,116|148|CDC37_C|PF08564.13,	Clade_6	Bacteria; Pseudomonadati; PVC group; Planctomycetota; Phycisphaerae; Phycisphaerales; Phycisphaeraceae; unclassified Phycisphaeraceae	Bacteria
A0A7M3NKZ6|unreviewed|TIR	MSGKPAAFMSYVRFNDEHDDGLLTQLRERLGTEVRAQTGEEFSIFQDRNDVAWGQNWQQRIDEALDEVTLLLVIITPSLFRSPACRAEVARFLEREKELVRSDLILPVYYISARELDDPVLREADELARVLASRQHADWRELRFEPFTSPLVRKALARLASRMRDTFWHPPATTRVRLARTEQATGAAAGSTEQTDDTAKAAVMAKAEPPTHVVDPYHRGDFTTVGAAINAAKPGDRILVRPGLYEEGLVVDKPLEILGDGPVADIQIRAHDADALMFRTSIGRVTNLTLRQTGGEWYGVDITQGRLELEGCDISSQGLAGVAIRNGADPRLRRNRIHDGKQGGVFVYDNGMGTLEDNDIAGYTLAGVAIRTGGNPTLRRNQIHDNELVGVYVHDNGMG…	A0A7M3NKZ6|unreviewed|TIR,707,22|144|TIR_2|PF13676.9,366|519|Beta_helix|PF13229.9,550|694|Beta_helix|PF13229.9,	Not in supported Clade	Bacteria; Bacillati; Actinomycetota; Actinomycetes; Kitasatosporales; Streptomycetaceae; Streptomyces; unclassified Streptomyces	Bacteria
A0A7S6S8Z9|unreviewed|TIR	MTEAYDVFISYAHADNKIPHGSAAEMGWIGTLAANLNTGPNVLEKRIFIDYQLKPGDEFSDTLIDKVTNSKLLVLFLSRNYAESTWCGKELKHFIQAHSANPEKPVDVFVVELFPYEQLTGLPENIRNIRKHNIHAKFWVQPIDGSVPILAGYPTPSDNDDKVRIHYWNSLNTLRTAIDERLAKKTVLPAINHTGAVVKTVTTKSDDHKAVTPCTILLADVTDDLEPKRNEIKLALEAEKFLVLPDGDCVGLSIEEFNSAFPRDLKRSELFVQLLSPTVGRKTKGYPAPLPQLQFQLAREASKPILQWCEQLPVSGQINDQAHAKLFETEFLRVTNLNNFKTEIIERLQAEKAKRSKAISASLQSSQSKLGKKVLFVDDLASTDDLSKTLRATIKQHRY…	A0A7S6S8Z9|unreviewed|TIR,498,7|110|TIR_2|PF13676.9,	Not in supported Clade	Bacteria; Pseudomonadati; Pseudomonadota; Gammaproteobacteria; unclassified Gammaproteobacteria	Bacteria
A0A7S8IES9|unreviewed|TIR	MPPRTEAERTELKQLIDAVREGVYIETQEALTELRERGWLHDGSLNGAPLAGARLNGTDLRGAILSRADLSNADLNVAQLDRVRLTGAKLVGARLQGSSMMEADLMDAHLMGANLTDVKLNGTNLTYADLEQAVLCNSSLREANLSGAELQGADLTGAQLAYATLLNTRLVQANLTYASLTSADLREAVLRQATLHNTNCIKTNFSGVDLTEAEFTDALFGHTIITGTDMSQALSLPTIRHAAPSFIDVSTLLKSGLLPEDFLRGIGLPDELTDHLAELRRRSVSWHSVLITYSQEDRLFAEALYEALQDRGIRCWLNGYDNSTAEMDAGIHPWDAVLLCCSRASLTKGWAAREARWALEREGSRKKRFRKQVLLPLNLDNYLFTETCRTRLPGWERIV…	A0A7S8IES9|unreviewed|TIR,441,45|76|Pentapeptide|PF00805.25,78|117|Pentapeptide|PF00805.25,120|157|Pentapeptide|PF00805.25,173|211|Pentapeptide|PF00805.25,289|381|TIR_2|PF13676.9,	Not in supported Clade	Bacteria; Bacillati; Chloroflexota; Candidatus Thermofontia; Phototrophicales; Phototrophicaceae; Phototrophicus	Bacteria
A0A7U9WTF7|unreviewed|CD-NTase-associated	MGNLYPEDIIGWLKVSEEDTKEFINYLHSQRVLFFKYRIKCDCGEKNVVYENILARAKNLYCNVCGYEFCRQDIEERTEIIYEIDKEELLSLEDKRIEFREIPHLITNIVPMVQKQEERVMDKNEIFIGSSSGMVDYMDEIALKLEKLDEKPLLWNDENKGIFVPGTSTIDSLFEITDRVKAAIFIFNEDDKVWFNGKDSIIGKSEDAVRDNVLFEYGLFMGTLGKGKVCFICKGKPHIASDLLGITYIDGDLGEAQVKAKLKSWLEKIK	A0A7U9WTF7|unreviewed|CD-NTase-associated,270,38|71|IBR|PF01485.24,126|250|TIR-like|PF10137.12,	Not in supported Clade	Bacteria; Bacillati; Bacillota; Clostridia; Lachnospirales; Lachnospiraceae; unclassified Lachnospiraceae	Bacteria
A0A7U9X4V5|unreviewed|Protein	MHIGEIFNDKWKINSILGMGASAKVYLATDEYLNKQVVIKEYKNIINNRYQFIIRNEVNILNRLKHSGIPQIYDIVENDSNLIIIMEYIQGKTIDRIIQENSPFTENHAINVSKQLIYIMRYLHSKNIIYRDLKPSNIMITNDNKVVLVDFGTTMVQTSQETESNICVGTIGYAAPEQFDKNKKQNFSTDIYGFGATLYYMLTGVNPTNIHSFSLKEINSNFSNALEFIVLKCTQINPMDRYQNFNQLLIHFKNLKSLNKSLRIKWSVKKMLKNKNIANEKKDILNKSFPTYNLPISKLDETIILSDNSLDIMPPPILDIQNINIFLSYCNFDNDLADIIFDKLSKYSHIHINRYTINVPYKGSFTEFMNTLKKHDKVIMIISDKYLKSRACMYEAGQL…	A0A7U9X4V5|unreviewed|Protein,519,13|247|Pkinase|PF00069.28,325|419|TIR_2|PF13676.9,	Not in supported Clade	Bacteria; Bacillati; Bacillota; Clostridia; Lachnospirales; Lachnospiraceae; unclassified Lachnospiraceae	Bacteria
A0A7U9X5X6|unreviewed|TIR	MEDITYKYDAFISYRHYPKDMKIAQKLQKMLEGDIIPAKSGIEKRRLRICRDENEFSVGSSLYEEIYVKLRQSKFLIVVCGSETRESPFCMEEIRYFKKIHHGRLDKVLVLLIEGDSAQALPEELTYETIEARKPDGSICLEKHTVKPLYCNIRAKSEHESMQLLKNEFLKLAAPLLGCDYEDLFQRYLRRRMKRKITGITVCIAVISIICVLSYAAWISRKSQALVYEYTAKDCIEDGKWSQALLYYGKALELDPRRTPSRIGAMLLMQQHTWPCLETEEEFMGICGTHIHPVFYPGESIDSFKYSCVSMTPSGEYMLWGDLNDNYIVTDGKGNALYALEGKGNAWTEEAASGWLFYNPEKRLFTFHWPKEGKEYELYWPGEHNDFPGRSCACILAKN…	A0A7U9X5X6|unreviewed|TIR,913,11|117|TIR_2|PF13676.9,226|257|TPR_2|PF07719.20,	Clade_5	Bacteria; Bacillati; Bacillota; Clostridia; Lachnospirales; Lachnospiraceae; unclassified Lachnospiraceae	Bacteria
A0A7V4YZD2|unreviewed|TIR	MNIVTLYENNDLAMRKSLDRYLSQLARGGDTHIWNDEMVLPGEKTEVILQEHLKNADLVLLLVSQDFWASETCYAQAVQVLEMSQKNSKKKIVNVLLRPNSLEDTPFKDLPQLPAPNVCVTQYRDPEQGYWDIYQGLKKIIDPSYRYKKRPKVAALQTTVFGSAVLLLWSLFVLLLPVMLPENSIKIASEPFAGKFDSIIFYKIYKLDHTVQREIALAFVLENAESQKLGDAKPVWATLEKTGDEDWAGPKQRAYTMQDSAVNYTAEYSCQCVHADFEKNEAGEYHFVVEFDKALDKQHLEVLKNKLSCSSRPCGWSESNCPGDTEFSAFHRLYFQDTRFFFQILVFVLFTLLLASIFITKKISSYAKSDSHSNHVQQKTL	A0A7V4YZD2|unreviewed|TIR,381,27|100|TIR_2|PF13676.9,341|379|DUF4083|PF13314.9,	Not in supported Clade	Bacteria; Pseudomonadati; FCB group; Bacteroidota/Chlorobiota group; Bacteroidota; unclassified Bacteroidota	Bacteria
A0A7V6IQ78|unreviewed|CD-NTase-associated	MKNKHIILFSSGISEEKGILDSLVSTLEVKGYMCSYWRDLFSGANDSDNIAILPMLIKKIPTFDYAILVCEGHDITTIQRQGTLEQVYTMRDNVLFEIGLCVMALGLSKTILVTDALVRKLFVATVKSLLHETFFEQTITENYSLLDPEERKRMQDDVMDVVRNRLTIEYVD	A0A7V6IQ78|unreviewed|CD-NTase-associated,172,14|116|TIR-like|PF10137.12,	Not in supported Clade	Bacteria; Bacillati; Bacillota; Clostridia; Eubacteriales; Clostridiaceae; unclassified Clostridiaceae	Bacteria
A0A7V7X564|unreviewed|Thoeris	MKGETVSMSVFVSFNYSDKEMVGNLKGLGISELSIKWHYIETDLSNSGENAIDNEIRSQIRQCSVALFLVGDNAHNSPWIKREAKLAESLAVKRIVVRHPGTTGAPPPELSSIRPINWDREEIMKSLGL	A0A7V7X564|unreviewed|Thoeris,129,9|97|DUF1863|PF08937.14,	Clade_7	Bacteria; unclassified Bacteria	Bacteria
A0A7V8BUY0|unreviewed|TIR	MYTTFINYTNEDEILAKRIYADLLKAGIRPWMTIYDAAPGDDREAVTQTALENSPHVVVIVTKKSQRDQSVVNLTTQAAGKNVIGVLADLGVRSPEGAKEVKLKRRYGEALQELATLLPADSEPLSEVPPFQQGNEAYALEDYDGAVEQYTAAIKADETHAAAYNGRAAAYNAVRQHQKALDDVNKAIELNPEVPKYYRNRSLALSGLRRHEEALADDQKGLELEPSSSRVWSSYGMTLLALGRFDEARAAVEKALELRPNEAHYLYQLGVIASQAGNLEAALECYTKALALDPENADIESGRRLVLGRLGRYDEVLAEVDREMKKNPRKGGVYITRSLINFYMERYEDAVKDATMALERGQASQPAAYYNRAIAHWKAGHIDQAKADLLLAISLMPEL…	A0A7V8BUY0|unreviewed|TIR,433,5|89|TIR_2|PF13676.9,131|160|TPR_2|PF07719.20,161|193|TPR_1|PF00515.31,230|294|TPR_12|PF13424.9,366|398|TPR_2|PF07719.20,	Not in supported Clade	Bacteria; Bacillati; Chloroflexota; Anaerolineae; unclassified Anaerolineae	Bacteria
A0A7W0CUM4|unreviewed|TIR	MDPNYWVRTFYESLTIDLANLSANPAGFMDVTLELGSSWVAAITANLNTCSVFVPLYSPRLFQSKNCGREWATFAQRFDGIPAVDAPIVPVVWAPCRDMPACAREIQYRGPDLGEKYHREGLYGLMRTHRAEANRVIMKLATVIVAKAHESRHLPHGVAEDFTLSENAFGGQDGERPLALAVLSAPDWHAREVAIRIASAKQCTPDLRDLHSFRAELTGPHPVRPVVVIVDPKAVRADLRHLVVKPWVTVVVVWEKDPSPDDLRRIGESLGPKAKERGMVTQVAAAADLEEALIEQVDNASRQYFKHGAANPPPDSGTERPRF	A0A7W0CUM4|unreviewed|TIR,323,28|108|TIR_2|PF13676.9,	Not in supported Clade	Bacteria; Bacillati; Actinomycetota; Actinomycetes; Streptosporangiales; Streptosporangiaceae; Nonomuraea	Bacteria
A0A7W0YLD9|unreviewed|TIR	MRAQRLSAAAPARSAKALREELGKADHDRLDRLIELIGEDGAINLGRALESLYPGSAREAALTGFRQFRARLKSAALEAGLELELVVDTQTRAAPDARRAWFEGIDDVARAAVNYTEGETAGVERVGQTAVELTDVEDGKQIVRYFISYAQVDGQLKAQLMTSLQPLIKIAKDYRFEAWDDGEILPGEDWHAAIQRAIARCQFGLLLVSPEFLASEYIVAKELPAFVSPNLASPEPTKRAIPVALKSLLFDDTIDLKGLERVQVFHDSGGKAFAERSRGNPRDAFASELFRRIMKVVAQQTQAPAAGEPQSGSRVEIQTHWQIEAFEKDSFVPTRGFASSLEKLEPERRQDPPAARGDALDYLMDWVSNPESQPYCALLGDLGFGKTTTCMAFAKRLLD…	A0A7W0YLD9|unreviewed|TIR,1028,146|265|TIR_2|PF13676.9,376|501|NACHT|PF05729.15,684|789|DUF3646|PF12362.11,823|851|Pentapeptide|PF00805.25,866|908|Pentapeptide_4|PF13599.9,936|971|WD40|PF00400.35,975|1013|WD40|PF00400.35,	Not in supported Clade	Bacteria; Pseudomonadati; FCB group; Gemmatimonadota; Gemmatimonadia; Gemmatimonadales; unclassified Gemmatimonadales	Bacteria
A0A7W3NUB0|unreviewed|SEFIR	MTHVTSETRLVWRHRSRTSEGTAMESQDIARIDLTLVEEGGRRMESTPNGIGIGALRLRKWQIDHIESPEDVFDGYDTYLIRINYDLELEVDSPRVTWFELAVDFRSENGAGEATVIDALPRFGTFSETPKSYVLNRYLNFVPFEDGVSAHALLPASSERVDTFGIGGQRLRWRHVSLDGTGVREGSYSAWVVLHVPTGQVDQRVMFSARYDLIVDPEVEYRPTQVPAEFTLKLIASSDRPETATHLSSAAFELQDDEYHPSVFICYAHDTPLHKTRARQFGNLLVKNGIDTHMDQWDEIHRKPWDFWAYEHINKVDFIIVLASPICRKAFNGELKGTDNRGIRSEARLILDQLHTERDKWTPKVLPVVLPHEFVENVSEMLQPWTTDHYKINQLTREG…	A0A7W3NUB0|unreviewed|SEFIR,434,262|339|SEFIR|PF08357.14,	Clade_SEFIR	Bacteria; Bacillati; Actinomycetota; Actinomycetes; Kitasatosporales; Streptomycetaceae; Streptomyces	Bacteria
A0A7W7Y8B7|unreviewed|SEFIR	MIDSHIALELFLITMVFLTYRHENEEHKKCVLEFAVYLRDAGVNVVVDQLYFCSNRGGPDMGWPKWCAQQVKDADQVLIIASSGWFRCFEGKEVDGVGLGAACEAHLIFQQLYNVGWVTNKFRIVVIETSGSITIPNEIEGYHRYNAQKPDEVDHLLEWLGCPKVTPHPNNQYWLENTPDITWPFADALHVRDAFADLLTRSAKHRVLLVRGGSELGKTSMTQHMLGLGLACSWLACGRLDLKGGTGLDEELSSFAQHLIGAGEMEEVMGNGKVVDRLRRLFVYLQKRATPTLLIVDTYDDSQAREFSDWVEKLLLVATPRADWLRVVVAGQRVPDNRAASWAGQAQFTKLEAPSCEDWITCAKKYRPDVNEEFIQQLHSLANGRASLLWNLLGPKSLNN	A0A7W7Y8B7|unreviewed|SEFIR,400,16|98|SEFIR|PF08357.14,277|305|NACHT|PF05729.15,	Clade_SEFIR	Bacteria; Pseudomonadati; Verrucomicrobiota; Verrucomicrobiia; Verrucomicrobiales; Verrucomicrobiaceae; Prosthecobacter	Bacteria
A0A7W7Z099|unreviewed|SEFIR	MTATIQLREGNMFAQPSDLIIIPCSTGGSITSHVAQELENFDISPPPEAMQLGEVKFEIFRGAANIATYVGYAASVLGMRSNKAAISSISEKTALFAQNKPEIRNITLPLLGSGAGGLSQTESAEALIQGIERVDAADKVYNIFVYRKDDFEALSRHLSRETSSLPRTGRHRSGDHVSRTKRREAVRVFISYTKTDVEHEARVRDLATFLRANGVDARLDIWLLRPGMDLPQWMSNELDLADRVLIICNEDYAKRADGRVGGVGWEIRIVQGDLLQSQQSNPKKYIPIVFDTVRPADLPRFLQGVYAVTWKTDGANNESQGRLLRELYSAYEEAPPLGEPPRFVLR	A0A7W7Z099|unreviewed|SEFIR,346,188|318|TIR_2|PF13676.9,	Clade_SEFIR	Bacteria; Pseudomonadati; Pseudomonadota; Alphaproteobacteria; Hyphomicrobiales; Nitrobacteraceae; Rhodopseudomonas	Bacteria
A0A7W8K000|unreviewed|SEFIR	MTSTSPEPVLFISYSQTSEAYKEKVLEFANRLIDAGVDVLLDQYELDLGSNLNAYMERSITDPRVTHVLALCDEAYKEKSEGRRGGVGTETTIISTKVYEQLSGPKREGARGPRFIAVRFAPGDVLPAMFASSLYVDLSDPGSAQYGEQYETLLRALHNRPARIKPALGQIPAFLNEATAVPASPSAAHATAVLEAVRGERWPSARSRLGDYLNALEAELRALPMAVAEEGEHQGTYLQDVVRSALSAFLPARNAFAGVVHALGPAPIDTGLVDALVAFFERVRNVAWDASRASKFNEAAQDYKTFLVTELLLYASGSLYKAGAYAVLSDLLGRSFYVVRPSTGGHEYVTFADLTSFPRNTAEMVLSEGTRWISPIGYLLISRAAPSVLSQQELCQTEA…	A0A7W8K000|unreviewed|SEFIR,488,11|153|TIR_2|PF13676.9,	Clade_SEFIR	Bacteria; Thermotogati; Deinococcota; Deinococci; Deinococcales; Deinococcaceae; Deinococcus	Bacteria
A0A7W8KIG5|unreviewed|SEFIR	MPMDDGRPKVFISYCWELPLTVERVHQLADFLDAHGVYLEMDRYQPAGTNLYRFMQQMVEDPAIDKVLCFVDRAYHRKCLLGEGGVGTEATILTPEVYAHAARGDLTTARIVPILFELPANTAQPMPTMFATAKYEYMVDPQRDDQHMEQLRRLAYGQPAHVRSNSPRAPEHLLAPDTPFGTEVQAFGSQVGYHLKQGKTKLGLAALEDHLQALLTQLTRDDDHLFPSAAEYHVNRTELLRRAIERRLPLVSAYGRALDAFLKYGEDTALALLSELFGRVLTFNLNARLLPAQDVSRLLTRELVVWAVALHLRHRRYEAVHALIDEQYRINDQRAWLPYDYLAYPPKDLRDDRFLSEQSQAIWAGTGLPTEEAVQAEVVLAVWGAANDLAEVGWPWTNE…	A0A7W8KIG5|unreviewed|SEFIR,467,10|151|TIR_2|PF13676.9,	Clade_SEFIR	Bacteria; Thermotogati; Deinococcota; Deinococci; Deinococcales; Deinococcaceae; Deinococcus	Bacteria
A0A7W8QQC6|unreviewed|TIR	MADTRGGVFFSYVRTEYRLAEPLIAALRAQGLRVFVDRHDVRDFSSISESLSGALAESTLLVALYSPAYLSRSSCNFELTAAFLAGQREGDPCRRIAVISPTSSFEHVHPMELRDRRSFSLADHLGREDELAAAIARRAGEVGGTIGPPPEGGGVRWFPAPPLGRPEFQPFRRRLWEAHSALRPGAASYHTGRWEGGSAWVSSLDAGTATAFCHAYAFQFGAAYPGGVYWLDLAGEAGDAAQGYARRVRELARAAGAGDGSAADPVELHLSRIAERMDRDGGRSLWVVDGLPGAAPEAHRPLRNPHPSGSTLLTGFGRGGDGLGEEVDITDTGEQAALELLTRDHGPIGRPGGEERAAEQVVRLLGGTPVALSAARRLLPSAPAEIRYQQLEQDLRDPG…	A0A7W8QQC6|unreviewed|TIR,523,8|128|TIR_2|PF13676.9,	Not in supported Clade	Bacteria; Bacillati; Actinomycetota; Actinomycetes; Streptosporangiales; Nocardiopsidaceae; Nocardiopsis	Bacteria
A0A7W9HH31|unreviewed|TIR	MASLFLSHSSEDRSVVDDVRRRLADEGFDAVFLDYDPDQGIPAGRNWEAELYSALRRADAVLFVATEPSVDSKWCFAEIALARSTGKPVFPVRMSGAVTHSLLNDVQWVDVAAEGDLGYARLWAAMRDRGVDPSRSFDWDSKRSPYPGLAAYGPADAAVFFGRSDLVGDLLNRVEARRRQQSGPFLSIVGPSGSGKSSVVRAGLVPQLLRRDDWVVVDPFNPGPRPVSALARALAVARSGSPNDRVAIERRLRADPAEVAELMKDLTVGRGGATAVLLVVDQAEQLLRPEDAGGSDHAEFMNILLSTPHKDPNVQVVCTLRSEFLGSMARDPDLAALVREPIVVGPLPRSRFPEVIEGPAHRAGIRFDPGLVQRMVEETGAGEALPLLGYALQQLHQQR…	A0A7W9HH31|unreviewed|TIR,509,5|114|TIR_2|PF13676.9,160|234|AAA_16|PF13191.9,	Not in supported Clade	Bacteria; Bacillati; Actinomycetota; Actinomycetes; Pseudonocardiales; Pseudonocardiaceae; Saccharothrix	Bacteria
A0A7X0MGC8|unreviewed|CD-NTase-associated	MKNIFLGHSNESARVADALQDQFEQPLYCGRASDKSGLCKFRVNHSHLDNLIRVTSQVDFAIFLLTPDDDVTSREKNALAPRDNVILELGLFMGALGKERTFFVAPGDYEIKLPTNLAGITPIPYSHAASKSDPIRAMQSAGREIVRLVEDQPPLQRKFDGQPREAATRIVVPDGILVAEKIGKKIHLNGSFPMQKRVIAAANGRWDDTLNGWKISEKLLAEAEAALQRGKE	A0A7X0MGC8|unreviewed|CD-NTase-associated,232,3|126|TIR-like|PF10137.12,	Not in supported Clade	Bacteria; Pseudomonadati; Pseudomonadota; Alphaproteobacteria; Hyphomicrobiales; Rhizobiaceae; Rhizobium/Agrobacterium group; Rhizobium	Bacteria
A0A7X1G7K7|unreviewed|TIR	MSVFIGYQHADHPHALRVRKQLRRAGIEVRMDVMDFESLTTLHVTETITAHIRDCTHVILMMSHSSARRWWIPFSIGEATSWDRRICVYRMGDQALPEYLAHWPTLTRTQQLDFVIEAYHREAALRMPASQRETPLQLCARDIHRGLRERIGRGF	A0A7X1G7K7|unreviewed|TIR,155,3|115|TIR_2|PF13676.9,	Not in supported Clade	Bacteria; Pseudomonadati; Pseudomonadota; Gammaproteobacteria; Pseudomonadales; Pseudomonadaceae; Pseudomonas	Bacteria
A0A7X2TVW6|unreviewed|TIR	MPLPAADYEFDVFFSYKRHALSIDWTRRVSTLFKFYLSHELNVPEARVFVDEESIELGEPWPEALQRALRRSKCLVCVWSPLYFQSDWCCSEWRSFQAREKMLAEGETARLIAPLKFHDGEHFPQEAQSIQWTDVSKYNSTLSAFWSSARALELEDILKSFSADVAQMVRNAPSFRDNWPVVSGHGLDRPRIELAKL	A0A7X2TVW6|unreviewed|TIR,197,37|137|TIR_2|PF13676.9,	Not in supported Clade	Bacteria; Pseudomonadati; Acidobacteriota; Terriglobia; Bryobacterales; unclassified Bryobacterales	Bacteria
A0A7X6R184|unreviewed|TIR	MRVFLSHTSYDAGVVRYLRSLLEHDLGVEFFLLPDDAPHGLPWIEQIKLGIENSDELFTVITPESVHRPWVSAEWACFWMQGKPTTPLLLEVGVDQLWEPMRAFQTVDLLDVSSLTRFLRTIADRTGCEPTSGVTPVAHQMVKEIPRIRERQAVADLERTLERLKRTVTANHTNVRAGDVRALIARDRLDDLIAIAISAQAAQVKQKQIAVHLVDLGRFGEAARIGEHMQNRAEIRNICLQIVKAMPRGATGCSDEWAALDRLHPKLGKPQRRDVLEFMDRNGVAPLGRWAPADSLDDCGG	A0A7X6R184|unreviewed|TIR,301,3|110|TIR_2|PF13676.9,125|191|RPA|PF10134.12,	Not in supported Clade	Bacteria; Bacillati; Actinomycetota; Actinomycetes; Mycobacteriales; Nocardiaceae; Nocardia	Bacteria
A0A7X6SUY0|unreviewed|Thoeris	MTTRTVFYSFHYERDVHRVQQVRNINAIQGAPLFGAQEWEKVRQQSHAAIEKWIDDQMSHKRAVVVLIGQETASRPWVRYEIEKAWKMNKPMVGVYIHGLASLPAGSTDRKGKNPFDVALGVNSIPTFDPTESGLFGTIDSKATYANLSRNLEYYVSQAKRKNGW	A0A7X6SUY0|unreviewed|Thoeris,165,4|116|DUF1863|PF08937.14,	Clade_7	Bacteria; Bacillati; Actinomycetota; Actinomycetes; Mycobacteriales; Corynebacteriaceae; Corynebacterium	Bacteria
A0A7X7MRC6|unreviewed|Thoeris	MKRVFLSFLHDDIWEVNQFRAIIGNEYVGAMAYDESLKDPVKSLRADYVRSKLEAMINRASLVILLVSNNTWKDPNGWLEWEMTTAWNLGKEVGAMKFKNAPYAREPAFLSKFNISVVRWNIDTIRRWMAD	A0A7X7MRC6|unreviewed|Thoeris,131,2|99|DUF1863|PF08937.14,	Clade_7	Bacteria; Pseudomonadati; PVC group; Lentisphaerota; unclassified Lentisphaerota	Bacteria
A0A7X9A1V1|unreviewed|TIR	MSERIPAYEGREPYIFVSYAHRNSEKVMPVIEALFSEKYRLWYDEGIAPGSEWPKNIEDHLRAAAAVLVFVSEESLISPNCENEVVHAGMESRPVYQFTLGDKVHPKLSECETVKDYAGLRALLDDSLIGDGVTGYERGVGTAKKGNFWSAIIAVAACLIIALGAGVYGLNNGWFDNMLPGLAPVPLAAQPEPKEVVHMGSNVITHGIFEQTNQKLTEEIIFESDKTREMLYDAVGFYDWGQETPLTYENLTTWFNDEIWLDDCNEELLKYMQYFPQLRKIFITGGEFETLEPLLYCAELETVCLKTNVFPVEIPEHAPFTVEVMN	A0A7X9A1V1|unreviewed|TIR,326,15|89|TIR_2|PF13676.9,	Not in supported Clade	Bacteria; Bacillati; Bacillota; Clostridia; Eubacteriales; Clostridiaceae; unclassified Clostridiaceae	Bacteria
A0A7X9J916|unreviewed|TIR	MVIENDGYAFISYSSSNRQEAKTLYEALTNKPHRLTCWLDVMEIDSHSLTFQEQIVSAIRNASCLVMVETDEAKESGYVDLEIKVAEQYNLPVFRYQVKKKQPEFVQKLRIFYLAQRIKFRTAQPFWVSLTLLTVLLAVMAGVIFLFGRSISPWVAQAADRVLPQAAQIPVEVVPLEELISPETAAPFHYTPTSFLLQDDFREGESLELSQNYYYDIYPPNENVHVGIQNGSLTFDIPSECQQQNPYPCEVEIHSQELTLDSIEYFGFRARISAIYPGQNLSFSISVPSWTRRRTGFGWNLSEHVTPFYRSFTQLPEEDFYAYVTIDRGWHAYEILVDHENTALYYYVDGQLIDKHTMKYFTDWQSAPLCLIIYALGNGEENQAAPVDTYVEVDQILIG…	A0A7X9J916|unreviewed|TIR,402,10|109|TIR_2|PF13676.9,126|179|PepSY_TM|PF03929.19,284|340|4HBT_2|PF13279.9,	Not in supported Clade	Bacteria; Bacillati; Chloroflexota; Anaerolineae; Anaerolineales; Anaerolineaceae; unclassified Anaerolineaceae	Bacteria
A0A7Y0JXP8|unreviewed|TIR	MSGHELPQIFISYAHADGGDMKDLLRRRLPDLPPGWRVWTDDLIDTSDRTFSLPIQRAIDASAVSLFVVTAASSESEYCALEVERARSRRLPYAVIRPRPEVALPLTLGLPPKLIDMVEGDEAGWQKLERFLRDVGTPRESLSVIEEVREREIAAAVGATGTERERFELRDRELAASIERERERIADPAAAERRTRERIKQDLALDREPAPDPTADPIVTAAGVRMINELPGIPPVRFHDRADQLRRLTKLLEGPDTRLIALTGRDGMGKTALLDRLRRSVGYAPLSDYRAVVLLDASGYRRITTATLLFDLARVLEDPEAGTIRNQLERPVPSVDKLTIVLGALGERGVLVVVDGAEELLDDEQELKDQDLREVCFELAVREGHGVRVLFVAQCPPRA…	A0A7Y0JXP8|unreviewed|TIR,1013,9|105|TIR_2|PF13676.9,241|366|AAA_16|PF13191.9,544|609|HTH_32|PF13565.9,707|775|TPR_12|PF13424.9,	Not in supported Clade	Bacteria; Bacillati; Actinomycetota; Actinomycetes; Micromonosporales; Micromonosporaceae; Actinoplanes; unclassified Actinoplanes	Bacteria
A0A7Y2BSD7|unreviewed|TIR	MLLVDRKPSRLKVHVSCCDADIGFVNKLVSALTRYGRFDVSVTPKQQAERTGWKDRIGELIARADTVLFVLSSEAVASEAFVCEAEQAAEFSKRMLSLIASPLRIADVPTPLAGLKHRRFDQEALFNSKLELLATLLDADTDWVRLHTELFAKARKWKNAGYNERYLLTGADIIAAKNWTFGRPYAAPKPTMLHVQYIQASEVVRVACANLSPRSSLDRKRARRKSSPAEPARTAASRSSRSVPVSLPKLHRPWTPAPSVPTPVPLVWKTADTQLPASVETAIAPLQQGPAAPEPIAAVASDALPAVPAGAPQTDMPAVQTKPAELETAAPQAASSDDIVLDQDEYDGLLAALVPDDEDELSGTDVYVADDAEADTSDAGPAEPATVASEDAPADTGEV…	A0A7Y2BSD7|unreviewed|TIR,542,13|123|TIR_2|PF13676.9,	Not in supported Clade	Bacteria; Pseudomonadati; Pseudomonadota; Alphaproteobacteria; Hyphomicrobiales; unclassified Hyphomicrobiales	Bacteria
A0A7Y2FCV8|unreviewed|Thoeris	MNLFVCFRSVDEYEGMQVINRLKASCNSSLVILEEAGQNLEWKKSVFDKISSAHFVVFLLGETTFKSEHIRWEYNKAVALNKTIIGIKLSGVSEASLLSLKEYSVFDNVDESLEHILTVVKPYAKIAI	A0A7Y2FCV8|unreviewed|Thoeris,128,41|94|DUF1863|PF08937.14,	Clade_7	Bacteria; Pseudomonadati; FCB group; Bacteroidota/Chlorobiota group; Bacteroidota; Flavobacteriia; Flavobacteriales; Flavobacteriaceae; Eudoraea; unclassified Eudoraea	Bacteria
A0A7Y2ZDK8|unreviewed|Thoeris	MSRHVLFSFDLERDFARAVELRGRWVSRDRTAGGFAERPQWVGIRARGRDGVLEWIDREMERASVVVTLVGAETAGLYYVTHALEQAHERDLGVVGIRVHQMDDGLQRVGVPGYDPLDGFRDASGRRLYMTHDWLPGFSDRFLGSWIEFAAEQAGL	A0A7Y2ZDK8|unreviewed|Thoeris,156,4|103|DUF1863|PF08937.14,	Clade_7	Bacteria; Pseudomonadati; FCB group; Gemmatimonadota; unclassified Gemmatimonadota	Bacteria
A0A7Y3PXM9|unreviewed|SEFIR	MAVPVPDVRVLISYSHDGDAHRKTVLNLANRLRQAGIDAWIDQFEEHEPPESWPDWMRRELDRADFVLVVVTKVYLERFNRESEAGVGSGVRWEGALITAGLYHGRRYKARYLPVVLREEDRRLVPVPLNLTTSYVVGETGDGDLAPLLRVLRGSPNAVPVTLGSLPEDAARDWQVDLYLGNVREVWRRLDPDLRLALAQDWVLANSGHPEVRGHDRDELADALAEERAGHPLAGALLEGRVAVLREHYAAVNPASWGPVANPRRIGVDHAIVEMGSSSGGGSPSPERSLLMRKVGRAWLVANFRAAYVIPGWPPRQEEIPGALRNGGT	A0A7Y3PXM9|unreviewed|SEFIR,329,9|135|SEFIR|PF08357.14,	Clade_SEFIR	Bacteria; Bacillati; Actinomycetota; Actinomycetes; Kitasatosporales; Streptomycetaceae; Streptomyces; unclassified Streptomyces	Bacteria
A0A7Y4Z0J0|unreviewed|CD-NTase-associated	MSKYRQYYDEEEDENVDFTVFLIHGRSQEVHKIERFIKDELLFNAVLLQNSFSGKNIIDKFKDEIWYNASCAVAIMSPDDKLDNGNYRARQNVFYELGYCSGVFESYYDEDLENEPVIIIKEKSIDFQDVSDLLGVEYLSYTNGCIESTFIHLRKALNNLYEELGGEEEVE	A0A7Y4Z0J0|unreviewed|CD-NTase-associated,171,20|142|TIR-like|PF10137.12,	Not in supported Clade	Bacteria; Pseudomonadati; FCB group; Bacteroidota/Chlorobiota group; Bacteroidota; Bacteroidia; Bacteroidales; unclassified Bacteroidales	Bacteria
A0A7Y5DSQ8|unreviewed|TIR	MDLLKNKSSSINLFFHCHSSERCFLNDDELLGYLSGLKLQGINVNSENDIKPGDEEIKTIIRFIEESRILVLIVSQFWLDSDFVTTHLFPIIEKKFKDNKLEIIPVLAYNCSIDDSSWFRRLNFFPPYGLSIYSDFNDHGRKNNLYKSIREEIVKRANFIREIYSPSDLLNIKSKKTEIEELIKIGQNKLARFYLESLLRTKVSEDEDTTCSLLIETGKCQQKTGAQTAAYQNYINAFNIAKKNNNKTFLSLSLSCIGNIFKEQGNLREAIKYYEKSLALIDITNIIAKCNLKINLGSTYRRIGNFDLATTLISESTIGLRELAIYEKNEDEKNKINRHLGIALGSLSSCNISSNDYISALKHAEEGLSLSLKYDNLRGIGYAKHRIAQVYLALKFPVK…	A0A7Y5DSQ8|unreviewed|TIR,553,38|106|TIR|PF01582.23,253|310|TPR_12|PF13424.9,384|444|TPR_12|PF13424.9,	Not in supported Clade	Bacteria; Pseudomonadati; FCB group; Bacteroidota/Chlorobiota group; Bacteroidota; Bacteroidia; Bacteroidales; unclassified Bacteroidales	Bacteria
A0A7Y5QH89|unreviewed|NACHT	MPLLFISYKRGTAAVTPLKERLEKAHYRTWFDRDEIHLGDSDWQRRIDQGVSLCDGVILNITPAACESEPVRYEIKKARELGKPIFPVILERIADYDKAIHDLGLPDRQHIEDFTDAARWDEQIQRLLADLVHAGLRVTRHDHRRQRGTDAHALHQKYLTRLVERVGALNLAAIAPEDGGMVTLEQVYVDASTPLSISVEVTDWHVTDWWVSRRGAQRPDTAGDAARVAPEALGYERAPLEVLIERVEAWIEDYRKRYPKATPTGFLNSWKNGAHPNVRTLNLQHAAAARDRLVILGKPGSGKSTFVRHLALCLAGAQIDGWARPANLMQLEAWTHGELTPVYVELRRFVTSRHFPADVQTQPDADALWRYITAELLGGDLAAYAADLDGDLREGRALL…	A0A7Y5QH89|unreviewed|NACHT,788,5|128|TIR_2|PF13676.9,292|473|NACHT|PF05729.15,	Clade_8	Bacteria; Bacillati; Chloroflexota; Anaerolineae; unclassified Anaerolineae	Bacteria
A0A7Y5QJ38|unreviewed|FHA	MISLVMRRGPTPGEVYFLSGDEITIGRGVKNQIVIHDNEVSREHCRLVRLDDDYELHDLASNNGTFLNGQRVASPRLLRRGAVIELGDSITLEYGVSDSQINIRPDFAERLIPNGQLPTFGDSDSSEDGVPARYSLMMLQGPAVGYVYNVEGDTLRIGRDLSNDIVVQDPEVSRFHVRLTRTKRGYVVEDQGSTNGAFINNLPLKEARTLVVGDILRLGSYVQLQFFKAEASAVPADSRILPQYVVAEDSSPDLFDPAEQIVDPALIARAGITPGELRDSIFVVYARDDWQTSVAPLLVSLQDAGLDVWVDQYLTYGSDDWRAAVQYALHETWLMILVASNRALASRSVRSMYRQFMRERKPLIPFVVDPTSVLPAELSRMRRITYEPINARRSYHKLI…	A0A7Y5QJ38|unreviewed|FHA,415,8|88|Yop-YscD_cpl|PF16697.8,138|221|Yop-YscD_cpl|PF16697.8,281|386|TIR_2|PF13676.9,	Not in supported Clade	Bacteria; Bacillati; Chloroflexota; Anaerolineae; unclassified Anaerolineae	Bacteria
A0A7Y7P3E0|unreviewed|TIR	MKLFLSYNSKNRTIVEGIADSLKKNGFEIFFDKESIGAGDIWAQKIQTGIESSNATLVFIGEEGIGAWQNKEIIAIVNDCIKKSSYKVIPVLIPTSNKFIDYRLPWFLSDYQWVEFNDTNDNHALSKLLESLRGKEKENNLLIGQNPYKGLDSFEVDDDYCFFGRTFDLNQVFHSKLRFHVSIPKHNFLAIVADSGAGKSSFVKAGILSSLKKGKFPGSEKWKQIIFKPGSNPLSALSSSLKQKSLIPDSRQFEEQAQQYDDQLLRVIRDQVETLVIYIDQFEEVIAQCRDEKERVSFLNNISCAVKNEKAIILLTLRSDFYAKFSHYPLFKTLIENNNYTLSEIAEVDDDENRIVNSIRQIIAKPAKNAGVEIKDNLVEKLILDTRCAKGALPVLELT…	A0A7Y7P3E0|unreviewed|TIR,1071,4|129|TIR_2|PF13676.9,162|296|AAA_16|PF13191.9,513|588|zf-C4H2|PF10146.12,731|795|LRR_9|PF14580.9,865|984|LRR_5|PF13306.9,993|1027|LRR_4|PF12799.10,	Not in supported Clade	Bacteria; Pseudomonadati; FCB group; Bacteroidota/Chlorobiota group; Bacteroidota; Bacteroidia; Bacteroidales; unclassified Bacteroidales	Bacteria
A0A7Y8Y3N1|unreviewed|TIR	MAYLTFNQLSTTTTLRKSSTLNESLRARTYTETNVFLSYRRKDRQYVEAIVKFLKGIGINLYVDYLDETLEDKTNENVAAILRDRIKSCNKFISVATPDSGNSKWMPWELGLGDRIINYKNVAILPLTNSAVTWNDQEYGKIYGRVEGSNSYVSNGPDDWYVIYPDGSKIKLKEWFLKN	A0A7Y8Y3N1|unreviewed|TIR,179,35|127|TIR_2|PF13676.9,	Not in supported Clade	Bacteria; Pseudomonadati; Bacteroidota; Flavobacteriia; Flavobacteriales; Flavobacteriaceae; Flavobacterium	Bacteria
A0A7Y9HUN6|unreviewed|TIR	MAYEHDVFVSYKWGNDLKIWVDKVFIPILKDALYDTTDSAEDSIIFHDAEENKPGGSIPLVLRDGVARSKCMVCVITYPYFTKSAWCPAELSAMLEREKVTAIRQPPKHVGLVFPVLFVDMSKTRLADRNPVYGLPGPKNFLTKIQPLELDEDKFFRISAGFKDTNGFDDLRLLVKKWVRESIKDRLKKTPSWNKEWANDHYFNSKFNAPVSQTVRFALPKL	A0A7Y9HUN6|unreviewed|TIR,222,7|122|TIR_2|PF13676.9,	Not in supported Clade	Bacteria; Pseudomonadati; FCB group; Bacteroidota/Chlorobiota group; Bacteroidota; Sphingobacteriia; Sphingobacteriales; Sphingobacteriaceae; Mucilaginibacter	Bacteria
A0A7Z0T1F4|unreviewed|TIR	MTSRIIFLSHIHEEKALALLVKQALEDEFSGFVDVFVSSDGTSIPAGSNFLKRVEDGLVDCIGAIYLISPASVKRNWINFELGAVWIRNAMSIRSGASAIPALPVCHSGATPSSLPSPLNNLNGITANQAAQLEFAFRSLQAAVGGKGRLKTDFDALATNVISFEHQYTLGANLVKMLSMFNGDKRALVRHCEQQPAGAQIELNCGFVETGAIQTLTGLQANELKGHIHVTTDMPGTEFRPQGAVNGAQVKLQVAASLILDFKHLLQS	A0A7Z0T1F4|unreviewed|TIR,268,6|105|TIR_2|PF13676.9,	Not in supported Clade	Bacteria; Pseudomonadati; Pseudomonadota; Gammaproteobacteria; Pseudomonadales; Pseudomonadaceae; Pseudomonas; unclassified Pseudomonas	Bacteria
A0A7Z0UI37|unreviewed|TIR	MNSPAPDESPFAQDLFISYSRKDLQFAQLLERALATYSPPKGLGVPTRRLRVFRDQSDLTGVEYHQSIARHLRDSRKLILLCSPPARASSFVNDEVKQFAAARGAENIIPLIIGGLPNNEASPDQEALKAFPDALCEAMQMPLAGDYRNFDARRDKLHKGTFHGSWYTLLANLLERSRKEIEQRDQKRAARRRAMTIGAVSGVIALLSIAFVVTLFAQREAVRQRDQAEHRRTVALAKLVASHAVEQGERGTEMWGKLLARQAFLFNERVNGEALADVDAALRINTKTPSTTTVEMRADSVLHVTAVNRQGTLLASGTNDVIKLWSLGEVDASPRRIEGHTVNVVALAFSPDDKTLASGSWDGTVRVWNLSQGEPGSRVLRGHNGYVLAVAFSPDGTFL…	A0A7Z0UI37|unreviewed|TIR,914,16|120|TIR_2|PF13676.9,337|369|WD40|PF00400.35,378|412|WD40|PF00400.35,428|455|WD40|PF00400.35,506|528|PD40|PF07676.15,680|712|TPR_2|PF07719.20,772|804|TPR_1|PF00515.31,851|876|TPR_9|PF13371.9,	Clade_5	Bacteria; Pseudomonadati; Pseudomonadota; Alphaproteobacteria; Hyphomicrobiales; Rhizobiaceae; Rhizobium/Agrobacterium group; Rhizobium	Bacteria
A0A7Z0UI58|unreviewed|TIR	MSDDTFNHGSLISRLVDWVFGFDFFLSYNHGDGKNYPGQLKRRLERGGFRVFLDQAEYVAGLDLRRETGRHVRRSRKLVVVGRAGALKSPWVKREVDVALANGKIPVIININGAIEAAAGDAALA	A0A7Z0UI58|unreviewed|TIR,125,24|110|TIR_2|PF13676.9,	Not in supported Clade	Bacteria; Pseudomonadati; Pseudomonadota; Alphaproteobacteria; Hyphomicrobiales; Rhizobiaceae; Rhizobium/Agrobacterium group; Rhizobium	Bacteria
A0A7Z1J1E0|unreviewed|TIR	MKVFISWSGQRSQAVAELISDWLKCVIQASQPWISTRDIDRGAIWFSEINDKLKDVSVGIVCLTQENKNKPWILFETGALAKGLSTNKVCTFLIDLKPEDLKDPLAQFNHTTPNKESVWELVRTINNCLVDKSLDDRILKQVFNTYWEQFEKNFKRALDQYPPTEEVKPRTEQDLLSEILQNTRSLNQRIRVLERDATINSINSHMNLTPVEQKDVWYLQKQIDEIIKNGLLDEDEIISFLDKYDIPEKMIRNQIKYTLNRRLSESNKKKK	A0A7Z1J1E0|unreviewed|TIR,271,3|106|TIR_2|PF13676.9,153|197|T3SS_basalb_I|PF17001.8,219|265|DUF445|PF04286.15,	Not in supported Clade	Bacteria; Pseudomonadati; Pseudomonadota; Gammaproteobacteria; Enterobacterales; Enterobacteriaceae; Shigella	Bacteria
A0A7Z1Y8V3|unreviewed|CD-NTase-associated	MKNEKYHYPYDIVCKEILNGRLKFEEQPNVSPLKALNDLKKKVALLKTIVSRNDFPTQTENFLEILSNINLSGRDLSTTRLHTVMDIQVKEELALKYDELEFIGKSLANDYYQLCFRSEEEEPVKKTEENPVNKNEIKNIFIVHGHDGEMKHDVARTIKNLNINPIILSEQPNGGKTIIEKFESSSEHIDFAIVLVSGDDIQKDGKIRARQNVMYELGYFCGKLGRNRVLILNNKKKRRYRNTLRFVWGTIY	A0A7Z1Y8V3|unreviewed|CD-NTase-associated,252,139|235|TIR-like|PF10137.12,	Not in supported Clade	Bacteria; Bacillati; Bacillota; Bacilli; Lactobacillales; Enterococcaceae; Vagococcus	Bacteria
A0A7Z7I1M7|unreviewed|TIR	MEYARQSIFLSYRCGNRPWAVAIFQHLERRGHDVVFDFLDVGDGEFEGVALAHIKACTHFVVLLAPSALVQCRKPDDRLRREIEAALDSGCHVVPLIAGGFEFASPAIGAQLTGKLALLADHDPLIVQADRFDEAMAHLNERCLHFPPRDAPVVEANGFAHEAAMNEQAAARSAPAVVEDELAAQQCFEQGFIATALSEKLRCYGAAIGLQPDYALAYRERALVLVAKGNTNAALQDYDCAIRCKPDDVASYIGRGHARKAHGDLDGALRDFRHATDIASGCVEAYVALGVLRSANGDFDGALVDLSRAIRLAPGDAAAHRHRGHVRAMKRDFDGALRDFSEAIRLQPDYAAAHHSRGNARSDQGDTQDALIDYDEAIRLKPSFVEAHIDRGCARGEQG…	A0A7Z7I1M7|unreviewed|TIR,1283,8|99|TIR_2|PF13676.9,201|250|TPR_9|PF13371.9,255|317|TPR_16|PF13432.9,330|382|TPR_16|PF13432.9,390|440|TPR_16|PF13432.9,448|494|TPR_9|PF13371.9,526|588|TPR_16|PF13432.9,596|637|TPR_11|PF13414.9,664|700|TPR_11|PF13414.9,732|787|TPR_16|PF13432.9,794|825|TPR_2|PF07719.20,841|910|TPR_9|PF13371.9,946|973|TPR_11|PF13414.9,997|1030|TPR_1|PF00515.31,1043|1070|TPR_11|PF13414…	Clade_8	Bacteria; Pseudomonadati; Pseudomonadota; Betaproteobacteria; Burkholderiales; Burkholderiaceae; Caballeronia	Bacteria
[truncated: 3,610 more rows]
